# Supplementary material for: Gigahertz optoacoustic vibration in Sub-5 nm tip-supported nano-optomechanical metasurface
Source: Nat Commun. 2023 Jan 30;14:485. doi: 10.1038/s41467-023-36127-6 (PMC9886940; doi:10.1038/s41467-023-36127-6)
Supplement: Supplementary file 3 — Source Data [file 41467_2023_36127_MOESM3_ESM.xlsx]

## Sheet: fig.1e
Experiment		Simulation
wavelength/nm	Reflectivity	wavelength/nm	Reflectivity
270.926	54.0859	270	0.38412
271.524	52.4895	275	0.28818
272.122	50.8973	280	0.20777
272.72	49.3284	285	0.15163
273.318	47.7887	290	0.11004
273.915	46.2709	295	0.09585
274.513	44.7436	300	0.09221
275.111	43.2378	305	0.09078
275.708	41.7713	310	0.09354
276.306	40.309	315	0.09247
276.904	38.8679	320	0.08701
277.501	37.4688	325	0.08659
278.099	36.1154	330	0.09218
278.696	34.7928	335	0.10158
279.294	33.5177	340	0.11305
279.891	32.3058	345	0.12728
280.488	31.1233	350	0.14457
281.086	29.9761	355	0.16544
281.683	28.8578	360	0.19166
282.28	27.7454	365	0.21969
282.878	26.6581	370	0.24821
283.475	25.5799	375	0.27655
284.072	24.5069	380	0.29786
284.669	23.4646	385	0.31387
285.267	22.4452	390	0.32907
285.864	21.4576	395	0.33843
286.461	20.5022	400	0.34345
287.058	19.5807	405	0.35288
287.655	18.693	410	0.36344
288.252	17.832	415	0.3605
288.849	17.019	420	0.3605
289.446	16.2478	425	0.34994
290.043	15.4762	430	0.34994
290.64	14.7247	435	0.33952
291.237	13.9888	440	0.33952
291.834	13.2761	445	0.35294
292.43	12.5894	450	0.35294
293.027	11.9387	455	0.35294
293.624	11.3159	460	0.35375
294.221	10.6965	465	0.34187
294.817	10.0599	470	0.32527
295.414	9.49274	475	0.31388
296.011	8.94372	480	0.30537
296.607	8.42304	485	0.28384
297.204	7.92398	490	0.24567
297.801	7.44641	495	0.20859
298.397	6.97561	500	0.17061
298.994	6.54213	505	0.14001
299.59	6.1412	510	0.1109
300.186	5.80168	515	0.07815
300.783	5.45026	520	0.03793
301.379	5.11416	525	0.01456
301.976	4.80437	530	0.00643
302.572	4.52473	535	0.00388
303.168	4.26183	540	0.0088
303.764	4.02804	545	0.0299
304.361	3.80374	550	0.07752
304.957	3.59659	555	0.12025
305.553	3.40089	560	0.12664
306.149	3.19808	565	0.17463
306.745	3.04943	570	0.21926
307.341	2.91713	575	0.29242
307.938	2.79765	580	0.3995
308.534	2.70088	585	0.49804
309.13	2.61093	590	0.55173
309.725	2.55158	595	0.56034
310.321	2.48299	600	0.55738
310.917	2.45322	605	0.58922
311.513	2.46286	610	0.64738
312.109	2.47072	615	0.68747
312.705	2.49198	620	0.72024
313.301	2.53284	625	0.74741
313.896	2.5942	630	0.77222
314.492	2.68253	635	0.79276
315.088	2.76199	640	0.80543
315.683	2.8787	645	0.80918
316.279	2.9812	650	0.80236
316.875	3.10457	655	0.78283
317.47	3.22584	660	0.75097
318.066	3.36591	665	0.71157
318.661	3.50726	670	0.66142
319.257	3.64167	675	0.59679
319.852	3.80561	680	0.52437
320.448	3.98974	685	0.44983
321.043	4.18753	690	0.37188
321.639	4.38962	695	0.28901
322.234	4.60401	700	0.20952
322.829	4.84185	705	0.13884
323.424	5.06096	710	0.07857
324.02	5.31077	715	0.03282
324.615	5.57958	720	0.00554
325.21	5.83129	725	0
325.805	6.08974	730	0.01551
326.4	6.36181	735	0.04685
326.995	6.64872	740	0.08505
327.591	6.93326	745	0.12178
328.186	7.20862	750	0.15498
328.781	7.52626	755	0.19071
329.376	7.84424	760	0.23507
329.97	8.16652	765	0.28662
330.565	8.51552	770	0.33815
331.16	8.8561	775	0.38304
331.755	9.20362	780	0.41951
332.35	9.56005	785	0.44911
332.945	9.93022	790	0.47658
333.539	10.298	795	0.50507
334.134	10.6601	800	0.53309
334.729	11.0439	805	0.56163
335.324	11.4368	810	0.59154
335.918	11.8325	815	0.62144
336.513	12.2463	820	0.6478
337.107	12.6761	825	0.66925
337.702	13.1041	830	0.68886
338.296	13.5379	835	0.70891
338.891	13.9957	840	0.72927
339.485	14.4597	845	0.74941
340.08	14.9142	850	0.76922
340.674	15.3766	855	0.78817
341.269	15.8351	860	0.80523
341.863	16.3124	865	0.82045
342.457	16.7782	870	0.83404
343.052	17.2567	875	0.84554
343.646	17.7281	880	0.85559
344.24	18.1976	885	0.86532
344.834	18.6654	890	0.87369
345.428	19.1316	895	0.88386
346.022	19.5992	900	0.89257
346.616	20.076	905	0.90117
347.211	20.5271	910	0.90822
347.805	20.9727	915	0.91861
348.399	21.4114	920	0.92685
348.993	21.8495	925	0.9333
349.586	22.2878	930	0.9389
350.18	22.7294	935	0.94378
350.774	23.1701	940	0.94812
351.368	23.5845	945	0.95211
351.962	24.0129	950	0.95599
352.556	24.4257	955	0.95994
353.149	24.8593	960	0.96408
353.743	25.2698	965	0.96847
354.337	25.6539	970	0.97307
354.93	26.0434	975	0.9778
355.524	26.4089	980	0.98256
356.118	26.7673	985	0.98726
356.711	27.1039	990	0.99176
357.305	27.4234	995	0.99601
357.898	27.7502	1000	1
358.492	28.0626
359.085	28.3789
359.679	28.6968
360.272	28.9926
360.865	29.2799
361.459	29.5333
362.052	29.8175
362.645	30.0861
363.238	30.3388
363.832	30.5861
364.425	30.8204
365.018	31.0477
365.611	31.2788
366.204	31.5122
366.797	31.7474
367.39	31.9569
367.983	32.1472
368.576	32.3391
369.169	32.5056
369.762	32.681
370.355	32.8539
370.947	33.015
371.54	33.1625
372.133	33.3011
372.726	33.4507
373.318	33.5985
373.911	33.7294
374.504	33.8544
375.096	33.9605
375.689	34.0874
376.281	34.2003
376.874	34.3041
377.466	34.4126
378.059	34.4954
378.651	34.5919
379.243	34.6951
379.836	34.821
380.428	34.9434
381.02	35.059
381.613	35.1819
382.205	35.319
382.797	35.4623
383.389	35.6094
383.981	35.707
384.573	35.849
385.165	35.976
385.757	36.1176
386.349	36.2466
386.941	36.3922
387.533	36.5272
388.125	36.6735
388.717	36.8421
389.309	37.0338
389.901	37.2123
390.492	37.4111
391.084	37.6056
391.676	37.8214
392.268	38.0245
392.859	38.2351
393.451	38.4379
394.042	38.6304
394.634	38.8422
395.225	39.0294
395.817	39.2222
396.408	39.4292
397	39.6344
397.591	39.8629
398.183	40.0793
398.774	40.3137
399.365	40.52
399.956	40.7445
400.548	40.9771
401.139	41.1975
401.73	41.4162
402.321	41.6123
402.912	41.8117
403.503	42.0273
404.094	42.2332
404.685	42.4872
405.276	42.6932
405.867	42.8981
406.458	43.1114
407.049	43.3124
407.64	43.5194
408.231	43.726
408.821	43.9212
409.412	44.0932
410.003	44.2535
410.593	44.4398
411.184	44.6436
411.775	44.8333
412.365	45.0433
412.956	45.2451
413.546	45.4296
414.137	45.6082
414.727	45.7989
415.318	45.9836
415.908	46.1635
416.498	46.3263
417.089	46.4955
417.679	46.6292
418.269	46.8167
418.859	46.9698
419.45	47.1336
420.04	47.288
420.63	47.4343
421.22	47.5927
421.81	47.731
422.4	47.8707
422.99	48.019
423.58	48.1284
424.17	48.2494
424.76	48.3711
425.35	48.4893
425.939	48.6055
426.529	48.6979
427.119	48.7823
427.709	48.8575
428.298	48.9431
428.888	49.0214
429.478	49.0989
430.067	49.1718
430.657	49.2362
431.246	49.2938
431.836	49.3555
432.425	49.4321
433.015	49.4895
433.604	49.5633
434.194	49.6091
434.783	49.6552
435.372	49.6955
435.961	49.7378
436.551	49.7597
437.14	49.7899
437.729	49.8214
438.318	49.8648
438.907	49.8714
439.496	49.8804
440.085	49.8867
440.674	49.8917
441.263	49.9019
441.852	49.9138
442.441	49.89
443.03	49.8622
443.619	49.8775
444.208	49.8412
444.796	49.8333
445.385	49.8149
445.974	49.7755
446.562	49.7269
447.151	49.6744
447.74	49.6451
448.328	49.5791
448.917	49.4799
449.505	49.4049
450.094	49.3034
450.682	49.219
451.27	49.1436
451.859	49.0542
452.447	48.9711
453.035	48.886
453.624	48.82
454.212	48.7201
454.8	48.6478
455.388	48.5524
455.976	48.4263
456.565	48.3072
457.153	48.1922
457.741	48.0888
458.329	47.95
458.917	47.8187
459.504	47.6704
460.092	47.499
460.68	47.344
461.268	47.1742
461.856	46.9794
462.444	46.8009
463.031	46.6109
463.619	46.4372
464.207	46.3057
464.794	46.2034
465.382	46.0786
465.969	45.9613
466.557	45.8096
467.144	45.6443
467.732	45.4675
468.319	45.2865
468.907	45.0679
469.494	44.7755
470.081	44.4622
470.669	44.2023
471.256	43.9288
471.843	43.6938
472.43	43.4569
473.017	43.2064
473.604	42.9203
474.192	42.6663
474.779	42.4079
475.366	42.1192
475.953	41.8507
476.539	41.5604
477.126	41.2804
477.713	40.9879
478.3	40.6913
478.887	40.3958
479.474	40.1022
480.06	39.8098
480.647	39.5374
481.234	39.2434
481.82	38.9712
482.407	38.686
482.993	38.3929
483.58	38.0886
484.166	37.8049
484.753	37.515
485.339	37.2015
485.926	36.8889
486.512	36.5878
487.098	36.2666
487.685	35.9638
488.271	35.6569
488.857	35.3394
489.443	35.0349
490.029	34.7363
490.616	34.4638
491.202	34.1526
491.788	33.8318
492.374	33.5243
492.96	33.2194
493.546	32.9329
494.132	32.6438
494.717	32.3297
495.303	32.0019
495.889	31.6976
496.475	31.3997
497.06	31.1116
497.646	30.8195
498.232	30.5246
498.817	30.2123
499.403	29.8939
499.989	29.5586
500.574	29.2879
501.16	28.9716
501.745	28.686
502.331	28.4064
502.916	28.1123
503.501	27.8287
504.087	27.5614
504.672	27.3063
505.257	27.0282
505.842	26.7234
506.427	26.4293
507.013	26.1438
507.598	25.8599
508.183	25.6191
508.768	25.3358
509.353	25.0752
509.938	24.8346
510.523	24.6267
511.107	24.4075
511.692	24.2011
512.277	23.9909
512.862	23.776
513.447	23.5458
514.031	23.3565
514.616	23.1012
515.201	22.8923
515.785	22.6953
516.37	22.4922
516.954	22.3007
517.539	22.1185
518.123	21.9388
518.708	21.7674
519.292	21.5878
519.877	21.4725
520.461	21.3243
521.045	21.1755
521.629	21.0543
522.214	20.9282
522.798	20.8132
523.382	20.7179
523.966	20.632
524.55	20.5193
525.134	20.4616
525.718	20.3812
526.302	20.336
526.886	20.2543
527.47	20.2113
528.054	20.1658
528.638	20.1305
529.222	20.0964
529.805	20.125
530.389	20.1105
530.973	20.1108
531.556	20.1133
532.14	20.1468
532.724	20.1884
533.307	20.2428
533.891	20.299
534.474	20.3692
535.058	20.4022
535.641	20.4792
536.224	20.5812
536.808	20.6679
537.391	20.7771
537.974	20.8797
538.557	20.9822
539.14	21.1061
539.724	21.2337
540.307	21.4017
540.89	21.5705
541.473	21.7458
542.056	21.9422
542.639	22.1439
543.222	22.3431
543.805	22.5528
544.388	22.7519
544.97	22.98
545.553	23.2153
546.136	23.4397
546.719	23.6513
547.301	23.8856
547.884	24.1084
548.467	24.3485
549.049	24.5906
549.632	24.8526
550.214	25.1051
550.797	25.3622
551.379	25.6263
551.961	25.9216
552.544	26.196
553.126	26.4804
553.708	26.7734
554.291	27.065
554.873	27.3633
555.455	27.6578
556.037	27.9506
556.619	28.2515
557.201	28.5487
557.783	28.8466
558.365	29.1667
558.947	29.4594
559.529	29.7485
560.111	30.0392
560.693	30.3271
561.275	30.6276
561.856	30.8738
562.438	31.1704
563.02	31.4622
563.601	31.7405
564.183	32.0354
564.765	32.3317
565.346	32.6175
565.928	32.9066
566.509	33.1757
567.091	33.4933
567.672	33.7614
568.253	34.0416
568.835	34.3106
569.416	34.5747
569.997	34.8432
570.579	35.1068
571.16	35.363
571.741	35.5983
572.322	35.843
572.903	36.076
573.484	36.2889
574.065	36.515
574.646	36.7272
575.227	36.9251
575.808	37.1167
576.389	37.2967
576.97	37.4898
577.55	37.6611
578.131	37.8291
578.712	37.9965
579.292	38.1385
579.873	38.3527
580.454	38.524
581.034	38.6907
581.615	38.8263
582.195	38.9512
582.776	39.0862
583.356	39.2099
583.936	39.3394
584.517	39.4652
585.097	39.5308
585.677	39.6274
586.258	39.7032
586.838	39.8062
587.418	39.9117
587.998	39.9967
588.578	40.0696
589.158	40.1436
589.738	40.2194
590.318	40.267
590.898	40.3092
591.478	40.3466
592.058	40.3694
592.638	40.3921
593.217	40.4066
593.797	40.407
594.377	40.4084
594.956	40.3967
595.536	40.395
596.116	40.382
596.695	40.3648
597.275	40.3656
597.854	40.3335
598.434	40.315
599.013	40.3144
599.592	40.2725
600.172	40.2617
600.751	40.2225
601.33	40.1813
601.909	40.1606
602.489	40.12
603.068	40.0717
603.647	39.99
604.226	39.913
604.805	39.8526
605.384	39.7633
605.963	39.683
606.542	39.5978
607.121	39.4819
607.699	39.3755
608.278	39.278
608.857	39.1871
609.436	39.0968
610.014	38.9886
610.593	38.8839
611.172	38.7677
611.75	38.6518
612.329	38.56
612.907	38.4322
613.486	38.2931
614.064	38.1626
614.643	38.0138
615.221	37.8816
615.799	37.7314
616.377	37.5859
616.956	37.4415
617.534	37.2862
618.112	37.1456
618.69	37.017
619.268	36.8564
619.846	36.6897
620.424	36.5078
621.002	36.3388
621.58	36.1611
622.158	35.9857
622.736	35.8045
623.314	35.6145
623.891	35.4164
624.469	35.2334
625.047	35.0582
625.625	34.8713
626.202	34.6868
626.78	34.5031
627.357	34.3206
627.935	34.1234
628.512	33.9328
629.09	33.7405
629.667	33.5707
630.244	33.386
630.822	33.1983
631.399	32.9921
631.976	32.7876
632.553	32.5583
633.131	32.3395
633.708	32.1115
634.285	31.9053
634.862	31.6916
635.439	31.4809
636.016	31.2922
636.593	31.0972
637.17	30.8961
637.746	30.7085
638.323	30.5324
638.9	30.3637
639.477	30.187
640.053	29.9813
640.63	29.7821
641.207	29.5547
641.783	29.3308
642.36	29.1029
642.936	28.8685
643.513	28.6259
644.089	28.3789
644.666	28.119
645.242	27.8994
645.818	27.6748
646.395	27.4709
646.971	27.2553
647.547	27.0424
648.123	26.827
648.699	26.5998
649.275	26.3725
649.851	26.1498
650.427	25.9308
651.003	25.7184
651.579	25.499
652.155	25.2961
652.731	25.0971
653.307	24.8928
653.882	24.6992
654.458	24.514
655.034	24.337
655.61	24.1403
656.185	23.9452
656.761	23.7546
657.336	23.5658
657.912	23.3674
658.487	23.168
659.063	22.9603
659.638	22.7514
660.213	22.5407
660.789	22.3374
661.364	22.1473
661.939	21.9608
662.514	21.7687
663.089	21.5773
663.664	21.3721
664.239	21.1897
664.814	21.0025
665.389	20.8162
665.964	20.6364
666.539	20.4335
667.114	20.2386
667.689	20.0487
668.264	19.8722
668.838	19.7121
669.413	19.5289
669.988	19.3481
670.562	19.1704
671.137	18.9982
671.712	18.8492
672.286	18.6864
672.861	18.5163
673.435	18.3455
674.009	18.1745
674.584	18.0156
675.158	17.8504
675.732	17.6923
676.307	17.5179
676.881	17.3386
677.455	17.1773
678.029	17.0211
678.603	16.8626
679.177	16.713
679.751	16.5565
680.325	16.4144
680.899	16.2691
681.473	16.1344
682.047	15.9766
682.62	15.8316
683.194	15.6852
683.768	15.5405
684.342	15.4003
684.915	15.2708
685.489	15.1272
686.062	14.9854
686.636	14.8501
687.209	14.7436
687.783	14.6047
688.356	14.4613
688.929	14.3294
689.503	14.1954
690.076	14.0526
690.649	13.9278
691.222	13.8039
691.796	13.6802
692.369	13.5536
692.942	13.4424
693.515	13.3353
694.088	13.2238
694.661	13.1216
695.234	13.01
695.807	12.9066
696.379	12.7979
696.952	12.6772
697.525	12.5651
698.098	12.457
698.67	12.3618
699.243	12.2696
699.816	12.1715
700.388	12.0858
700.961	11.9899
701.533	11.8973
702.105	11.8327
702.678	11.7471
703.25	11.6755
703.823	11.5955
704.395	11.5087
704.967	11.4241
705.539	11.3372
706.111	11.2752
706.683	11.207
707.255	11.1214
707.828	11.0475
708.4	10.9665
708.971	10.8864
709.543	10.8188
710.115	10.7517
710.687	10.7012
711.259	10.6252
711.831	10.5606
712.402	10.5042
712.974	10.4535
713.546	10.3981
714.117	10.342
714.689	10.2953
715.26	10.2512
715.832	10.2055
716.403	10.1622
716.974	10.1239
717.546	10.0855
718.117	10.0479
718.688	10.0118
719.259	9.99559
719.831	9.96715
720.402	9.93673
720.973	9.91552
721.544	9.89533
722.115	9.87331
722.686	9.85937
723.257	9.83663
723.828	9.82749
724.399	9.80601
724.969	9.79407
725.54	9.79171
726.111	9.78453
726.681	9.77729
727.252	9.76999
727.823	9.76873
728.393	9.77239
728.964	9.77029
729.534	9.77566
730.105	9.7762
730.675	9.77832
731.245	9.77745
731.816	9.78395
732.386	9.79359
732.956	9.79314
733.526	9.81122
734.096	9.82762
734.667	9.84197
735.237	9.87346
735.807	9.89368
736.377	9.90249
736.947	9.93019
737.516	9.97571
738.086	10.0004
738.656	10.0224
739.226	10.0485
739.796	10.0765
740.365	10.0858
740.935	10.1158
741.505	10.1622
742.074	10.1939
742.644	10.2182
743.213	10.2631
743.783	10.2972
744.352	10.3363
744.921	10.3809
745.491	10.4308
746.06	10.4806
746.629	10.5216
747.198	10.5568
747.768	10.5913
748.337	10.6242
748.906	10.6613
749.475	10.7099
750.044	10.7585
750.613	10.7995
751.182	10.8419
751.75	10.8983
752.319	10.9654
752.888	11.0274
753.457	11.0932
754.025	11.1656
754.594	11.2343
755.163	11.2965
755.731	11.3677
756.3	11.434
756.868	11.4896
757.437	11.5375
758.005	11.5997
758.573	11.6659
759.142	11.7221
759.71	11.7781
760.278	11.843
760.846	11.9071
761.415	11.9643
761.983	12.0367
762.551	12.1117
763.119	12.1808
763.687	12.2533
764.255	12.3233
764.823	12.3935
765.39	12.4606
765.958	12.5278
766.526	12.6111
767.094	12.6922
767.661	12.7727
768.229	12.8461
768.797	12.916
769.364	13.004
769.932	13.0862
770.499	13.1763
771.067	13.2712
771.634	13.355
772.201	13.4386
772.769	13.5202
773.336	13.6041
773.903	13.6905
774.47	13.7648
775.037	13.8469
775.604	13.9244
776.172	13.9976
776.739	14.0711
777.305	14.1459
777.872	14.2235
778.439	14.3131
779.006	14.3952
779.573	14.4784
780.14	14.5667
780.706	14.6488
781.273	14.7422
781.84	14.846
782.406	14.9356
782.973	15.0338
783.539	15.1221
784.106	15.2158
784.672	15.3247
785.239	15.4194
785.805	15.5106
786.371	15.6041
786.937	15.693
787.504	15.7861
788.07	15.88
788.636	15.9649
789.202	16.0475
789.768	16.1312
790.334	16.2235
790.9	16.3286
791.466	16.4219
792.032	16.505
792.597	16.5969
793.163	16.6827
793.729	16.7839
794.295	16.9126
794.86	17.0121
795.426	17.1055
795.991	17.2117
796.557	17.3056
797.122	17.4048
797.688	17.5069
798.253	17.6109
798.818	17.7171
799.384	17.794
799.949	17.8914
800.514	17.9923
801.079	18.0785
801.645	18.1886
802.21	18.3034
802.775	18.4011
803.34	18.5008
803.905	18.6058
804.469	18.7118
805.034	18.8133
805.599	18.9269
806.164	19.0391
806.729	19.1471
807.293	19.2474
807.858	19.3648
808.423	19.4902
808.987	19.6141
809.552	19.7405
810.116	19.8648
810.681	19.9781
811.245	20.0851
811.809	20.1923
812.374	20.3023
812.938	20.407
813.502	20.5187
814.066	20.6157
814.63	20.7249
815.195	20.8297
815.759	20.9449
816.323	21.0685
816.886	21.1962
817.45	21.3165
818.014	21.4365
818.578	21.5462
819.142	21.656
819.706	21.7644
820.269	21.8731
820.833	21.983
821.397	22.0882
821.96	22.1892
822.524	22.3054
823.087	22.4257
823.651	22.5481
824.214	22.668
824.777	22.7827
825.341	22.9129
825.904	23.0418
826.467	23.1709
827.03	23.3076
827.593	23.4315
828.156	23.5601
828.719	23.6745
829.282	23.7926
829.845	23.9173
830.408	24.0368
830.971	24.1489
831.534	24.2567
832.097	24.3625
832.659	24.474
833.222	24.5828
833.785	24.6925
834.347	24.8081
834.91	24.9303
835.472	25.0484
836.035	25.1688
836.597	25.3003
837.16	25.4119
837.722	25.5303
838.284	25.6504
838.847	25.7839
839.409	25.9066
839.971	26.0108
840.533	26.115
841.095	26.2208
841.657	26.3242
842.219	26.4503
842.781	26.5714
843.343	26.6885
843.905	26.8046
844.467	26.9227
845.028	27.0506
845.59	27.186
846.152	27.3162
846.713	27.4419
847.275	27.5498
847.836	27.6603
848.398	27.7621
848.959	27.859
849.521	27.9659
850.082	28.0797
850.643	28.1781
851.205	28.2721
851.766	28.3739
852.327	28.4818
852.888	28.5917
853.449	28.6986
854.01	28.814
854.571	28.927
855.132	29.0233
855.693	29.1523
856.254	29.2794
856.815	29.4009
857.376	29.5241
857.936	29.635
858.497	29.7495
859.058	29.8558
859.618	29.965
860.179	30.1032
860.74	30.2019
861.3	30.2928
861.86	30.3939
862.421	30.5048
862.981	30.6159
863.541	30.7406
864.102	30.8681
864.662	30.9801
865.222	31.0699
865.782	31.1823
866.342	31.3044
866.902	31.4156
867.462	31.5161
868.022	31.6202
868.582	31.7133
869.142	31.8196
869.702	31.9438
870.261	32.0617
870.821	32.1736
871.381	32.2931
871.94	32.4015
872.5	32.5127
873.059	32.6335
873.619	32.726
874.178	32.8148
874.738	32.8949
875.297	32.9798
875.856	33.0715
876.416	33.1557
876.975	33.2517
877.534	33.3536
878.093	33.4454
878.652	33.5663
879.211	33.6842
879.77	33.8051
880.329	33.9138
880.888	34.0114
881.447	34.0774
882.006	34.1632
882.564	34.2557
883.123	34.3524
883.682	34.4476
884.24	34.5406
884.799	34.63
885.357	34.7152
885.916	34.8053
886.474	34.9312
887.033	35.0447
887.591	35.1368
888.149	35.223
888.708	35.3218
889.266	35.4075
889.824	35.4941
890.382	35.5951
890.94	35.7167
891.498	35.8255
892.056	35.916
892.614	36.0187
893.172	36.1279
893.73	36.2234
894.288	36.3242
894.845	36.4196
895.403	36.5274
895.961	36.6307
896.518	36.7364
897.076	36.8607
897.633	36.9729
898.191	37.0763
898.748	37.1776
899.306	37.2773
899.863	37.3877
900.42	37.4855
900.978	37.5677
901.535	37.6644
902.092	37.7298
902.649	37.7999
903.206	37.8976
903.763	37.9881
904.32	38.0881
904.877	38.1668
905.434	38.2596
905.991	38.3518
906.547	38.4274
907.104	38.541
907.661	38.6384
908.218	38.7103
908.774	38.8165
909.331	38.9146
909.887	39.0357
910.444	39.1319
911	39.251
911.556	39.3565
912.113	39.4456
912.669	39.5563
913.225	39.6799
913.781	39.7821
914.338	39.8854
914.894	39.9935
915.45	40.1077
916.006	40.1896
916.562	40.3035
917.118	40.421
917.674	40.5432
918.229	40.6554
918.785	40.751
919.341	40.8402
919.896	40.9135
920.452	40.9942
921.008	41.0872
921.563	41.1679
922.119	41.2616
922.674	41.3534
923.23	41.4353
923.785	41.5308
924.34	41.6313
924.896	41.7237
925.451	41.8226
926.006	41.9434
926.561	42.0448
927.116	42.1333
927.671	42.2252
928.226	42.3154
928.781	42.389
929.336	42.4816
929.891	42.5897
930.446	42.6765
931	42.7427
931.555	42.8457
932.11	42.9364
932.664	43.0218
933.219	43.1115
933.773	43.2237
934.328	43.307
934.882	43.3775
935.437	43.4798
935.991	43.5944
936.545	43.6867
937.099	43.7771
937.654	43.869
938.208	43.9685
938.762	44.0679
939.316	44.1779
939.87	44.2944
940.424	44.412
940.978	44.4891
941.531	44.5772
942.085	44.678
942.639	44.7599
943.193	44.8462
943.746	44.9261
944.3	45.0206
944.854	45.1005
945.407	45.1563
945.961	45.2382
946.514	45.3268
947.067	45.4165
947.621	45.5317
948.174	45.6387
948.727	45.7329
949.281	45.8321
949.834	45.9359
950.387	46.0429
950.94	46.1472
951.493	46.2521
952.046	46.3318
952.599	46.3938
953.152	46.4603
953.704	46.5458
954.257	46.6033
954.81	46.6679
955.362	46.7368
955.915	46.7963
956.468	46.8635
957.02	46.948
957.573	47.0296
958.125	47.1313
958.678	47.2019
959.23	47.302
959.782	47.3766
960.334	47.4778
960.887	47.5936
961.439	47.7183
961.991	47.8331
962.543	47.957
963.095	48.0633
963.647	48.1909
964.199	48.2788
964.751	48.383
965.302	48.4471
965.854	48.5091
966.406	48.5462
966.958	48.5867
967.509	48.6419
968.061	48.6851
968.612	48.7393
969.164	48.8113
969.715	48.8983
970.267	48.9921
970.818	49.081
971.369	49.1532
971.921	49.2313
972.472	49.3025
973.023	49.3817
973.574	49.4434
974.125	49.5035
974.676	49.571
975.227	49.6457
975.778	49.7168
976.329	49.8063
976.88	49.8892
977.43	49.9628
977.981	50.0267
978.532	50.1141
979.082	50.2072
979.633	50.275

## Sheet: fig. 1f
311nm x-y				311nm x-z				532 x-y				532nm x-z				725nm x-y				725nm x-z
X	Y	Z	Color	X	Y	Z	Color	X	Y	Z	Color	X	Y	Z	Color	X	Y	Z	Color	X	Y	Z	Color
-149.019	-241.891	-39	3.00827e+07	-288.675	0	-2126.5	7.0431e-27	-149.019	-241.891	-39	7.51707e+07	-288.675	0	-2126.5	5.13824e+06	-149.019	-241.891	-39	3.42814e+07	-288.675	0	-2126.5	1.42035e+07
-147.458	-244.594	-39	3.01706e+07	-193.327	0	-2126.5	8.1501e-27	-147.458	-244.594	-39	7.45044e+07	-193.327	0	-2126.5	2.77444e+06	-147.458	-244.594	-39	3.29022e+07	-193.327	0	-2126.5	7.89561e+06
-145.73	-241.784	-39	3.02709e+07	-193.337	-1.11022e-16	-2064.62	1.99308e-26	-145.73	-241.784	-39	7.37611e+07	-193.337	-1.11022e-16	-2064.62	4.79865e+06	-145.73	-241.784	-39	3.18911e+07	-193.337	-1.11022e-16	-2064.62	1.76337e+07
-144.17	-244.487	-39	3.03685e+07	-193.337	0	-2064	2.01151e-26	-144.17	-244.487	-39	7.31059e+07	-193.337	0	-2064	4.83202e+06	-144.17	-244.487	-39	3.05834e+07	-193.337	0	-2064	1.77526e+07
-145.898	-247.297	-39	3.02603e+07	-288.675	0	-2064	2.06372e-26	-145.898	-247.297	-39	7.38593e+07	-288.675	0	-2064	1.09876e+07	-145.898	-247.297	-39	3.16598e+07	-288.675	0	-2064	3.15624e+07
-142.609	-247.189	-39	3.04634e+07	-288.675	0	-2189	2.41556e-27	-142.609	-247.189	-39	7.24853e+07	-288.675	0	-2189	2.60813e+06	-142.609	-247.189	-39	2.94132e+07	-288.675	0	-2189	6.53058e+06
-144.338	-250	-39	3.03445e+07	-193.317	1.11022e-16	-2189	3.33388e-27	-144.338	-250	-39	7.32329e+07	-193.317	1.11022e-16	-2189	1.7806e+06	-144.338	-250	-39	3.05368e+07	-193.317	1.11022e-16	-2189	3.56051e+06
-142.441	-241.676	-39	3.04778e+07	-193.327	1.11022e-16	-2127.11	8.06306e-27	-142.441	-241.676	-39	7.23894e+07	-193.327	1.11022e-16	-2127.11	2.74002e+06	-142.441	-241.676	-39	2.97283e+07	-193.327	1.11022e-16	-2127.11	7.78051e+06
-140.881	-244.379	-39	3.0584e+07	-192.384	-1.11022e-16	-2126.5	6.60548e-27	-140.881	-244.379	-39	7.17721e+07	-192.384	-1.11022e-16	-2126.5	3.17968e+06	-140.881	-244.379	-39	2.84936e+07	-192.384	-1.11022e-16	-2126.5	8.16691e+06
-139.152	-241.569	-39	3.07059e+07	-192.384	1.11022e-16	-2064.62	1.62283e-26	-139.152	-241.569	-39	7.11057e+07	-192.384	1.11022e-16	-2064.62	5.48901e+06	-139.152	-241.569	-39	2.78187e+07	-192.384	1.11022e-16	-2064.62	1.71306e+07
-140.788	-238.598	-39	3.05879e+07	-192.384	0	-2064	1.63171e-26	-140.788	-238.598	-39	7.17906e+07	-192.384	0	-2064	5.52843e+06	-140.788	-238.598	-39	2.92386e+07	-192.384	0	-2064	1.72017e+07
-144.077	-238.706	-39	3.03707e+07	-96.5372	0	-2126.3	1.71554e-27	-144.077	-238.706	-39	7.30947e+07	-96.5372	0	-2126.3	3.77323e+06	-144.077	-238.706	-39	3.11941e+07	-96.5372	0	-2126.3	1.38758e+07
-142.423	-235.628	-39	3.04768e+07	-96.5425	0	-2064	3.69361e-27	-142.423	-235.628	-39	7.25161e+07	-96.5425	0	-2064	6.55869e+06	-142.423	-235.628	-39	3.07739e+07	-96.5425	0	-2064	2.43005e+07
-145.712	-235.736	-39	3.02627e+07	-96.5372	0	-2126.5	1.70091e-27	-145.712	-235.736	-39	7.3817e+07	-96.5372	0	-2126.5	3.72424e+06	-145.712	-235.736	-39	3.27745e+07	-96.5372	0	-2126.5	1.37902e+07
-144.059	-232.658	-39	3.03537e+07	-288.675	0	-2251.5	8.5943e-28	-144.059	-232.658	-39	7.32335e+07	-288.675	0	-2251.5	1.42782e+06	-144.059	-232.658	-39	3.24262e+07	-288.675	0	-2251.5	3.17859e+06
-147.366	-238.814	-39	3.01723e+07	-193.307	0	-2251.5	1.37792e-27	-147.366	-238.814	-39	7.44721e+07	-193.307	0	-2251.5	1.46998e+06	-147.366	-238.814	-39	3.34148e+07	-193.307	0	-2251.5	1.99786e+06
-154.006	-233.254	-39	2.98426e+07	-193.317	-2.22045e-16	-2189.61	3.2985e-27	-154.006	-233.254	-39	7.70727e+07	-193.317	-2.22045e-16	-2189.61	1.77471e+06	-154.006	-233.254	-39	3.9061e+07	-193.317	-2.22045e-16	-2189.61	3.56396e+06
-152.343	-236.133	-39	2.99235e+07	-192.384	-1.11022e-16	-2189	2.70791e-27	-152.343	-236.133	-39	7.64244e+07	-192.384	-1.11022e-16	-2189	2.04418e+06	-152.343	-236.133	-39	3.73973e+07	-192.384	-1.11022e-16	-2189	4.10568e+06
-150.69	-233.056	-39	2.99922e+07	-192.384	-1.11022e-16	-2127.12	6.55306e-27	-150.69	-233.056	-39	7.57506e+07	-192.384	-1.11022e-16	-2127.12	3.13973e+06	-150.69	-233.056	-39	3.66389e+07	-192.384	-1.11022e-16	-2127.12	8.07188e+06
-149.028	-235.935	-39	3.00814e+07	-96.2302	0	-2064	1.35846e-27	-149.028	-235.935	-39	7.50934e+07	-96.2302	0	-2064	7.1373e+06	-149.028	-235.935	-39	3.49882e+07	-96.2302	0	-2064	2.54e+07
-150.681	-239.012	-39	3.00029e+07	-1.52621	0	-2126.15	9.90202e-28	-150.681	-239.012	-39	7.57776e+07	-1.52621	0	-2126.15	9.59121e+06	-150.681	-239.012	-39	3.58075e+07	-1.52621	0	-2126.15	2.83468e+07
-147.374	-232.857	-39	3.01591e+07	-1.52627	5.55112e-17	-2064	2.31043e-27	-147.374	-232.857	-39	7.44512e+07	-1.52627	5.55112e-17	-2064	2.03377e+07	-147.374	-232.857	-39	3.44185e+07	-1.52627	5.55112e-17	-2064	4.7613e+07
-137.563	-244.379	-39	3.08294e+07	-96.2302	0	-2064.2	1.35129e-27	-137.563	-244.379	-39	7.03801e+07	-96.2302	0	-2064.2	7.13012e+06	-137.563	-244.379	-39	2.65633e+07	-96.2302	0	-2064.2	2.53756e+07
-139.291	-247.189	-39	3.07025e+07	-1.52618	-5.55112e-17	-2126.5	9.71021e-28	-139.291	-247.189	-39	7.10711e+07	-1.52618	-5.55112e-17	-2126.5	9.58018e+06	-139.291	-247.189	-39	2.73325e+07	-1.52618	-5.55112e-17	-2126.5	2.83028e+07
-141.019	-250	-39	3.05718e+07	-96.2302	5.55112e-17	-2126.5	6.79307e-28	-141.019	-250	-39	7.17802e+07	-96.2302	5.55112e-17	-2126.5	4.0442e+06	-141.019	-250	-39	2.83126e+07	-96.2302	5.55112e-17	-2126.5	1.47604e+07
-135.973	-247.189	-39	3.09458e+07	-288.675	0	-2314	3.30247e-28	-135.973	-247.189	-39	6.96593e+07	-288.675	0	-2314	838901	-135.973	-247.189	-39	2.54806e+07	-288.675	0	-2314	1.79347e+06
-137.701	-250	-39	3.08212e+07	-193.297	1.11022e-16	-2314	5.75213e-28	-137.701	-250	-39	7.03763e+07	-193.297	1.11022e-16	-2314	1.21178e+06	-137.701	-250	-39	2.63366e+07	-193.297	1.11022e-16	-2314	1.17197e+06
-134.383	-250	-39	3.10517e+07	-193.307	0	-2252.1	1.36346e-27	-134.383	-250	-39	6.89456e+07	-193.307	0	-2252.1	1.46524e+06	-134.383	-250	-39	2.45755e+07	-193.307	0	-2252.1	1.98202e+06
-124.429	-250	-39	3.18698e+07	-192.384	0	-2251.5	1.1271e-27	-124.429	-250	-39	6.43561e+07	-192.384	0	-2251.5	1.54588e+06	-124.429	-250	-39	2.0596e+07	-192.384	0	-2251.5	2.42477e+06
-125.945	-247.018	-39	3.17501e+07	-192.384	0	-2189.61	2.6863e-27	-125.945	-247.018	-39	6.50582e+07	-192.384	0	-2189.61	2.03587e+06	-125.945	-247.018	-39	2.11808e+07	-192.384	0	-2189.61	4.1129e+06
-127.747	-250	-39	3.15893e+07	-0.988796	-5.55112e-17	-2064	3.64874e-27	-127.747	-250	-39	6.58303e+07	-0.988796	-5.55112e-17	-2064	2.0351e+07	-127.747	-250	-39	2.16572e+07	-0.988796	-5.55112e-17	-2064	4.77927e+07
-129.263	-247.018	-39	3.14694e+07	94.1177	-1.73472e-18	-2126.49	8.24838e-28	-129.263	-247.018	-39	6.6547e+07	94.1177	-1.73472e-18	-2126.49	3.65998e+06	-129.263	-247.018	-39	2.23413e+07	94.1177	-1.73472e-18	-2126.49	1.50931e+07
-127.46	-244.037	-39	3.16222e+07	94.1229	0	-2064	2.20424e-27	-127.46	-244.037	-39	6.5783e+07	94.1229	0	-2064	5.33806e+06	-127.46	-244.037	-39	2.20218e+07	94.1229	0	-2064	2.48189e+07
-130.778	-244.037	-39	3.13514e+07	-0.988796	0	-2064.36	3.63198e-27	-130.778	-244.037	-39	6.7306e+07	-0.988796	0	-2064.36	2.03412e+07	-130.778	-244.037	-39	2.32729e+07	-0.988796	0	-2064.36	4.77452e+07
-128.976	-241.055	-39	3.14971e+07	94.1177	0	-2126.5	8.25016e-28	-128.976	-241.055	-39	6.65513e+07	94.1177	0	-2126.5	3.62817e+06	-128.976	-241.055	-39	2.31022e+07	94.1177	0	-2126.5	1.49482e+07
-131.065	-250	-39	3.13059e+07	-0.988796	0	-2126.5	1.46249e-27	-131.065	-250	-39	6.73506e+07	-0.988796	0	-2126.5	9.6e+06	-131.065	-250	-39	2.29693e+07	-0.988796	0	-2126.5	2.84068e+07
-132.581	-247.018	-39	3.11945e+07	94.1324	0	-2126.5	9.48134e-28	-132.581	-247.018	-39	6.80906e+07	94.1324	0	-2126.5	3.51185e+06	-132.581	-247.018	-39	2.37684e+07	94.1324	0	-2126.5	1.39205e+07
-135.76	-241.398	-39	3.09684e+07	190.362	4.44089e-16	-2126.5	6.06692e-27	-135.76	-241.398	-39	6.95708e+07	190.362	4.44089e-16	-2126.5	3.58588e+06	-135.76	-241.398	-39	2.59597e+07	190.362	4.44089e-16	-2126.5	8.64873e+06
-134.17	-244.208	-39	3.10849e+07	190.373	2.22045e-16	-2065.07	1.48956e-26	-134.17	-244.208	-39	6.88216e+07	190.373	2.22045e-16	-2065.07	6.53009e+06	-134.17	-244.208	-39	2.47703e+07	190.373	2.22045e-16	-2065.07	1.66745e+07
-132.368	-241.226	-39	3.12356e+07	190.373	4.44089e-16	-2064	1.4938e-26	-132.368	-241.226	-39	6.80534e+07	190.373	4.44089e-16	-2064	6.64033e+06	-132.368	-241.226	-39	2.43878e+07	190.373	4.44089e-16	-2064	1.67972e+07
-140.688	-232.533	-39	3.05976e+07	94.1324	0	-2126.49	9.4781e-28	-140.688	-232.533	-39	7.17891e+07	94.1324	0	-2126.49	3.54538e+06	-140.688	-232.533	-39	3.04983e+07	94.1324	0	-2126.49	1.40765e+07
-139.052	-235.503	-39	3.07119e+07	94.1324	0	-2064	2.39191e-27	-139.052	-235.503	-39	7.10411e+07	94.1324	0	-2064	5.24752e+06	-139.052	-235.503	-39	2.88674e+07	94.1324	0	-2064	2.29794e+07
-137.416	-238.473	-39	3.08313e+07	288.675	0	-2126.5	6.46102e-27	-137.416	-238.473	-39	7.03326e+07	288.675	0	-2126.5	5.28204e+06	-137.416	-238.473	-39	2.73698e+07	288.675	0	-2126.5	1.42059e+07
-137.316	-232.408	-39	3.08345e+07	288.675	0	-2064	1.66685e-26	-137.316	-232.408	-39	7.0296e+07	288.675	0	-2064	1.05755e+07	-137.316	-232.408	-39	2.88075e+07	288.675	0	-2064	3.14569e+07
-135.681	-235.378	-39	3.09572e+07	192.057	0	-2126.5	8.49314e-27	-135.681	-235.378	-39	6.95795e+07	192.057	0	-2126.5	3.10735e+06	-135.681	-235.378	-39	2.7215e+07	192.057	0	-2126.5	8.36706e+06
-133.945	-232.283	-39	3.10793e+07	192.058	2.22045e-16	-2125.44	8.72406e-27	-133.945	-232.283	-39	6.88697e+07	192.058	2.22045e-16	-2125.44	3.20626e+06	-133.945	-232.283	-39	2.74007e+07	192.058	2.22045e-16	-2125.44	8.57417e+06
-135.511	-229.434	-39	3.09563e+07	192.058	2.22045e-16	-2064	2.10378e-26	-135.511	-229.434	-39	6.95756e+07	192.058	2.22045e-16	-2064	6.12385e+06	-135.511	-229.434	-39	2.90275e+07	192.058	2.22045e-16	-2064	1.76856e+07
-138.882	-229.559	-39	3.07168e+07	-288.675	0	-2376.5	1.40515e-28	-138.882	-229.559	-39	7.10229e+07	-288.675	0	-2376.5	515568	-138.882	-229.559	-39	3.04641e+07	-288.675	0	-2376.5	1.18113e+06
-137.077	-226.586	-39	3.08291e+07	-193.286	-1.11022e-16	-2376.5	2.43566e-28	-137.077	-226.586	-39	7.03085e+07	-193.286	-1.11022e-16	-2376.5	975282	-137.077	-226.586	-39	3.07288e+07	-193.286	-1.11022e-16	-2376.5	721363
-140.448	-226.711	-39	3.05856e+07	-193.297	0	-2314.59	5.69292e-28	-140.448	-226.711	-39	7.1725e+07	-193.297	0	-2314.59	1.20881e+06	-140.448	-226.711	-39	3.21653e+07	-193.297	0	-2314.59	1.16854e+06
-138.643	-223.737	-39	3.06959e+07	-192.384	1.11022e-16	-2314	4.76024e-28	-138.643	-223.737	-39	7.10573e+07	-192.384	1.11022e-16	-2314	1.22277e+06	-138.643	-223.737	-39	3.25307e+07	-192.384	1.11022e-16	-2314	1.4672e+06
-142.254	-229.684	-39	3.04671e+07	-192.384	-1.11022e-16	-2252.1	1.11823e-27	-142.254	-229.684	-39	7.2458e+07	-192.384	-1.11022e-16	-2252.1	1.54026e+06	-142.254	-229.684	-39	3.21466e+07	-192.384	-1.11022e-16	-2252.1	2.41037e+06
-130.632	-238.131	-39	3.13613e+07	288.675	0	-2189	2.51348e-27	-130.632	-238.131	-39	6.73138e+07	288.675	0	-2189	2.67996e+06	-130.632	-238.131	-39	2.44065e+07	288.675	0	-2189	6.48021e+06
-134.024	-238.302	-39	3.10981e+07	192.057	0	-2189	3.42312e-27	-134.024	-238.302	-39	6.88128e+07	192.057	0	-2189	1.6531e+06	-134.024	-238.302	-39	2.57368e+07	192.057	0	-2189	4.33307e+06
-132.289	-235.207	-39	3.12202e+07	192.057	2.22045e-16	-2187.93	3.52204e-27	-132.289	-235.207	-39	6.80865e+07	192.057	2.22045e-16	-2187.93	1.69177e+06	-132.289	-235.207	-39	2.58382e+07	192.057	2.22045e-16	-2187.93	4.4253e+06
-283.687	8.63905	-39	2.99538e+07	190.352	0	-2189	2.47587e-27	-283.687	8.63905	-39	7.62094e+07	190.352	0	-2189	1.97774e+06	-283.687	8.63905	-39	3.46996e+07	190.352	0	-2189	4.75034e+06
-285.35	5.75936	-39	3.00547e+07	190.362	2.22045e-16	-2127.57	6.03408e-27	-285.35	5.75936	-39	7.55405e+07	190.362	2.22045e-16	-2127.57	3.54718e+06	-285.35	5.75936	-39	3.32261e+07	190.362	2.22045e-16	-2127.57	8.58811e+06
-281.869	5.8129	-39	2.98791e+07	-288.675	0	-2439	6.62501e-29	-281.869	5.8129	-39	7.68898e+07	-288.675	0	-2439	320163	-281.869	5.8129	-39	3.57847e+07	-288.675	0	-2439	796835
-283.532	2.93322	-39	2.99614e+07	-193.276	0	-2439	1.0636e-28	-283.532	2.93322	-39	7.62112e+07	-193.276	0	-2439	742235	-283.532	2.93322	-39	3.43667e+07	-193.276	0	-2439	451684
-287.012	2.87968	-39	3.01476e+07	-193.287	-1.11022e-16	-2377.09	2.41147e-28	-287.012	2.87968	-39	7.48763e+07	-193.287	-1.11022e-16	-2377.09	973065	-287.012	2.87968	-39	3.18898e+07	-193.287	-1.11022e-16	-2377.09	719863
-285.194	0.0535362	-39	3.00444e+07	-192.384	0	-2376.5	2.04502e-28	-285.194	0.0535362	-39	7.55517e+07	-192.384	0	-2376.5	969176	-285.194	0.0535362	-39	3.3085e+07	-192.384	0	-2376.5	910758
-288.675	0	-39	3.02417e+07	-192.384	1.11022e-16	-2314.6	4.72404e-28	-288.675	0	-39	7.42419e+07	-192.384	1.11022e-16	-2314.6	1.21932e+06	-288.675	0	-39	3.07017e+07	-192.384	1.11022e-16	-2314.6	1.46188e+06
-280.051	2.98675	-39	2.98062e+07	288.675	0	-2251.5	9.84661e-28	-280.051	2.98675	-39	7.75988e+07	288.675	0	-2251.5	1.43461e+06	-280.051	2.98675	-39	3.70597e+07	288.675	0	-2251.5	3.233e+06
-281.714	0.107072	-39	2.98722e+07	192.056	0	-2251.5	1.38188e-27	-281.714	0.107072	-39	7.69166e+07	192.056	0	-2251.5	1.01834e+06	-281.714	0.107072	-39	3.56824e+07	192.056	0	-2251.5	2.44335e+06
-278.233	0.160609	-39	2.97428e+07	192.057	0	-2250.43	1.4245e-27	-278.233	0.160609	-39	7.83735e+07	192.057	0	-2250.43	1.03401e+06	-278.233	0.160609	-39	3.85207e+07	192.057	0	-2250.43	2.49216e+06
-278.699	17.2781	-39	2.97285e+07	190.341	-2.22045e-16	-2251.5	1.0163e-27	-278.699	17.2781	-39	7.8006e+07	190.341	-2.22045e-16	-2251.5	1.20091e+06	-278.699	17.2781	-39	3.95609e+07	190.341	-2.22045e-16	-2251.5	2.79828e+06
-280.362	14.3984	-39	2.97982e+07	190.352	0	-2190.08	2.46226e-27	-280.362	14.3984	-39	7.73536e+07	190.352	0	-2190.08	1.97169e+06	-280.362	14.3984	-39	3.78305e+07	190.352	0	-2190.08	4.71849e+06
-276.913	14.4107	-39	2.96965e+07	-288.675	0	-2501.5	2.94837e-29	-276.913	14.4107	-39	7.86149e+07	-288.675	0	-2501.5	211610	-276.913	14.4107	-39	4.04737e+07	-288.675	0	-2501.5	419317
-278.576	11.531	-39	2.97564e+07	-193.266	-1.11022e-16	-2501.5	4.44569e-29	-278.576	11.531	-39	7.79914e+07	-193.266	-1.11022e-16	-2501.5	541795	-278.576	11.531	-39	3.88023e+07	-193.266	-1.11022e-16	-2501.5	303478
-282.025	11.5187	-39	2.98727e+07	-193.276	-1.11022e-16	-2439.58	1.05286e-28	-282.025	11.5187	-39	7.67611e+07	-193.276	-1.11022e-16	-2439.58	740783	-282.025	11.5187	-39	3.62233e+07	-193.276	-1.11022e-16	-2439.58	449976
-280.238	8.65129	-39	2.98192e+07	-192.384	0	-2439	9.03675e-29	-280.238	8.65129	-39	7.74056e+07	-192.384	0	-2439	735458	-280.238	8.65129	-39	3.7245e+07	-192.384	0	-2439	560410
-275.127	11.5432	-39	2.96714e+07	-192.384	0	-2377.09	2.03038e-28	-275.127	11.5432	-39	7.92697e+07	-192.384	0	-2377.09	966448	-275.127	11.5432	-39	4.15987e+07	-192.384	0	-2377.09	907209
-276.79	8.66352	-39	2.97179e+07	288.675	0	-2314	3.89448e-28	-276.79	8.66352	-39	7.86669e+07	288.675	0	-2314	823814	-276.79	8.66352	-39	3.99647e+07	288.675	0	-2314	1.86801e+06
-273.341	8.67576	-39	2.96452e+07	192.056	0	-2314	5.59821e-28	-273.341	8.67576	-39	8.0007e+07	192.056	0	-2314	800667	-273.341	8.67576	-39	4.29208e+07	192.056	0	-2314	1.43138e+06
-276.602	2.99899	-39	2.97132e+07	192.056	0	-2312.92	5.78266e-28	-276.602	2.99899	-39	7.88988e+07	192.056	0	-2312.92	808378	-276.602	2.99899	-39	3.98972e+07	192.056	0	-2312.92	1.4499e+06
-278.42	5.82514	-39	2.97626e+07	190.331	-2.22045e-16	-2314	4.19045e-28	-278.42	5.82514	-39	7.81177e+07	190.331	-2.22045e-16	-2314	875995	-278.42	5.82514	-39	3.84674e+07	190.331	-2.22045e-16	-2314	1.69073e+06
-274.972	5.83738	-39	2.96769e+07	190.341	0	-2252.59	1.01059e-27	-274.972	5.83738	-39	7.94281e+07	190.341	0	-2252.59	1.19869e+06	-274.972	5.83738	-39	4.13392e+07	190.341	0	-2252.59	2.77504e+06
-283.687	-8.63905	-39	2.99685e+07	-288.675	0	-2564	4.02011e-30	-283.687	-8.63905	-39	7.63886e+07	-288.675	0	-2564	176634	-283.687	-8.63905	-39	3.47089e+07	-288.675	0	-2564	25270.2
-281.869	-5.70583	-39	2.9887e+07	-193.256	1.11022e-16	-2564	1.3303e-29	-281.869	-5.70583	-39	7.70029e+07	-193.256	1.11022e-16	-2564	453395	-281.869	-5.70583	-39	3.57734e+07	-193.256	1.11022e-16	-2564	257357
-285.35	-5.75936	-39	3.00597e+07	-193.266	1.11022e-16	-2502.07	4.38546e-29	-285.35	-5.75936	-39	7.56523e+07	-193.266	1.11022e-16	-2502.07	541083	-285.35	-5.75936	-39	3.32242e+07	-193.266	1.11022e-16	-2502.07	302228
-283.532	-2.82615	-39	2.99644e+07	-192.384	0	-2501.5	3.82516e-29	-283.532	-2.82615	-39	7.62672e+07	-192.384	0	-2501.5	537639	-283.532	-2.82615	-39	3.4355e+07	-192.384	0	-2501.5	343907
-280.051	-2.77261	-39	2.98084e+07	-192.384	0	-2439.58	8.97335e-29	-280.051	-2.77261	-39	7.76498e+07	-192.384	0	-2439.58	733284	-280.051	-2.77261	-39	3.70364e+07	-192.384	0	-2439.58	557513
-287.012	-2.87968	-39	3.01497e+07	288.675	0	-2376.5	1.56387e-28	-287.012	-2.87968	-39	7.49333e+07	288.675	0	-2376.5	488696	-287.012	-2.87968	-39	3.18857e+07	288.675	0	-2376.5	1.22141e+06
-271.468	5.74989	-39	2.96573e+07	192.055	0	-2376.5	2.28966e-28	-271.468	5.74989	-39	8.06264e+07	192.055	0	-2376.5	735246	-271.468	5.74989	-39	4.43932e+07	192.055	0	-2376.5	879529
-273.099	2.91151	-39	2.96758e+07	192.056	0	-2375.41	2.36928e-28	-273.099	2.91151	-39	8.0067e+07	192.056	0	-2375.41	740853	-273.099	2.91151	-39	4.28815e+07	192.056	0	-2375.41	886808
-274.73	0.0731245	-39	2.97041e+07	190.32	2.22045e-16	-2376.5	1.7409e-28	-274.73	0.0731245	-39	7.95538e+07	190.32	2.22045e-16	-2376.5	750406	-274.73	0.0731245	-39	4.1476e+07	190.32	2.22045e-16	-2376.5	1.05027e+06
-269.596	2.82402	-39	2.9679e+07	190.331	-4.44089e-16	-2315.09	4.16626e-28	-269.596	2.82402	-39	8.12596e+07	190.331	-4.44089e-16	-2315.09	872769	-269.596	2.82402	-39	4.59773e+07	190.331	-4.44089e-16	-2315.09	1.67847e+06
-271.226	-0.0143597	-39	2.96856e+07	-192.384	0	-2564	1.32223e-29	-271.226	-0.0143597	-39	8.07165e+07	-192.384	0	-2564	450198	-271.226	-0.0143597	-39	4.44972e+07	-192.384	0	-2564	258094
-267.723	-0.101844	-39	2.97024e+07	-192.384	0	-2502.08	3.78909e-29	-267.723	-0.101844	-39	8.19289e+07	-192.384	0	-2502.08	536302	-267.723	-0.101844	-39	4.76766e+07	-192.384	0	-2502.08	342298
-240.254	-16.8853	-39	3.21205e+07	-96.5003	-2.77556e-17	-2563.82	4.94772e-31	-240.254	-16.8853	-39	8.86659e+07	-96.5003	-2.77556e-17	-2563.82	614777	-240.254	-16.8853	-39	7.48421e+07	-96.5003	-2.77556e-17	-2563.82	536101
-241.074	-14.1649	-39	3.20463e+07	-96.5055	2.77556e-17	-2501.5	1.35538e-29	-241.074	-14.1649	-39	8.84964e+07	-96.5055	2.77556e-17	-2501.5	605622	-241.074	-14.1649	-39	7.40125e+07	-96.5055	2.77556e-17	-2501.5	638218
-242.935	-16.782	-39	3.17176e+07	-96.5003	0	-2564	4.48073e-31	-242.935	-16.782	-39	8.80444e+07	-96.5003	0	-2564	614616	-242.935	-16.782	-39	7.20014e+07	-96.5003	0	-2564	535888
-243.755	-14.0616	-39	3.16418e+07	288.675	0	-2439	6.48432e-29	-243.755	-14.0616	-39	8.78891e+07	288.675	0	-2439	311058	-243.755	-14.0616	-39	7.11752e+07	288.675	0	-2439	806742
-241.894	-11.4444	-39	3.19637e+07	192.055	0	-2439	9.67747e-29	-241.894	-11.4444	-39	8.83427e+07	192.055	0	-2439	669348	-241.894	-11.4444	-39	7.31847e+07	192.055	0	-2439	582049
-244.575	-11.3411	-39	3.15695e+07	192.055	0	-2437.91	1.00171e-28	-244.575	-11.3411	-39	8.77125e+07	192.055	0	-2437.91	673429	-244.575	-11.3411	-39	7.02802e+07	192.055	0	-2437.91	585920
-242.714	-8.72402	-39	3.18783e+07	190.31	0	-2439	7.43496e-29	-242.714	-8.72402	-39	8.81778e+07	190.31	0	-2439	668441	-242.714	-8.72402	-39	7.23079e+07	190.31	0	-2439	677427
-245.616	-16.6787	-39	3.13079e+07	190.32	0	-2377.6	1.7307e-28	-245.616	-16.6787	-39	8.75446e+07	190.32	0	-2377.6	746082	-245.616	-16.6787	-39	6.93029e+07	190.32	0	-2377.6	1.04159e+06
-246.435	-13.9583	-39	3.12535e+07	-96.2302	-2.77556e-17	-2501.5	8.94241e-30	-246.435	-13.9583	-39	8.7374e+07	-96.2302	-2.77556e-17	-2501.5	608459	-246.435	-13.9583	-39	6.8415e+07	-96.2302	-2.77556e-17	-2501.5	662351
-248.296	-16.5754	-39	3.09538e+07	-1.52563	0	-2563.65	3.18578e-30	-248.296	-16.5754	-39	8.71032e+07	-1.52563	0	-2563.65	284250	-248.296	-16.5754	-39	6.66296e+07	-1.52563	0	-2563.65	105436
-240.285	-5.88922	-39	3.23181e+07	-1.52569	-5.55112e-17	-2501.5	6.81272e-30	-240.285	-5.88922	-39	8.85518e+07	-1.52569	-5.55112e-17	-2501.5	479411	-240.285	-5.88922	-39	7.48815e+07	-1.52569	-5.55112e-17	-2501.5	1.07743e+06
-244.018	-5.90185	-39	3.1701e+07	-96.2302	0	-2501.68	8.93348e-30	-244.018	-5.90185	-39	8.78702e+07	-96.2302	0	-2501.68	607794	-244.018	-5.90185	-39	7.08743e+07	-96.2302	0	-2501.68	658402
-241.59	-3.06705	-39	3.21162e+07	-1.52561	-5.55112e-17	-2564	3.16039e-30	-241.59	-3.06705	-39	8.82622e+07	-1.52561	-5.55112e-17	-2564	283914	-241.59	-3.06705	-39	7.34788e+07	-1.52561	-5.55112e-17	-2564	104931
-237.857	-3.05443	-39	3.27588e+07	-96.2302	-2.77556e-17	-2564	4.4022e-31	-237.857	-3.05443	-39	8.88784e+07	-96.2302	-2.77556e-17	-2564	615819	-237.857	-3.05443	-39	7.74118e+07	-96.2302	-2.77556e-17	-2564	535332
-239.162	-0.232259	-39	3.25459e+07	288.675	0	-2501.5	2.59947e-29	-239.162	-0.232259	-39	8.86184e+07	288.675	0	-2501.5	237725	-239.162	-0.232259	-39	7.60319e+07	288.675	0	-2501.5	423253
-235.429	-0.219634	-39	3.31985e+07	192.054	0	-2501.5	3.92069e-29	-235.429	-0.219634	-39	8.92857e+07	192.054	0	-2501.5	607256	-235.429	-0.219634	-39	8.00691e+07	192.054	0	-2501.5	458217
-245.323	-3.07968	-39	3.15172e+07	192.055	0	-2500.4	4.08392e-29	-245.323	-3.07968	-39	8.76126e+07	192.055	0	-2500.4	609677	-245.323	-3.07968	-39	6.95355e+07	192.055	0	-2500.4	460996
-242.895	-0.244884	-39	3.191e+07	190.299	2.22045e-16	-2501.5	3.04449e-29	-242.895	-0.244884	-39	8.79826e+07	190.299	2.22045e-16	-2501.5	604976	-242.895	-0.244884	-39	7.21121e+07	190.299	2.22045e-16	-2501.5	489382
-246.627	-0.257508	-39	3.1336e+07	190.31	0	-2440.11	7.38777e-29	-246.627	-0.257508	-39	8.73719e+07	190.31	0	-2440.11	665032	-246.627	-0.257508	-39	6.82447e+07	190.31	0	-2440.11	671077
-249.72	-13.8994	-39	3.08401e+07	-0.988795	0	-2501.5	6.95655e-30	-249.72	-13.8994	-39	8.67334e+07	-0.988795	0	-2501.5	481785	-249.72	-13.8994	-39	6.51298e+07	-0.988795	0	-2501.5	1.08112e+06
-251.623	-16.6434	-39	3.0613e+07	94.0816	0	-2563.97	1.17516e-30	-251.623	-16.6434	-39	8.63007e+07	94.0816	0	-2563.97	252316	-251.623	-16.6434	-39	6.33377e+07	94.0816	0	-2563.97	644128
-253.046	-13.9675	-39	3.04933e+07	94.0868	6.93889e-18	-2501.5	4.27433e-30	-253.046	-13.9675	-39	8.59158e+07	94.0868	6.93889e-18	-2501.5	292417	-253.046	-13.9675	-39	6.18464e+07	94.0868	6.93889e-18	-2501.5	788370
-251.143	-11.2234	-39	3.0706e+07	-0.988795	-5.55112e-17	-2501.86	6.89504e-30	-251.143	-11.2234	-39	8.63723e+07	-0.988795	-5.55112e-17	-2501.86	481043	-251.143	-11.2234	-39	6.36783e+07	-0.988795	-5.55112e-17	-2501.86	1.08052e+06
-254.469	-11.2915	-39	3.03902e+07	94.0816	-6.93889e-18	-2564	1.1719e-30	-254.469	-11.2915	-39	8.55987e+07	94.0816	-6.93889e-18	-2564	252254	-254.469	-11.2915	-39	6.03779e+07	94.0816	-6.93889e-18	-2564	644083
-252.566	-8.54748	-39	3.05864e+07	-0.988794	-5.55112e-17	-2564	3.18531e-30	-252.566	-8.54748	-39	8.60725e+07	-0.988794	-5.55112e-17	-2564	284387	-252.566	-8.54748	-39	6.22437e+07	-0.988794	-5.55112e-17	-2564	104343
-254.949	-16.7115	-39	3.0286e+07	94.1324	0	-2564	1.17125e-30	-254.949	-16.7115	-39	8.54858e+07	94.1324	0	-2564	252134	-254.949	-16.7115	-39	6.01305e+07	94.1324	0	-2564	644213
-256.372	-14.0355	-39	3.01984e+07	190.289	-2.22045e-16	-2564	7.03988e-30	-256.372	-14.0355	-39	8.51618e+07	190.289	-2.22045e-16	-2564	579955	-256.372	-14.0355	-39	5.86391e+07	190.289	-2.22045e-16	-2564	433985
-258.275	-16.7795	-39	3.00149e+07	190.299	-2.22045e-16	-2502.61	3.01723e-29	-258.275	-16.7795	-39	8.47468e+07	190.299	-2.22045e-16	-2502.61	603483	-258.275	-16.7795	-39	5.69865e+07	190.299	-2.22045e-16	-2502.61	486319
-247.859	-11.2823	-39	3.11228e+07	94.1324	0	-2563.97	1.17576e-30	-247.859	-11.2823	-39	8.70009e+07	94.1324	0	-2563.97	252160	-247.859	-11.2823	-39	6.69045e+07	94.1324	0	-2563.97	644263
-245.998	-8.66517	-39	3.14115e+07	94.1324	0	-2501.5	4.66459e-30	-245.998	-8.66517	-39	8.73402e+07	94.1324	0	-2501.5	297559	-245.998	-8.66517	-39	6.8763e+07	94.1324	0	-2501.5	762068
-249.282	-8.60633	-39	3.0973e+07	288.675	0	-2564	6.86947e-30	-249.282	-8.60633	-39	8.66707e+07	288.675	0	-2564	219699	-249.282	-8.60633	-39	6.5496e+07	288.675	0	-2564	85893.9
-247.302	-5.843	-39	3.1252e+07	192.054	0	-2564	6.98594e-30	-247.302	-5.843	-39	8.71019e+07	192.054	0	-2564	581811	-247.302	-5.843	-39	6.74524e+07	192.054	0	-2564	431875
-248.607	-3.02083	-39	3.10955e+07	192.054	2.22045e-16	-2562.89	8.09653e-30	-248.607	-3.02083	-39	8.68953e+07	192.054	2.22045e-16	-2562.89	582427	-248.607	-3.02083	-39	6.6183e+07	192.054	2.22045e-16	-2562.89	432554
-250.587	-5.78415	-39	3.08369e+07	-96.532	0	-2188.8	7.97653e-28	-250.587	-5.78415	-39	8.64619e+07	-96.532	0	-2188.8	1.76109e+06	-250.587	-5.78415	-39	6.42046e+07	-96.532	0	-2188.8	8.0001e+06
-276.495	-2.76354	-39	2.97091e+07	-96.5319	0	-2189	7.9105e-28	-276.495	-2.76354	-39	7.8964e+07	-96.5319	0	-2189	1.7525e+06	-276.495	-2.76354	-39	3.99563e+07	-96.5319	0	-2189	7.90989e+06
-278.313	-5.69676	-39	2.97561e+07	-96.5267	0	-2251.31	3.66581e-28	-278.313	-5.69676	-39	7.82361e+07	-96.5267	0	-2251.31	704958	-278.313	-5.69676	-39	3.85209e+07	-96.5267	0	-2251.31	4.58496e+06
-280.131	-8.62998	-39	2.98196e+07	-96.5267	5.55112e-17	-2251.5	3.63699e-28	-280.131	-8.62998	-39	7.7593e+07	-96.5267	5.55112e-17	-2251.5	706190	-280.131	-8.62998	-39	3.73229e+07	-96.5267	5.55112e-17	-2251.5	4.54219e+06
-274.757	-5.68769	-39	2.9672e+07	-1.52613	5.55112e-17	-2188.65	4.20014e-28	-274.757	-5.68769	-39	7.95743e+07	-1.52613	5.55112e-17	-2188.65	4.2746e+06	-274.757	-5.68769	-39	4.14902e+07	-1.52613	5.55112e-17	-2188.65	1.71412e+07
-276.575	-8.62091	-39	2.97039e+07	-96.2302	0	-2126.7	6.80785e-28	-276.575	-8.62091	-39	7.886e+07	-96.2302	0	-2126.7	4.00998e+06	-276.575	-8.62091	-39	4.01175e+07	-96.2302	0	-2126.7	1.46861e+07
-273.019	-8.61184	-39	2.96509e+07	-1.5261	5.55112e-17	-2189	4.1275e-28	-273.019	-8.61184	-39	8.02606e+07	-1.5261	5.55112e-17	-2189	4.27116e+06	-273.019	-8.61184	-39	4.31843e+07	-1.5261	5.55112e-17	-2189	1.71171e+07
-271.254	-5.77518	-39	2.96721e+07	-96.2302	0	-2189	3.42415e-28	-271.254	-5.77518	-39	8.08054e+07	-96.2302	0	-2189	1.90229e+06	-271.254	-5.77518	-39	4.45799e+07	-96.2302	0	-2189	8.48881e+06
-272.992	-2.85103	-39	2.96865e+07	-96.5214	5.55112e-17	-2313.81	1.65871e-28	-272.992	-2.85103	-39	8.01455e+07	-96.5214	5.55112e-17	-2313.81	393974	-272.992	-2.85103	-39	4.29507e+07	-96.5214	5.55112e-17	-2313.81	2.70031e+06
-269.489	-2.93851	-39	2.96864e+07	-96.5214	0	-2314	1.64642e-28	-269.489	-2.93851	-39	8.13362e+07	-96.5214	0	-2314	397469	-269.489	-2.93851	-39	4.60497e+07	-96.5214	0	-2314	2.67378e+06
-254.097	-5.72535	-39	3.04732e+07	-1.52605	-5.55112e-17	-2251.15	1.80117e-28	-254.097	-5.72535	-39	8.56732e+07	-1.52605	-5.55112e-17	-2251.15	1.99586e+06	-254.097	-5.72535	-39	6.06398e+07	-1.52605	-5.55112e-17	-2251.15	1.0448e+07
-252.117	-2.96203	-39	3.06887e+07	-96.2302	5.55112e-17	-2189.2	3.42447e-28	-252.117	-2.96203	-39	8.60784e+07	-96.2302	5.55112e-17	-2189.2	1.90034e+06	-252.117	-2.96203	-39	6.26424e+07	-96.2302	5.55112e-17	-2189.2	8.40815e+06
-250.137	-0.198704	-39	3.09264e+07	-1.52602	-5.55112e-17	-2251.5	1.77364e-28	-250.137	-0.198704	-39	8.65126e+07	-1.52602	-5.55112e-17	-2251.5	1.99477e+06	-250.137	-0.198704	-39	6.46436e+07	-1.52602	-5.55112e-17	-2251.5	1.04342e+07
-255.627	-2.90322	-39	3.03401e+07	-96.2302	0	-2251.5	1.70873e-28	-255.627	-2.90322	-39	8.52761e+07	-96.2302	0	-2251.5	828994	-255.627	-2.90322	-39	5.91148e+07	-96.2302	0	-2251.5	4.88218e+06
-253.647	-0.139899	-39	3.05323e+07	94.1126	0	-2188.99	3.18722e-28	-253.647	-0.139899	-39	8.57019e+07	94.1126	0	-2188.99	2.21459e+06	-253.647	-0.139899	-39	6.11336e+07	94.1126	0	-2188.99	8.95566e+06
-257.157	-0.0810943	-39	3.02073e+07	-0.988796	-5.55112e-17	-2126.86	1.45038e-27	-257.157	-0.0810943	-39	8.48853e+07	-0.988796	-5.55112e-17	-2126.86	9.59544e+06	-257.157	-0.0810943	-39	5.76406e+07	-0.988796	-5.55112e-17	-2126.86	2.83826e+07
-266.041	-2.95265	-39	2.97395e+07	94.1126	0	-2189	3.18804e-28	-266.041	-2.95265	-39	8.239e+07	94.1126	0	-2189	2.20188e+06	-266.041	-2.95265	-39	4.92037e+07	94.1126	0	-2189	8.87972e+06
-267.806	-5.78932	-39	2.97057e+07	-0.988795	0	-2189	5.88857e-28	-267.806	-5.78932	-39	8.18207e+07	-0.988795	0	-2189	4.17419e+06	-267.806	-5.78932	-39	4.76382e+07	-0.988795	0	-2189	1.71857e+07
-269.571	-8.62598	-39	2.96872e+07	94.1324	3.46945e-18	-2189	3.85914e-28	-269.571	-8.62598	-39	8.13194e+07	94.1324	3.46945e-18	-2189	2.10978e+06	-269.571	-8.62598	-39	4.62094e+07	94.1324	3.46945e-18	-2189	8.21895e+06
-264.358	-5.80346	-39	2.97859e+07	94.1324	0	-2188.99	3.85785e-28	-264.358	-5.80346	-39	8.2893e+07	94.1324	0	-2188.99	2.12347e+06	-264.358	-5.80346	-39	5.08038e+07	94.1324	0	-2188.99	8.30126e+06
-266.124	-8.64013	-39	2.97353e+07	-96.5161	0	-2376.31	7.431e-29	-266.124	-8.64013	-39	8.23272e+07	-96.5161	0	-2376.31	480140	-266.124	-8.64013	-39	4.92615e+07	-96.5161	0	-2376.31	1.5906e+06
-262.676	-8.65427	-39	2.98434e+07	-96.5161	-2.77556e-17	-2376.5	7.37959e-29	-262.676	-8.65427	-39	8.34356e+07	-96.5161	-2.77556e-17	-2376.5	480469	-262.676	-8.65427	-39	5.24796e+07	-96.5161	-2.77556e-17	-2376.5	1.57619e+06
-259.742	-14.0711	-39	2.99729e+07	-1.52596	5.55112e-17	-2313.65	7.78071e-29	-259.742	-14.0711	-39	8.43061e+07	-1.52596	5.55112e-17	-2313.65	1.23471e+06	-259.742	-14.0711	-39	5.54336e+07	-1.52596	5.55112e-17	-2313.65	6.34545e+06
-257.839	-11.3271	-39	3.01444e+07	-96.2302	0	-2251.69	1.70737e-28	-257.839	-11.3271	-39	8.47569e+07	-96.2302	0	-2251.69	832576	-257.839	-11.3271	-39	5.71293e+07	-96.2302	0	-2251.69	4.8446e+06
-255.936	-8.58307	-39	3.03193e+07	-1.52594	5.55112e-17	-2314	7.67535e-29	-255.936	-8.58307	-39	8.51976e+07	-1.52594	5.55112e-17	-2314	1.23356e+06	-255.936	-8.58307	-39	5.88679e+07	-1.52594	5.55112e-17	-2314	6.33816e+06
-261.209	-11.3627	-39	2.99123e+07	-96.2302	5.55112e-17	-2314	8.47011e-29	-261.209	-11.3627	-39	8.38629e+07	-96.2302	5.55112e-17	-2314	481261	-261.209	-11.3627	-39	5.39453e+07	-96.2302	5.55112e-17	-2314	2.87276e+06
-259.306	-8.61867	-39	3.00699e+07	94.1074	3.46945e-18	-2251.48	1.27673e-28	-259.306	-8.61867	-39	8.43232e+07	94.1074	3.46945e-18	-2251.48	1.20677e+06	-259.306	-8.61867	-39	5.56547e+07	94.1074	3.46945e-18	-2251.48	5.27805e+06
-260.836	-5.79654	-39	2.99746e+07	-0.988795	0	-2189.36	5.84245e-28	-260.836	-5.79654	-39	8.39042e+07	-0.988795	0	-2189.36	4.17314e+06	-260.836	-5.79654	-39	5.41093e+07	-0.988795	0	-2189.36	1.71719e+07
-262.519	-2.94574	-39	2.98963e+07	94.1074	0	-2251.5	1.27708e-28	-262.519	-2.94574	-39	8.33642e+07	94.1074	0	-2251.5	1.20626e+06	-262.519	-2.94574	-39	5.24631e+07	94.1074	0	-2251.5	5.24272e+06
-258.997	-2.93882	-39	3.00993e+07	-0.988795	0	-2251.5	2.38422e-28	-258.997	-2.93882	-39	8.43654e+07	-0.988795	0	-2251.5	1.92075e+06	-258.997	-2.93882	-39	5.58051e+07	-0.988795	0	-2251.5	1.04927e+07
-260.679	-0.0880109	-39	3.00017e+07	94.1324	-3.46945e-18	-2251.5	1.5893e-28	-260.679	-0.0880109	-39	8.3835e+07	94.1324	-3.46945e-18	-2251.5	1.16153e+06	-260.679	-0.0880109	-39	5.41926e+07	94.1324	-3.46945e-18	-2251.5	4.83851e+06
-264.201	-0.0949274	-39	2.98286e+07	94.1324	3.46945e-18	-2251.48	1.58884e-28	-264.201	-0.0949274	-39	8.28684e+07	94.1324	3.46945e-18	-2251.48	1.16235e+06	-264.201	-0.0949274	-39	5.09016e+07	94.1324	3.46945e-18	-2251.48	4.87694e+06
-257.466	-5.76095	-39	3.02162e+07	-96.5109	-2.77556e-17	-2438.82	3.3435e-29	-257.466	-5.76095	-39	8.47688e+07	-96.5109	-2.77556e-17	-2438.82	567914	-257.466	-5.76095	-39	5.72984e+07	-96.5109	-2.77556e-17	-2438.82	964330
-278.699	-17.2781	-39	2.97322e+07	-96.5108	0	-2439	3.32247e-29	-278.699	-17.2781	-39	7.82677e+07	-96.5108	0	-2439	567059	-278.699	-17.2781	-39	3.95321e+07	-96.5108	0	-2439	956326
-276.806	-14.3893	-39	2.96929e+07	-1.52588	5.55112e-17	-2376.15	3.39448e-29	-276.806	-14.3893	-39	7.88649e+07	-1.52588	5.55112e-17	-2376.15	994963	-276.806	-14.3893	-39	4.05272e+07	-1.52588	5.55112e-17	-2376.15	3.86016e+06
-280.362	-14.3984	-39	2.9806e+07	-96.2302	0	-2314.19	8.46164e-29	-280.362	-14.3984	-39	7.75833e+07	-96.2302	0	-2314.19	485259	-280.362	-14.3984	-39	3.78108e+07	-96.2302	0	-2314.19	2.84947e+06
-278.469	-11.5097	-39	2.97527e+07	-1.52585	1.11022e-16	-2376.5	3.35349e-29	-278.469	-11.5097	-39	7.82016e+07	-1.52585	1.11022e-16	-2376.5	993376	-278.469	-11.5097	-39	3.88675e+07	-1.52585	1.11022e-16	-2376.5	3.85634e+06
-274.913	-11.5006	-39	2.96629e+07	-96.2302	0	-2376.5	4.17624e-29	-274.913	-11.5006	-39	7.95123e+07	-96.2302	0	-2376.5	512947	-274.913	-11.5006	-39	4.17447e+07	-96.2302	0	-2376.5	1.7006e+06
-282.025	-11.5187	-39	2.98856e+07	94.1023	0	-2313.98	5.30911e-29	-282.025	-11.5187	-39	7.69688e+07	94.1023	0	-2313.98	679112	-282.025	-11.5187	-39	3.6221e+07	94.1023	0	-2313.98	3.16078e+06
-176.62	-103.078	-39	3.45624e+07	-0.988795	-5.55112e-17	-2251.86	2.36649e-28	-176.62	-103.078	-39	8.60337e+07	-0.988795	-5.55112e-17	-2251.86	1.92023e+06	-176.62	-103.078	-39	1.11073e+08	-0.988795	-5.55112e-17	-2251.86	1.04852e+07
-174.815	-100.396	-39	3.53019e+07	94.1023	0	-2314	5.30988e-29	-174.815	-100.396	-39	8.54106e+07	94.1023	0	-2314	681240	-174.815	-100.396	-39	1.14526e+08	94.1023	0	-2314	3.1401e+06
-178.279	-100.046	-39	3.4814e+07	-0.988795	0	-2314	9.6884e-29	-178.279	-100.046	-39	8.64379e+07	-0.988795	0	-2314	1.2019e+06	-178.279	-100.046	-39	1.11807e+08	-0.988795	0	-2314	6.37365e+06
-176.473	-97.3647	-39	3.55692e+07	94.1324	0	-2314	6.576e-29	-176.473	-97.3647	-39	8.58078e+07	94.1324	0	-2314	684326	-176.473	-97.3647	-39	1.15287e+08	94.1324	0	-2314	2.89169e+06
-173.009	-97.7145	-39	3.60877e+07	94.1324	-3.46945e-18	-2313.98	6.57508e-29	-173.009	-97.7145	-39	8.47678e+07	94.1324	-3.46945e-18	-2313.98	682367	-173.009	-97.7145	-39	1.18024e+08	94.1324	-3.46945e-18	-2313.98	2.91428e+06
-174.668	-94.6831	-39	3.63618e+07	-96.5056	0	-2501.32	1.36448e-29	-174.668	-94.6831	-39	8.52066e+07	-96.5056	0	-2501.32	606487	-174.668	-94.6831	-39	1.18857e+08	-96.5056	0	-2501.32	642717
-171.203	-95.0329	-39	3.68557e+07	-1.5258	-5.55112e-17	-2438.65	1.52853e-29	-171.203	-95.0329	-39	8.42871e+07	-1.5258	-5.55112e-17	-2438.65	769657	-171.203	-95.0329	-39	1.21735e+08	-1.5258	-5.55112e-17	-2438.65	2.27096e+06
-179.938	-97.015	-39	3.50643e+07	-96.2302	-2.77556e-17	-2376.69	4.17251e-29	-179.938	-97.015	-39	8.68412e+07	-96.2302	-2.77556e-17	-2376.69	513740	-179.938	-97.015	-39	1.12525e+08	-96.2302	-2.77556e-17	-2376.69	1.68809e+06
-178.132	-94.3334	-39	3.58258e+07	-1.52577	-5.55112e-17	-2439	1.51153e-29	-178.132	-94.3334	-39	8.62319e+07	-1.52577	-5.55112e-17	-2439	768172	-178.132	-94.3334	-39	1.1605e+08	-1.52577	-5.55112e-17	-2439	2.26881e+06
-181.597	-93.9836	-39	3.53387e+07	-96.2302	0	-2439	2.05982e-29	-181.597	-93.9836	-39	8.72498e+07	-96.2302	0	-2439	577193	-181.597	-93.9836	-39	1.13248e+08	-96.2302	0	-2439	1.02797e+06
-182.521	-112.136	-39	3.23738e+07	94.0971	0	-2376.48	2.29423e-29	-182.521	-112.136	-39	8.76231e+07	94.0971	0	-2376.48	467168	-182.521	-112.136	-39	1.00819e+08	94.0971	0	-2376.48	1.91447e+06
-180.554	-109.117	-39	3.30739e+07	-0.988795	5.55112e-17	-2314.36	9.61871e-29	-180.554	-109.117	-39	8.69925e+07	-0.988795	5.55112e-17	-2314.36	1.20043e+06	-180.554	-109.117	-39	1.0399e+08	-0.988795	5.55112e-17	-2314.36	6.36948e+06
-184.211	-109.161	-39	3.25534e+07	94.0971	0	-2376.5	2.29365e-29	-184.211	-109.161	-39	8.79796e+07	94.0971	0	-2376.5	468259	-184.211	-109.161	-39	1.01509e+08	94.0971	0	-2376.5	1.90363e+06
-182.244	-106.141	-39	3.32755e+07	-0.988795	5.55112e-17	-2376.5	3.95417e-29	-182.244	-106.141	-39	8.73939e+07	-0.988795	5.55112e-17	-2376.5	986035	-182.244	-106.141	-39	1.04784e+08	-0.988795	5.55112e-17	-2376.5	3.87473e+06
-178.587	-106.097	-39	3.38226e+07	94.1324	3.46945e-18	-2376.5	2.739e-29	-178.587	-106.097	-39	8.6437e+07	94.1324	3.46945e-18	-2376.5	488846	-178.587	-106.097	-39	1.07363e+08	94.1324	3.46945e-18	-2376.5	1.75067e+06
-180.277	-103.122	-39	3.40418e+07	94.1324	0	-2376.48	2.73951e-29	-180.277	-103.122	-39	8.68565e+07	94.1324	0	-2376.48	487832	-180.277	-103.122	-39	1.08213e+08	94.1324	0	-2376.48	1.76256e+06
-185.9	-106.185	-39	3.27455e+07	-1.52572	0	-2501.15	6.90349e-30	-185.9	-106.185	-39	8.83281e+07	-1.52572	0	-2501.15	480436	-185.9	-106.185	-39	1.02215e+08	-1.52572	0	-2501.15	1.07871e+06
-183.933	-103.166	-39	3.34859e+07	-96.2302	0	-2439.18	2.05813e-29	-183.933	-103.166	-39	8.77729e+07	-96.2302	0	-2439.18	576559	-183.933	-103.166	-39	1.0554e+08	-96.2302	0	-2439.18	1.02102e+06
-187.589	-103.21	-39	3.29543e+07	94.092	0	-2438.97	1.02764e-29	-187.589	-103.21	-39	8.86766e+07	94.092	0	-2438.97	371140	-187.589	-103.21	-39	1.02915e+08	94.092	0	-2438.97	1.19582e+06
-181.935	-100.09	-39	3.42776e+07	-0.988795	-5.55112e-17	-2376.86	3.92598e-29	-181.935	-100.09	-39	8.72428e+07	-0.988795	-5.55112e-17	-2376.86	984138	-181.935	-100.09	-39	1.08893e+08	-0.988795	-5.55112e-17	-2376.86	3.87238e+06
-183.594	-97.0591	-39	3.45356e+07	94.092	-6.93889e-18	-2439	1.02665e-29	-183.594	-97.0591	-39	8.76324e+07	94.092	-6.93889e-18	-2439	371175	-183.594	-97.0591	-39	1.09582e+08	94.092	-6.93889e-18	-2439	1.18952e+06
-185.592	-100.135	-39	3.37227e+07	-0.988795	-1.11022e-16	-2439	1.64886e-29	-185.592	-100.135	-39	8.81151e+07	-0.988795	-1.11022e-16	-2439	769984	-185.592	-100.135	-39	1.06148e+08	-0.988795	-1.11022e-16	-2439	2.27817e+06
-189.406	-106.202	-39	3.23157e+07	94.1324	0	-2439	1.16321e-29	-189.406	-106.202	-39	8.89083e+07	94.1324	0	-2439	386623	-189.406	-106.202	-39	9.99178e+07	94.1324	0	-2439	1.10701e+06
-187.716	-109.177	-39	3.21339e+07	94.1324	-6.93889e-18	-2438.97	1.16414e-29	-187.716	-109.177	-39	8.85949e+07	94.1324	-6.93889e-18	-2438.97	386552	-187.716	-109.177	-39	9.92808e+07	94.1324	-6.93889e-18	-2438.97	1.11385e+06
-191.222	-109.193	-39	3.16882e+07	94.0868	0	-2501.47	4.28329e-30	-191.222	-109.193	-39	8.92555e+07	94.0868	0	-2501.47	292771	-191.222	-109.193	-39	9.7184e+07	94.0868	0	-2501.47	792117
-189.532	-112.169	-39	3.1532e+07	-0.988795	-5.55112e-17	-2439.36	1.63661e-29	-189.532	-112.169	-39	8.89502e+07	-0.988795	-5.55112e-17	-2439.36	768349	-189.532	-112.169	-39	9.65453e+07	-0.988795	-5.55112e-17	-2439.36	2.27679e+06
-193.038	-112.185	-39	3.11023e+07	94.1324	0	-2501.47	4.67382e-30	-193.038	-112.185	-39	8.96366e+07	94.1324	0	-2501.47	297844	-193.038	-112.185	-39	9.45672e+07	94.1324	0	-2501.47	765976
-186.027	-112.153	-39	3.19636e+07	-286.718	3.51128e-14	-66.2705	4.72398e+06	-186.027	-112.153	-39	8.82744e+07	-286.718	3.51128e-14	-66.2705	9.3535e+07	-186.027	-112.153	-39	9.86161e+07	-286.718	3.51128e-14	-66.2705	2.2568e+07
-194.725	-109.222	-39	3.12181e+07	-287.077	0	-64	1.04612e+07	-194.725	-109.222	-39	8.9886e+07	-287.077	0	-64	6.49715e+08	-194.725	-109.222	-39	9.50391e+07	-287.077	0	-64	7.55036e+07
-196.508	-112.201	-39	3.07375e+07	-288.675	0	-64	2.19407e+06	-196.508	-112.201	-39	9.00227e+07	-288.675	0	-64	1.68965e+08	-196.508	-112.201	-39	9.26959e+07	-288.675	0	-64	5.18093e+07
-198.195	-109.238	-39	3.08673e+07	-288.675	0	-68.4636	1.97987e+06	-198.195	-109.238	-39	9.02629e+07	-288.675	0	-68.4636	3.59255e+07	-198.195	-109.238	-39	9.31228e+07	-288.675	0	-68.4636	1.1024e+07
-196.413	-106.259	-39	3.13602e+07	-286.266	3.50575e-14	-69.0212	4.51712e+06	-196.413	-106.259	-39	9.01284e+07	-286.266	3.50575e-14	-69.0212	3.06168e+07	-196.413	-106.259	-39	9.5431e+07	-286.266	3.50575e-14	-69.0212	1.07897e+07
-199.883	-106.276	-39	3.10177e+07	-285.753	3.49947e-14	-72.0087	5.15097e+06	-199.883	-106.276	-39	9.04854e+07	-285.753	3.49947e-14	-72.0087	2.31564e+07	-199.883	-106.276	-39	9.34584e+07	-285.753	3.49947e-14	-72.0087	8.94709e+06
-198.101	-103.296	-39	3.15197e+07	286.712	0	-66.3074	3.67729e+06	-198.101	-103.296	-39	9.03902e+07	286.712	0	-66.3074	1.04914e+08	-198.101	-103.296	-39	9.58441e+07	286.712	0	-66.3074	2.44063e+07
-199.978	-112.218	-39	3.03856e+07	288.675	0	-64	1.89823e+06	-199.978	-112.218	-39	9.04666e+07	288.675	0	-64	1.22731e+08	-199.978	-112.218	-39	9.10125e+07	288.675	0	-64	5.63811e+07
-201.665	-109.255	-39	3.05198e+07	287.077	0	-64	8.2519e+06	-201.665	-109.255	-39	9.0695e+07	287.077	0	-64	5.3843e+08	-201.665	-109.255	-39	9.13617e+07	287.077	0	-64	6.67786e+07
-203.448	-112.234	-39	3.00612e+07	-288.675	0	-74.7202	2.81744e+06	-203.448	-112.234	-39	9.09762e+07	-288.675	0	-74.7202	1.82618e+07	-203.448	-112.234	-39	8.95281e+07	-288.675	0	-74.7202	6.64392e+06
-192.909	-106.23	-39	3.18234e+07	-285.18	3.49245e-14	-75.2026	5.87984e+06	-192.909	-106.23	-39	8.95176e+07	-285.18	3.49245e-14	-75.2026	1.79744e+07	-192.909	-106.23	-39	9.76358e+07	-285.18	3.49245e-14	-75.2026	7.67413e+06
-191.093	-103.239	-39	3.24801e+07	-284.539	3.4846e-14	-78.6148	6.74399e+06	-191.093	-103.239	-39	8.92221e+07	-284.539	3.4846e-14	-78.6148	1.5521e+07	-191.093	-103.239	-39	1.00477e+08	-284.539	3.4846e-14	-78.6148	7.22794e+06
-194.597	-103.267	-39	3.19807e+07	288.675	0	-68.4636	2.17343e+06	-194.597	-103.267	-39	8.9797e+07	288.675	0	-68.4636	4.64886e+07	-194.597	-103.267	-39	9.81121e+07	288.675	0	-68.4636	1.18658e+07
-202.251	-59.7289	-39	3.67484e+07	286.252	0	-69.1019	3.71697e+06	-202.251	-59.7289	-39	9.05213e+07	286.252	0	-69.1019	3.58183e+07	-202.251	-59.7289	-39	1.09458e+08	286.252	0	-69.1019	1.01567e+07
-204.063	-62.6648	-39	3.60019e+07	285.73	0	-72.1383	4.6944e+06	-204.063	-62.6648	-39	9.0605e+07	285.73	0	-72.1383	2.76116e+07	-204.063	-62.6648	-39	1.06616e+08	285.73	0	-72.1383	8.57104e+06
-200.53	-62.4828	-39	3.67164e+07	-288.675	0	-83.5352	4.32922e+06	-200.53	-62.4828	-39	9.03333e+07	-288.675	0	-83.5352	1.29719e+07	-200.53	-62.4828	-39	1.10297e+08	-288.675	0	-83.5352	4.32697e+06
-202.341	-65.4187	-39	3.59586e+07	-283.803	3.47558e-14	-82.3495	7.68939e+06	-202.341	-65.4187	-39	9.04642e+07	-283.803	3.47558e-14	-82.3495	1.36805e+07	-202.341	-65.4187	-39	1.07475e+08	-283.803	3.47558e-14	-82.3495	7.00331e+06
-205.874	-65.6007	-39	3.52132e+07	-282.875	3.46422e-14	-86.8124	8.60425e+06	-205.874	-65.6007	-39	9.07993e+07	-282.875	3.46422e-14	-86.8124	1.23764e+07	-205.874	-65.6007	-39	1.03954e+08	-282.875	3.46422e-14	-86.8124	7.18768e+06
-204.152	-68.3547	-39	3.51725e+07	288.675	0	-74.7202	2.8202e+06	-204.152	-68.3547	-39	9.06705e+07	288.675	0	-74.7202	2.22851e+07	-204.152	-68.3547	-39	1.0477e+08	288.675	0	-74.7202	6.25301e+06
-207.685	-68.5366	-39	3.44447e+07	285.146	0	-75.3874	5.66472e+06	-207.685	-68.5366	-39	9.10862e+07	285.146	0	-75.3874	2.13625e+07	-207.685	-68.5366	-39	1.01338e+08	285.146	0	-75.3874	7.4809e+06
-198.809	-65.2368	-39	3.67055e+07	284.491	0	-78.862	6.69426e+06	-198.809	-65.2368	-39	9.01546e+07	284.491	0	-78.862	1.80292e+07	-198.809	-65.2368	-39	1.11097e+08	284.491	0	-78.862	7.1357e+06
-200.62	-68.1727	-39	3.59345e+07	-288.675	0	-95.9548	5.90523e+06	-200.62	-68.1727	-39	9.03059e+07	-288.675	0	-95.9548	1.01572e+07	-200.62	-68.1727	-39	1.08246e+08	-288.675	0	-95.9548	3.14234e+06
-197.087	-67.9907	-39	3.66685e+07	-281.716	3.45003e-14	-92.0691	9.61527e+06	-197.087	-67.9907	-39	8.99818e+07	-281.716	3.45003e-14	-92.0691	1.11538e+07	-197.087	-67.9907	-39	1.11898e+08	-281.716	3.45003e-14	-92.0691	7.56383e+06
-195.238	-65.0719	-39	3.75304e+07	-280.376	3.43362e-14	-97.7697	1.01204e+07	-195.238	-65.0719	-39	8.95592e+07	-280.376	3.43362e-14	-97.7697	1.01392e+07	-195.238	-65.0719	-39	1.15023e+08	-280.376	3.43362e-14	-97.7697	8.38703e+06
-196.959	-62.3179	-39	3.75525e+07	-278.824	3.4146e-14	-103.952	9.87479e+06	-196.959	-62.3179	-39	8.97449e+07	-278.824	3.4146e-14	-103.952	9.3632e+06	-196.959	-62.3179	-39	1.14151e+08	-278.824	3.4146e-14	-103.952	9.70249e+06
-193.388	-62.1531	-39	3.8406e+07	288.675	0	-83.5352	4.37439e+06	-193.388	-62.1531	-39	8.91852e+07	288.675	0	-83.5352	1.51292e+07	-193.388	-62.1531	-39	1.18111e+08	288.675	0	-83.5352	4.09936e+06
-195.109	-59.3991	-39	3.84228e+07	283.747	0	-82.6243	7.74801e+06	-195.109	-59.3991	-39	8.93929e+07	283.747	0	-82.6243	1.5482e+07	-195.109	-59.3991	-39	1.17212e+08	283.747	0	-82.6243	6.97895e+06
-191.538	-59.2342	-39	3.92599e+07	282.866	0	-86.854	8.68134e+06	-191.538	-59.2342	-39	8.8932e+07	282.866	0	-86.854	1.37593e+07	-191.538	-59.2342	-39	1.2135e+08	282.866	0	-86.854	7.22392e+06
-198.68	-59.564	-39	3.75519e+07	-288.675	0	-113.453	5.99773e+06	-198.68	-59.564	-39	8.99505e+07	-288.675	0	-113.453	1.036e+07	-198.68	-59.564	-39	1.13343e+08	-288.675	0	-113.453	6.62156e+06
-206.129	-71.29	-39	3.4369e+07	-276.952	3.39168e-14	-110.909	9.17907e+06	-206.129	-71.29	-39	9.09886e+07	-276.952	3.39168e-14	-110.909	8.44752e+06	-206.129	-71.29	-39	1.01835e+08	-276.952	3.39168e-14	-110.909	1.1371e+07
-202.597	-71.1081	-39	3.51042e+07	-274.672	3.36376e-14	-118.775	7.40818e+06	-202.597	-71.1081	-39	9.05597e+07	-274.672	3.36376e-14	-118.775	7.32679e+06	-202.597	-71.1081	-39	1.0526e+08	-274.672	3.36376e-14	-118.775	1.36889e+07
-204.574	-74.0435	-39	3.42995e+07	-279.475	0	-122.31	5.00886e+06	-204.574	-74.0435	-39	9.08894e+07	-279.475	0	-122.31	8.38068e+06	-204.574	-74.0435	-39	1.02344e+08	-279.475	0	-122.31	1.13355e+07
-201.042	-73.8615	-39	3.50292e+07	-278.518	0	-124.021	4.87188e+06	-201.042	-73.8615	-39	9.04568e+07	-278.518	0	-124.021	8.17854e+06	-201.042	-73.8615	-39	1.05763e+08	-278.518	0	-124.021	1.2151e+07
-203.019	-76.7969	-39	3.4225e+07	-271.784	3.32839e-14	-127.965	4.95066e+06	-203.019	-76.7969	-39	9.07934e+07	-271.784	3.32839e-14	-127.965	6.47383e+06	-203.019	-76.7969	-39	1.0287e+08	-271.784	3.32839e-14	-127.965	1.67596e+07
-199.064	-70.9261	-39	3.58559e+07	288.675	0	-95.9548	5.90027e+06	-199.064	-70.9261	-39	9.01744e+07	288.675	0	-95.9548	1.11108e+07	-199.064	-70.9261	-39	1.08722e+08	288.675	0	-95.9548	2.94318e+06
-192.521	-76.0551	-39	3.63522e+07	281.817	0	-91.6234	9.69534e+06	-192.521	-76.0551	-39	8.9349e+07	281.817	0	-91.6234	1.20951e+07	-192.521	-76.0551	-39	1.13057e+08	281.817	0	-91.6234	7.55227e+06
-194.043	-73.367	-39	3.64653e+07	280.559	0	-97.0133	1.02064e+07	-194.043	-73.367	-39	8.95586e+07	280.559	0	-97.0133	1.07122e+07	-194.043	-73.367	-39	1.12659e+08	280.559	0	-97.0133	8.31937e+06
-196.02	-76.3024	-39	3.56514e+07	279.041	0	-103.112	1.01173e+07	-196.02	-76.3024	-39	8.9792e+07	279.041	0	-103.112	9.65341e+06	-196.02	-76.3024	-39	1.09577e+08	279.041	0	-103.112	9.52765e+06
-197.542	-73.6143	-39	3.57542e+07	281.638	-2.22045e-16	-101.344	8.26885e+06	-197.542	-73.6143	-39	8.99832e+07	281.638	-2.22045e-16	-101.344	9.91571e+06	-197.542	-73.6143	-39	1.09141e+08	281.638	-2.22045e-16	-101.344	7.68881e+06
-195.565	-70.6789	-39	3.6558e+07	277.174	0	-110.106	9.4661e+06	-195.565	-70.6789	-39	8.97654e+07	277.174	0	-110.106	8.48854e+06	-195.565	-70.6789	-39	1.12269e+08	277.174	0	-110.106	1.11564e+07
-199.519	-76.5496	-39	3.49267e+07	274.859	0	-118.15	7.65219e+06	-199.519	-76.5496	-39	9.0292e+07	274.859	0	-118.15	7.19383e+06	-199.519	-76.5496	-39	1.06226e+08	274.859	0	-118.15	1.34147e+07
-213.355	-77.2481	-39	3.23727e+07	277.862	-1.11022e-16	-117.427	6.79308e+06	-213.355	-77.2481	-39	9.13725e+07	277.862	-1.11022e-16	-117.427	7.84651e+06	-213.355	-77.2481	-39	9.38885e+07	277.862	-1.11022e-16	-117.427	1.13664e+07
-214.954	-74.4036	-39	3.2419e+07	-279.77	2.22045e-16	-124.15	4.56969e+06	-214.954	-74.4036	-39	9.13598e+07	-279.77	2.22045e-16	-124.15	8.47091e+06	-214.954	-74.4036	-39	9.32082e+07	-279.77	2.22045e-16	-124.15	1.14935e+07
-216.784	-77.3269	-39	3.1846e+07	-288.675	0	-138.107	3.38508e+06	-216.784	-77.3269	-39	9.13002e+07	-288.675	0	-138.107	1.17233e+07	-216.784	-77.3269	-39	9.11039e+07	-288.675	0	-138.107	1.62867e+07
-218.383	-74.4824	-39	3.18861e+07	-268.056	3.28274e-14	-138.802	2.23795e+06	-218.383	-74.4824	-39	9.12713e+07	-268.056	3.28274e-14	-138.802	5.63104e+06	-218.383	-74.4824	-39	9.03894e+07	-268.056	3.28274e-14	-138.802	2.08473e+07
-216.554	-71.5591	-39	3.24583e+07	-269.02	0	-145.193	1.57922e+06	-216.554	-71.5591	-39	9.13589e+07	-269.02	0	-145.193	6.99468e+06	-216.554	-71.5591	-39	9.2546e+07	-269.02	0	-145.193	2.12539e+07
-219.983	-71.6379	-39	3.19359e+07	-263.139	3.22253e-14	-151.719	2.14826e+06	-219.983	-71.6379	-39	9.12081e+07	-263.139	3.22253e-14	-151.719	5.9525e+06	-219.983	-71.6379	-39	8.96465e+07	-263.139	3.22253e-14	-151.719	2.58388e+07
-218.153	-68.7146	-39	3.25014e+07	288.675	0	-113.453	5.98288e+06	-218.153	-68.7146	-39	9.13111e+07	288.675	0	-113.453	1.0148e+07	-218.153	-68.7146	-39	9.18102e+07	288.675	0	-113.453	6.40711e+06
-220.212	-77.4056	-39	3.13182e+07	278.28	-2.22045e-16	-118.64	6.3008e+06	-220.212	-77.4056	-39	9.12286e+07	278.28	-2.22045e-16	-118.64	7.81252e+06	-220.212	-77.4056	-39	8.84101e+07	278.28	-2.22045e-16	-118.64	1.12909e+07
-221.812	-74.5611	-39	3.13725e+07	276.444	-2.77556e-17	-127.09	4.56582e+06	-221.812	-74.5611	-39	9.11487e+07	276.444	-2.77556e-17	-127.09	7.2409e+06	-221.812	-74.5611	-39	8.76545e+07	276.444	-2.77556e-17	-127.09	1.34648e+07
-223.641	-77.4844	-39	3.08442e+07	276.764	-5.55112e-17	-125.917	4.76599e+06	-223.641	-77.4844	-39	9.1175e+07	276.764	-5.55112e-17	-125.917	7.22726e+06	-223.641	-77.4844	-39	8.58667e+07	276.764	-5.55112e-17	-125.917	1.3085e+07
-211.465	-74.3443	-39	3.3054e+07	271.879	0	-127.676	5.17459e+06	-211.465	-74.3443	-39	9.12028e+07	271.879	0	-127.676	6.103e+06	-211.465	-74.3443	-39	9.62002e+07	271.879	0	-127.676	1.64878e+07
-213.064	-71.4998	-39	3.30957e+07	276.39	-2.77556e-16	-127.376	4.56494e+06	-213.064	-71.4998	-39	9.12052e+07	276.39	-2.77556e-16	-127.376	7.28285e+06	-213.064	-71.4998	-39	9.55641e+07	276.39	-2.77556e-16	-127.376	1.35819e+07
-209.575	-71.4404	-39	3.37517e+07	267.93	0	-139.153	2.31457e+06	-209.575	-71.4404	-39	9.11239e+07	267.93	0	-139.153	5.45191e+06	-209.575	-71.4404	-39	9.86912e+07	267.93	0	-139.153	2.05322e+07
-211.174	-68.5959	-39	3.38004e+07	276.594	-9.99201e-16	-127.185	4.57509e+06	-211.174	-68.5959	-39	9.11483e+07	276.594	-9.99201e-16	-127.185	7.27435e+06	-211.174	-68.5959	-39	9.80559e+07	276.594	-9.99201e-16	-127.185	1.33914e+07
-214.664	-68.6553	-39	3.31394e+07	-288.675	0	-172.842	2.08984e+06	-214.664	-68.6553	-39	9.12181e+07	-288.675	0	-172.842	1.22431e+07	-214.664	-68.6553	-39	9.49053e+07	-288.675	0	-172.842	3.33572e+07
-206.464	-76.9473	-39	3.36103e+07	-256.544	3.14175e-14	-167.162	4.84627e+06	-206.464	-76.9473	-39	9.09502e+07	-256.544	3.14175e-14	-167.162	4.46858e+06	-206.464	-76.9473	-39	9.97308e+07	-256.544	3.14175e-14	-167.162	3.25212e+07
-208.019	-74.1939	-39	3.36813e+07	-247.575	3.03192e-14	-185.578	6.90533e+06	-208.019	-74.1939	-39	9.10436e+07	-247.575	3.03192e-14	-185.578	8.71445e+06	-208.019	-74.1939	-39	9.92127e+07	-247.575	3.03192e-14	-185.578	3.7807e+07
-209.909	-77.0977	-39	3.29823e+07	288.675	0	-138.107	3.2485e+06	-209.909	-77.0977	-39	9.11517e+07	288.675	0	-138.107	9.75792e+06	-209.909	-77.0977	-39	9.67709e+07	288.675	0	-138.107	1.56438e+07
-189.25	-100.236	-39	3.31267e+07	262.637	0	-152.964	2.31043e+06	-189.25	-100.236	-39	8.89627e+07	262.637	0	-152.964	6.46636e+06	-189.25	-100.236	-39	1.03303e+08	262.637	0	-152.964	2.56749e+07
-192.754	-100.265	-39	3.26505e+07	268.878	-8.88178e-16	-146.907	1.49457e+06	-192.754	-100.265	-39	8.94974e+07	268.878	-8.88178e-16	-146.907	7.01352e+06	-192.754	-100.265	-39	1.00816e+08	268.878	-8.88178e-16	-146.907	2.1184e+07
-190.911	-97.2626	-39	3.32998e+07	273.612	0	-145.374	1.53681e+06	-190.911	-97.2626	-39	8.92513e+07	273.612	0	-145.374	7.42667e+06	-190.911	-97.2626	-39	1.03667e+08	273.612	0	-145.374	1.84452e+07
-194.415	-97.2914	-39	3.28306e+07	-235.303	2.88163e-14	-207.251	9.80925e+06	-194.415	-97.2914	-39	8.97618e+07	-235.303	2.88163e-14	-207.251	1.4643e+07	-194.415	-97.2914	-39	1.01093e+08	-235.303	2.88163e-14	-207.251	4.25626e+07
-192.572	-94.289	-39	3.34872e+07	-233.014	-8.88178e-16	-241.754	5.25599e+06	-192.572	-94.289	-39	8.95428e+07	-233.014	-8.88178e-16	-241.754	1.65535e+07	-192.572	-94.289	-39	1.04021e+08	-233.014	-8.88178e-16	-241.754	4.02428e+07
-196.258	-100.294	-39	3.21571e+07	-218.413	2.67479e-14	-232.299	1.28587e+07	-196.258	-100.294	-39	9.00494e+07	-218.413	2.67479e-14	-232.299	1.24724e+07	-196.258	-100.294	-39	9.83891e+07	-218.413	2.67479e-14	-232.299	3.8689e+07
-188.914	-94.1872	-39	3.40848e+07	-229.404	-8.88178e-16	-246.516	6.07918e+06	-188.914	-94.1872	-39	8.87505e+07	-229.404	-8.88178e-16	-246.516	1.47047e+07	-188.914	-94.1872	-39	1.07048e+08	-229.404	-8.88178e-16	-246.516	3.76818e+07
-187.253	-97.1608	-39	3.3903e+07	-195.366	2.39254e-14	-260.122	1.30019e+07	-187.253	-97.1608	-39	8.84185e+07	-195.366	2.39254e-14	-260.122	1.16354e+07	-187.253	-97.1608	-39	1.06583e+08	-195.366	2.39254e-14	-260.122	2.5058e+07
-185.255	-94.0854	-39	3.47333e+07	-232.429	-8.88178e-16	-248.098	3.3057e+06	-185.255	-94.0854	-39	8.79853e+07	-232.429	-8.88178e-16	-248.098	1.59491e+07	-185.255	-94.0854	-39	1.10105e+08	-232.429	-8.88178e-16	-248.098	3.89695e+07
-183.329	-90.9542	-39	3.55627e+07	-288.675	0	-221.782	2.49401e+06	-183.329	-90.9542	-39	8.76012e+07	-288.675	0	-221.782	3.25559e+07	-183.329	-90.9542	-39	1.13508e+08	-288.675	0	-221.782	4.96765e+07
-186.988	-91.056	-39	3.49331e+07	-219.183	-2.22045e-16	-264.968	2.91028e+06	-186.988	-91.056	-39	8.83225e+07	-219.183	-2.22045e-16	-264.968	1.65786e+07	-186.988	-91.056	-39	1.10335e+08	-219.183	-2.22045e-16	-264.968	3.423e+07
-185.062	-87.9247	-39	3.57733e+07	-213.988	-6.66134e-16	-269.373	3.40489e+06	-185.062	-87.9247	-39	8.79566e+07	-213.988	-6.66134e-16	-269.373	1.42338e+07	-185.062	-87.9247	-39	1.13747e+08	-213.988	-6.66134e-16	-269.373	3.22966e+07
-188.72	-88.0265	-39	3.51472e+07	-187.751	-1.77636e-15	-288.189	6.21172e+06	-188.72	-88.0265	-39	8.86361e+07	-187.751	-1.77636e-15	-288.189	2.11009e+07	-188.72	-88.0265	-39	1.10526e+08	-187.751	-1.77636e-15	-288.189	2.16222e+07
-186.795	-84.8953	-39	3.59886e+07	-163.677	2.00446e-14	-289.845	1.1571e+07	-186.795	-84.8953	-39	8.83604e+07	-163.677	2.00446e-14	-289.845	2.9238e+07	-186.795	-84.8953	-39	1.1402e+08	-163.677	2.00446e-14	-289.845	9.08413e+06
-190.646	-91.1577	-39	3.42918e+07	288.675	0	-172.842	1.97475e+06	-190.646	-91.1577	-39	8.90404e+07	288.675	0	-172.842	1.39094e+07	-190.646	-91.1577	-39	1.07216e+08	288.675	0	-172.842	3.20421e+07
-199.78	-100.394	-39	3.16372e+07	255.457	0	-169.536	5.63502e+06	-199.78	-100.394	-39	9.05732e+07	255.457	0	-169.536	8.23112e+06	-199.78	-100.394	-39	9.59532e+07	255.457	0	-169.536	3.24408e+07
-197.938	-97.3916	-39	3.22931e+07	245.879	0	-188.788	7.229e+06	-197.938	-97.3916	-39	9.02426e+07	245.879	0	-188.788	1.41442e+07	-197.938	-97.3916	-39	9.85233e+07	245.879	0	-188.788	3.71341e+07
-196.095	-94.3891	-39	3.29746e+07	-257.383	-1.77636e-15	-235.933	1.39186e+06	-196.095	-94.3891	-39	8.99862e+07	-257.383	-1.77636e-15	-235.933	2.36718e+07	-196.095	-94.3891	-39	1.01263e+08	-257.383	-1.77636e-15	-235.933	4.14471e+07
-201.46	-97.4917	-39	3.17549e+07	-238.083	8.88178e-16	-246.871	2.71456e+06	-201.46	-97.4917	-39	9.07286e+07	-238.083	8.88178e-16	-246.871	1.83627e+07	-201.46	-97.4917	-39	9.60229e+07	-238.083	8.88178e-16	-246.871	4.00352e+07
-199.617	-94.4893	-39	3.24256e+07	-214.187	6.66134e-16	-271.115	2.98548e+06	-199.617	-94.4893	-39	9.04362e+07	-214.187	6.66134e-16	-271.115	1.53972e+07	-199.617	-94.4893	-39	9.86493e+07	-214.187	6.66134e-16	-271.115	3.245e+07
-203.14	-94.5894	-39	3.18923e+07	-196.55	1.77636e-15	-289.475	3.06495e+06	-203.14	-94.5894	-39	9.08839e+07	-196.55	1.77636e-15	-289.475	2.08007e+07	-203.14	-94.5894	-39	9.6059e+07	-196.55	1.77636e-15	-289.475	2.55134e+07
-133.822	231.961	-39	3.1055e+07	-288.675	0	-289.452	766228	-133.822	231.961	-39	6.87101e+07	-288.675	0	-289.452	3.57893e+07	-133.822	231.961	-39	2.75199e+07	-288.675	0	-289.452	6.38275e+07
-137.204	232.248	-39	3.08054e+07	-189.113	0	-302.892	2.30066e+06	-137.204	232.248	-39	7.01135e+07	-189.113	0	-302.892	2.16838e+07	-137.204	232.248	-39	2.88181e+07	-189.113	0	-302.892	2.31395e+07
-135.517	229.08	-39	3.0912e+07	-160.249	1.77636e-15	-329.624	1.74248e+06	-135.517	229.08	-39	6.9438e+07	-160.249	1.77636e-15	-329.624	1.9808e+07	-135.517	229.08	-39	2.92017e+07	-160.249	1.77636e-15	-329.624	1.25848e+07
-138.899	229.368	-39	3.06638e+07	-155.424	3.55271e-15	-327.343	3.66549e+06	-138.899	229.368	-39	7.0862e+07	-155.424	3.55271e-15	-327.343	2.0728e+07	-138.899	229.368	-39	3.05406e+07	-155.424	3.55271e-15	-327.343	1.12771e+07
-140.586	232.535	-39	3.05529e+07	-120.364	1.47404e-14	-318.882	9.44883e+06	-140.586	232.535	-39	7.15518e+07	-120.364	1.47404e-14	-318.882	2.18485e+07	-140.586	232.535	-39	3.04138e+07	-120.364	1.47404e-14	-318.882	1.1639e+07
-142.281	229.655	-39	3.0423e+07	217.068	0	-234.102	1.19856e+07	-142.281	229.655	-39	7.23008e+07	217.068	0	-234.102	7.16157e+06	-142.281	229.655	-39	3.21565e+07	217.068	0	-234.102	3.77547e+07
-143.969	232.822	-39	3.03333e+07	244.516	9.99201e-16	-226.247	3.94174e+06	-143.969	232.822	-39	7.30708e+07	244.516	9.99201e-16	-226.247	1.80324e+07	-143.969	232.822	-39	3.23418e+07	244.516	9.99201e-16	-226.247	4.10576e+07
-137.211	226.2	-39	3.07682e+07	233.494	0	-210.169	1.0758e+07	-137.211	226.2	-39	7.02032e+07	233.494	0	-210.169	1.49886e+07	-137.211	226.2	-39	3.09623e+07	233.494	0	-210.169	4.15225e+07
-140.594	226.487	-39	3.05285e+07	245.339	-3.10862e-15	-226.037	3.02891e+06	-140.594	226.487	-39	7.16206e+07	245.339	-3.10862e-15	-226.037	1.81558e+07	-140.594	226.487	-39	3.23202e+07	245.339	-3.10862e-15	-226.037	4.1602e+07
-138.906	223.32	-39	3.0625e+07	245.084	7.77156e-16	-225.094	3.74899e+06	-138.906	223.32	-39	7.09686e+07	245.084	7.77156e-16	-225.094	1.83912e+07	-138.906	223.32	-39	3.28055e+07	245.084	7.77156e-16	-225.094	4.16937e+07
-154.006	233.254	-39	2.9809e+07	243.947	9.99201e-16	-228.643	2.98582e+06	-154.006	233.254	-39	7.69279e+07	243.947	9.99201e-16	-228.643	1.90908e+07	-154.006	233.254	-39	3.90392e+07	243.947	9.99201e-16	-228.643	4.18927e+07
-150.66	233.11	-39	2.99684e+07	194.428	0	-261.13	1.26733e+07	-150.66	233.11	-39	7.56274e+07	194.428	0	-261.13	1.07327e+07	-150.66	233.11	-39	3.66107e+07	194.428	0	-261.13	2.68759e+07
-152.343	236.133	-39	2.98919e+07	223.503	-1.77636e-15	-260.078	3.38512e+06	-152.343	236.133	-39	7.63131e+07	223.503	-1.77636e-15	-260.078	9.92848e+06	-152.343	236.133	-39	3.73837e+07	223.503	-1.77636e-15	-260.078	3.66614e+07
-148.998	235.989	-39	3.00648e+07	288.675	0	-221.782	1.6581e+06	-148.998	235.989	-39	7.50098e+07	288.675	0	-221.782	3.2131e+07	-148.998	235.989	-39	3.49675e+07	288.675	0	-221.782	4.90092e+07
-147.314	232.966	-39	3.01518e+07	245.616	-4.44089e-15	-226.773	2.32904e+06	-147.314	232.966	-39	7.43528e+07	245.616	-4.44089e-15	-226.773	1.86732e+07	-147.314	232.966	-39	3.43855e+07	245.616	-4.44089e-15	-226.773	4.14527e+07
-145.652	235.845	-39	3.02565e+07	-235.404	0	-340.317	98337.5	-145.652	235.845	-39	7.37449e+07	-235.404	0	-340.317	1.79603e+07	-145.652	235.845	-39	3.27536e+07	-235.404	0	-340.317	4.55931e+07
-150.681	239.012	-39	2.99796e+07	-229.375	-1.77636e-15	-328.239	297003	-150.681	239.012	-39	7.57032e+07	-229.375	-1.77636e-15	-328.239	1.88653e+07	-150.681	239.012	-39	3.57963e+07	-229.375	-1.77636e-15	-328.239	4.48479e+07
-147.335	238.868	-39	3.0166e+07	-288.675	0	-377.338	19070.1	-147.335	238.868	-39	7.44204e+07	-288.675	0	-377.338	3.5292e+07	-147.335	238.868	-39	3.34044e+07	-288.675	0	-377.338	6.53146e+07
-149.019	241.891	-39	3.00799e+07	-225.332	1.77636e-15	-344.908	162679	-149.019	241.891	-39	7.5141e+07	-225.332	1.77636e-15	-344.908	1.394e+07	-149.019	241.891	-39	3.42929e+07	-225.332	1.77636e-15	-344.908	4.04077e+07
-251.986	8.39477	-39	3.06416e+07	-153.723	8.88178e-16	-335.276	1.97496e+06	-251.986	8.39477	-39	8.61366e+07	-153.723	8.88178e-16	-335.276	2.1317e+07	-251.986	8.39477	-39	6.28416e+07	-153.723	8.88178e-16	-335.276	1.12122e+07
-253.71	5.56948	-39	3.05084e+07	-65.9466	8.07612e-15	-340.957	9.09189e+06	-253.71	5.56948	-39	8.5694e+07	-65.9466	8.07612e-15	-340.957	2.3574e+07	-253.71	5.56948	-39	6.10784e+07	-65.9466	8.07612e-15	-340.957	1.71878e+07
-250.2	5.51068	-39	3.08623e+07	-112.734	-3.55271e-15	-375.737	1.56428e+06	-250.2	5.51068	-39	8.65288e+07	-112.734	-3.55271e-15	-375.737	1.86284e+07	-250.2	5.51068	-39	6.46288e+07	-112.734	-3.55271e-15	-375.737	1.50876e+07
-251.924	2.68539	-39	3.07098e+07	163.578	0	-289.926	1.08605e+07	-251.924	2.68539	-39	8.6101e+07	163.578	0	-289.926	1.63271e+07	-251.924	2.68539	-39	6.28712e+07	163.578	0	-289.926	1.10521e+07
-255.434	2.74419	-39	3.03525e+07	197.247	0	-299.305	4.80098e+06	-255.434	2.74419	-39	8.52791e+07	197.247	0	-299.305	1.36253e+07	-255.434	2.74419	-39	5.9352e+07	197.247	0	-299.305	2.74673e+07
-248.414	2.62658	-39	3.11041e+07	207.947	-8.88178e-16	-291.04	2.81637e+06	-248.414	2.62658	-39	8.69215e+07	207.947	-8.88178e-16	-291.04	1.51923e+07	-248.414	2.62658	-39	6.63963e+07	207.947	-8.88178e-16	-291.04	3.29096e+07
-266.078	2.79902	-39	2.97502e+07	196.484	-8.88178e-16	-310.257	1.90913e+06	-266.078	2.79902	-39	8.23661e+07	196.484	-8.88178e-16	-310.257	1.54748e+07	-266.078	2.79902	-39	4.91973e+07	196.484	-8.88178e-16	-310.257	2.58091e+07
-267.951	5.72489	-39	2.97112e+07	122.567	0	-317.674	1.00416e+07	-267.951	5.72489	-39	8.16968e+07	122.567	0	-317.674	1.96693e+07	-267.951	5.72489	-39	4.75053e+07	122.567	0	-317.674	1.23748e+07
-264.433	5.69988	-39	2.97975e+07	168.894	-1.77636e-15	-340.182	1.92016e+06	-264.433	5.69988	-39	8.2827e+07	168.894	-1.77636e-15	-340.182	2.13572e+07	-264.433	5.69988	-39	5.0777e+07	168.894	-1.77636e-15	-340.182	1.69742e+07
-266.306	8.62575	-39	2.97357e+07	288.675	0	-289.452	864111	-266.306	8.62575	-39	8.21672e+07	288.675	0	-289.452	3.79006e+07	-266.306	8.62575	-39	4.91288e+07	288.675	0	-289.452	6.26215e+07
-262.789	8.60074	-39	2.98289e+07	-230.442	5.32907e-15	-462.336	2101.09	-262.789	8.60074	-39	8.3295e+07	-230.442	5.32907e-15	-462.336	2.77601e+07	-262.789	8.60074	-39	5.24208e+07	-230.442	5.32907e-15	-462.336	4.46244e+07
-269.823	8.65075	-39	2.96698e+07	-226.104	-8.88178e-16	-455.858	5804.75	-269.823	8.65075	-39	8.10914e+07	-226.104	-8.88178e-16	-455.858	2.76713e+07	-269.823	8.65075	-39	4.5991e+07	-226.104	-8.88178e-16	-455.858	4.47338e+07
-260.912	5.70679	-39	2.99497e+07	-288.675	0	-476.477	481.441	-260.912	5.70679	-39	8.37972e+07	-288.675	0	-476.477	2.82977e+07	-260.912	5.70679	-39	5.40953e+07	-288.675	0	-476.477	5.42453e+07
-262.556	2.80593	-39	2.98959e+07	-40.5336	1.77636e-15	-406.283	2.48973e+06	-262.556	2.80593	-39	8.33254e+07	-40.5336	1.77636e-15	-406.283	2.25808e+07	-262.556	2.80593	-39	5.24669e+07	-40.5336	1.77636e-15	-406.283	1.65817e+07
-259.034	2.81285	-39	3.00816e+07	1.78798e-14	0	-350	1.20802e+07	-259.034	2.81285	-39	8.43056e+07	1.78798e-14	0	-350	2.86662e+07	-259.034	2.81285	-39	5.5815e+07	1.78798e-14	0	-350	1.2088e+07
-257.311	5.63814	-39	3.02094e+07	38.9776	-1.77636e-15	-393.166	2.29855e+06	-257.311	5.63814	-39	8.46945e+07	38.9776	-1.77636e-15	-393.166	1.89434e+07	-257.311	5.63814	-39	5.74884e+07	38.9776	-1.77636e-15	-393.166	1.39407e+07
-255.587	8.46343	-39	3.03437e+07	67.8903	0	-340.409	1.08537e+07	-255.587	8.46343	-39	8.51271e+07	67.8903	0	-340.409	2.64343e+07	-255.587	8.46343	-39	5.91951e+07	67.8903	0	-340.409	1.62959e+07
-259.188	8.53208	-39	3.00545e+07	110.163	-1.77636e-15	-354.049	4.65136e+06	-259.188	8.53208	-39	8.41849e+07	110.163	-1.77636e-15	-354.049	1.85278e+07	-259.188	8.53208	-39	5.57632e+07	110.163	-1.77636e-15	-354.049	1.42543e+07
-268.589	17.269	-39	2.95973e+07	129.216	0	-361.503	1.5277e+06	-268.589	17.269	-39	8.14304e+07	129.216	0	-361.503	2.04861e+07	-268.589	17.269	-39	4.76647e+07	129.216	0	-361.503	1.36506e+07
-271.959	17.272	-39	2.96093e+07	111.032	5.32907e-15	-378.424	1.68488e+06	-271.959	17.272	-39	8.01868e+07	111.032	5.32907e-15	-378.424	1.75361e+07	-271.959	17.272	-39	4.47444e+07	111.032	5.32907e-15	-378.424	1.51791e+07
-270.173	14.4046	-39	2.96129e+07	215.281	7.77156e-16	-354.323	230750	-270.173	14.4046	-39	8.09224e+07	215.281	7.77156e-16	-354.323	2.58529e+07	-270.173	14.4046	-39	4.60214e+07	215.281	7.77156e-16	-354.323	4.47609e+07
-273.543	14.4076	-39	2.96393e+07	215.568	1.77636e-15	-355.246	84368.4	-273.543	14.4076	-39	7.97133e+07	215.568	1.77636e-15	-355.246	2.6558e+07	-273.543	14.4076	-39	4.31599e+07	215.568	1.77636e-15	-355.246	4.4198e+07
-275.329	17.2751	-39	2.96541e+07	215.59	-1.55431e-15	-356.301	29620	-275.329	17.2751	-39	7.90791e+07	215.59	-1.55431e-15	-356.301	2.67921e+07	-275.329	17.2751	-39	4.20818e+07	215.59	-1.55431e-15	-356.301	4.35367e+07
-271.757	11.5402	-39	2.96287e+07	214.981	8.88178e-16	-355.318	157925	-271.757	11.5402	-39	8.04534e+07	214.981	8.88178e-16	-355.318	2.5696e+07	-271.757	11.5402	-39	4.4465e+07	214.981	8.88178e-16	-355.318	4.00414e+07
-266.656	14.3796	-39	2.96697e+07	288.675	0	-377.338	13173.9	-266.656	14.3796	-39	8.2049e+07	288.675	0	-377.338	3.54624e+07	-266.656	14.3796	-39	4.91474e+07	288.675	0	-377.338	6.34813e+07
-268.24	11.5152	-39	2.96685e+07	-217.343	2.22045e-16	-526.115	164.754	-268.24	11.5152	-39	8.15613e+07	-217.343	2.22045e-16	-526.115	1.65458e+07	-268.24	11.5152	-39	4.75413e+07	-217.343	2.22045e-16	-526.115	3.58659e+07
-264.722	11.4902	-39	2.97486e+07	-219.457	2.22045e-16	-511.195	792.454	-264.722	11.4902	-39	8.26365e+07	-219.457	2.22045e-16	-511.195	1.84734e+07	-264.722	11.4902	-39	5.07031e+07	-219.457	2.22045e-16	-511.195	3.73297e+07
-273.712	25.9171	-39	2.95357e+07	-288.675	0	-575.697	24.1406	-273.712	25.9171	-39	7.96699e+07	-288.675	0	-575.697	3.4443e+07	-273.712	25.9171	-39	4.47833e+07	-288.675	0	-575.697	3.48478e+07
-275.374	23.0375	-39	2.95925e+07	-230.407	7.99361e-15	-469.066	937.323	-275.374	23.0375	-39	7.90395e+07	-230.407	7.99361e-15	-469.066	2.57433e+07	-275.374	23.0375	-39	4.29493e+07	-230.407	7.99361e-15	-469.066	4.15536e+07
-272.004	23.0344	-39	2.95463e+07	-224.279	0	-466.182	2788.89	-272.004	23.0344	-39	8.01784e+07	-224.279	0	-466.182	2.5229e+07	-272.004	23.0344	-39	4.55115e+07	-224.279	0	-466.182	3.98848e+07
-273.667	20.1547	-39	2.9599e+07	-215.977	0	-527.951	91.4179	-273.667	20.1547	-39	7.95927e+07	-215.977	0	-527.951	1.47743e+07	-273.667	20.1547	-39	4.37485e+07	-215.977	0	-527.951	3.41397e+07
-277.037	20.1578	-39	2.96605e+07	214.872	-9.99201e-16	-360.136	27816.9	-277.037	20.1578	-39	7.85176e+07	214.872	-9.99201e-16	-360.136	3.18722e+07	-277.037	20.1578	-39	4.12426e+07	214.872	-9.99201e-16	-360.136	4.35661e+07
-270.297	20.1517	-39	2.95689e+07	216.812	1.77636e-15	-449.687	5412.13	-270.297	20.1517	-39	8.07476e+07	216.812	1.77636e-15	-449.687	2.75591e+07	-270.297	20.1517	-39	4.64668e+07	216.812	1.77636e-15	-449.687	3.92619e+07
-263.663	25.9182	-39	2.96013e+07	288.675	0	-476.477	488.397	-263.663	25.9182	-39	8.28842e+07	288.675	0	-476.477	3.3032e+07	-263.663	25.9182	-39	5.27886e+07	288.675	0	-476.477	5.64073e+07
-267.013	25.9178	-39	2.95479e+07	-252.435	0	-625.03	1.58965	-267.013	25.9178	-39	8.17411e+07	-252.435	0	-625.03	2.03768e+07	-267.013	25.9178	-39	4.99296e+07	-252.435	0	-625.03	1.80815e+07
-265.305	23.0351	-39	2.96009e+07	-222.99	-3.55271e-15	-611.182	4.44056	-265.305	23.0351	-39	8.23687e+07	-222.99	-3.55271e-15	-611.182	1.59781e+07	-265.305	23.0351	-39	5.10298e+07	-222.99	-3.55271e-15	-611.182	2.00071e+07
-268.655	23.0348	-39	2.95553e+07	-288.675	0	-674.917	0.212803	-268.655	23.0348	-39	8.12477e+07	-288.675	0	-674.917	3.80132e+07	-268.655	23.0348	-39	4.81988e+07	-288.675	0	-674.917	9.27226e+06
-270.362	25.9175	-39	2.95273e+07	-180.406	4.44089e-16	-576.584	64.0737	-270.362	25.9175	-39	8.07015e+07	-180.406	4.44089e-16	-576.584	1.53776e+07	-270.362	25.9175	-39	4.72944e+07	-180.406	4.44089e-16	-576.584	1.75975e+07
-266.947	20.1521	-39	2.95973e+07	-182.978	0	-672.07	1.84624	-266.947	20.1521	-39	8.18939e+07	-182.978	0	-672.07	1.90799e+07	-266.947	20.1521	-39	4.93403e+07	-182.978	0	-672.07	1.39595e+07
-258.198	17.1074	-39	3.00024e+07	-180.66	0	-674.184	1.057	-258.198	17.1074	-39	8.45091e+07	-180.66	0	-674.184	1.73449e+07	-258.198	17.1074	-39	5.70771e+07	-180.66	0	-674.184	1.24721e+07
-259.728	14.2719	-39	2.9957e+07	217.038	1.77636e-15	-469.259	893.546	-259.728	14.2719	-39	8.40894e+07	217.038	1.77636e-15	-469.259	2.616e+07	-259.728	14.2719	-39	5.54561e+07	217.038	1.77636e-15	-469.259	3.76109e+07
-256.127	14.2032	-39	3.02149e+07	195.222	1.77636e-15	-465.085	3188.63	-256.127	14.2032	-39	8.5e+07	195.222	1.77636e-15	-465.085	2.55408e+07	-256.127	14.2032	-39	5.8858e+07	195.222	1.77636e-15	-465.085	2.91294e+07
-257.658	11.3676	-39	3.01468e+07	205.321	2.66454e-15	-490.546	476.226	-257.658	11.3676	-39	8.4597e+07	205.321	2.66454e-15	-490.546	2.25773e+07	-257.658	11.3676	-39	5.72677e+07	205.321	2.66454e-15	-490.546	3.30752e+07
-261.258	11.4363	-39	2.98894e+07	288.675	0	-575.697	15.5019	-261.258	11.4363	-39	8.36628e+07	288.675	0	-575.697	4.41702e+07	-261.258	11.4363	-39	5.39015e+07	288.675	0	-575.697	3.35066e+07
-254.057	11.299	-39	3.04351e+07	206.78	0	-541.116	56.4857	-254.057	11.299	-39	8.55259e+07	206.78	0	-541.116	1.66806e+07	-254.057	11.299	-39	6.07592e+07	206.78	0	-541.116	2.80543e+07
-253.301	25.7966	-39	3.02167e+07	-288.675	0	-774.137	0.00486162	-253.301	25.7966	-39	8.57036e+07	-288.675	0	-774.137	4.34088e+07	-253.301	25.7966	-39	6.20551e+07	-288.675	0	-774.137	1.95344e+07
-256.755	25.8371	-39	2.99829e+07	-252.729	3.55271e-15	-723.175	0.0355145	-256.755	25.8371	-39	8.47157e+07	-252.729	3.55271e-15	-723.175	1.54301e+07	-256.755	25.8371	-39	5.8822e+07	-252.729	3.55271e-15	-723.175	1.31856e+07
-254.933	22.9002	-39	3.0155e+07	-182.999	4.44089e-16	-676.338	0.164922	-254.933	22.9002	-39	8.52586e+07	-182.999	4.44089e-16	-676.338	1.77812e+07	-254.933	22.9002	-39	6.03308e+07	-182.999	4.44089e-16	-676.338	9.18254e+06
-258.387	22.9407	-39	2.99179e+07	-183.285	0	-770.601	0.0114263	-258.387	22.9407	-39	8.43026e+07	-183.285	0	-770.601	2.33543e+07	-258.387	22.9407	-39	5.71505e+07	-183.285	0	-770.601	1.2919e+07
-260.209	25.8776	-39	2.97688e+07	233.202	0	-635.772	8.40434	-260.209	25.8776	-39	8.37921e+07	233.202	0	-635.772	1.73042e+07	-260.209	25.8776	-39	5.57658e+07	233.202	0	-635.772	2.14833e+07
-261.842	22.9813	-39	2.97257e+07	234.955	0	-637.007	2.57475	-261.842	22.9813	-39	8.34003e+07	234.955	0	-637.007	1.94893e+07	-261.842	22.9813	-39	5.40883e+07	234.955	0	-637.007	1.61268e+07
-256.566	20.0038	-39	3.00742e+07	288.675	0	-674.917	0.429801	-256.566	20.0038	-39	8.48542e+07	288.675	0	-674.917	5.06755e+07	-256.566	20.0038	-39	5.86857e+07	288.675	0	-674.917	7.41077e+06
-260.02	20.0443	-39	2.9862e+07	-183.293	4.44089e-16	-775.04	0.00456838	-260.02	20.0443	-39	8.39302e+07	-183.293	4.44089e-16	-775.04	2.29729e+07	-260.02	20.0443	-39	5.55159e+07	-183.293	4.44089e-16	-775.04	9.07338e+06
-263.484	20.0982	-39	2.97138e+07	-252.75	1.06581e-14	-822.122	0.00171192	-263.484	20.0982	-39	8.29265e+07	-252.75	1.06581e-14	-822.122	1.60445e+07	-263.484	20.0982	-39	5.23869e+07	-252.75	1.06581e-14	-822.122	1.81174e+07
-265.125	17.2152	-39	2.96969e+07	-288.675	0	-873.357	0.000119002	-265.125	17.2152	-39	8.24682e+07	-288.675	0	-873.357	3.57485e+07	-265.125	17.2152	-39	5.07323e+07	-288.675	0	-873.357	3.53514e+07
-261.662	17.1613	-39	2.98348e+07	-183.218	4.44089e-16	-869.43	0.000374954	-261.662	17.1613	-39	8.34747e+07	-183.218	4.44089e-16	-869.43	2.76441e+07	-261.662	17.1613	-39	5.38432e+07	-183.218	4.44089e-16	-869.43	1.5642e+07
-263.192	14.3257	-39	2.97925e+07	-180.038	0	-775.067	0.00337309	-263.192	14.3257	-39	8.30302e+07	-180.038	0	-775.067	2.2515e+07	-263.192	14.3257	-39	5.2238e+07	-180.038	0	-775.067	1.12694e+07
-4.95334	-232.439	-39	3.22564e+07	234.957	-4.44089e-16	-639.273	1.12879	-4.95334	-232.439	-39	1.89734e+07	234.957	-4.44089e-16	-639.273	2.0245e+07	-4.95334	-232.439	-39	5.59548e+07	234.957	-4.44089e-16	-639.273	1.57635e+07
-1.66283	-232.426	-39	3.22341e+07	208.252	0	-706.132	0.326924	-1.66283	-232.426	-39	1.89839e+07	208.252	0	-706.132	2.09373e+07	-1.66283	-232.426	-39	5.60241e+07	208.252	0	-706.132	1.15153e+07
-3.32057	-229.425	-39	3.20041e+07	232.97	-2.22045e-16	-638.628	3.07431	-3.32057	-229.425	-39	1.88325e+07	232.97	-2.22045e-16	-638.628	1.7873e+07	-3.32057	-229.425	-39	5.68479e+07	232.97	-2.22045e-16	-638.628	1.6154e+07
-0.0300618	-229.412	-39	3.19916e+07	208.637	-4.88498e-15	-784.167	0.016539	-0.0300618	-229.412	-39	1.88948e+07	208.637	-4.88498e-15	-784.167	2.40857e+07	-0.0300618	-229.412	-39	5.68767e+07	208.637	-4.88498e-15	-784.167	1.67117e+07
1.62768	-232.413	-39	3.22257e+07	205.802	3.10862e-15	-787.462	0.0099499	1.62768	-232.413	-39	1.91007e+07	205.802	3.10862e-15	-787.462	2.03305e+07	1.62768	-232.413	-39	5.60342e+07	205.802	3.10862e-15	-787.462	1.47494e+07
3.26045	-229.399	-39	3.19863e+07	208.637	-3.9968e-15	-787.473	0.00473447	3.26045	-229.399	-39	1.90659e+07	208.637	-3.9968e-15	-787.473	2.71477e+07	3.26045	-229.399	-39	5.68825e+07	208.637	-3.9968e-15	-787.473	1.57691e+07
4.91819	-232.399	-39	3.22357e+07	288.675	0	-774.137	0.0201871	4.91819	-232.399	-39	1.93377e+07	288.675	0	-774.137	5.15349e+07	4.91819	-232.399	-39	5.59836e+07	288.675	0	-774.137	2.05434e+07
-1.6878	-226.412	-39	3.17268e+07	207.062	1.11022e-16	-740.223	0.111291	-1.6878	-226.412	-39	1.86959e+07	207.062	1.11022e-16	-740.223	2.21454e+07	-1.6878	-226.412	-39	5.78415e+07	207.062	1.11022e-16	-740.223	1.28597e+07
1.60271	-226.399	-39	3.17228e+07	-183.216	0	-873.672	0.000161297	1.60271	-226.399	-39	1.88155e+07	-183.216	0	-873.672	2.62664e+07	1.60271	-226.399	-39	5.78582e+07	-183.216	0	-873.672	1.56718e+07
-0.0550315	-223.398	-39	3.14265e+07	-180.108	0	-869.406	0.000282328	-0.0550315	-223.398	-39	1.85687e+07	-180.108	0	-869.406	3.1002e+07	-0.0550315	-223.398	-39	5.89583e+07	-180.108	0	-869.406	1.32059e+07
-9.85858	-223.407	-39	3.15316e+07	-288.675	0	-972.578	1.49296e-06	-9.85858	-223.407	-39	1.88642e+07	-288.675	0	-972.578	2.67318e+07	-9.85858	-223.407	-39	5.86234e+07	-288.675	0	-972.578	4.07348e+07
-8.2235	-226.417	-39	3.17934e+07	-215.272	-2.66454e-15	-948.535	1.09344e-05	-8.2235	-226.417	-39	1.88767e+07	-215.272	-2.66454e-15	-948.535	3.20046e+07	-8.2235	-226.417	-39	5.76221e+07	-215.272	-2.66454e-15	-948.535	2.39034e+07
-6.59073	-223.404	-39	3.14754e+07	-191.208	4.44089e-16	-898.865	2.89795e-05	-6.59073	-223.404	-39	1.86484e+07	-191.208	4.44089e-16	-898.865	2.86944e+07	-6.59073	-223.404	-39	5.87785e+07	-191.208	4.44089e-16	-898.865	1.84315e+07
-4.95565	-226.415	-39	3.17471e+07	-215.226	-1.77636e-15	-955.832	2.1132e-06	-4.95565	-226.415	-39	1.87279e+07	-215.226	-1.77636e-15	-955.832	3.26244e+07	-4.95565	-226.415	-39	5.77622e+07	-215.226	-1.77636e-15	-955.832	2.52501e+07
-6.58842	-229.428	-39	3.20345e+07	-208.528	2.66454e-15	-953.456	3.39197e-06	-6.58842	-229.428	-39	1.89135e+07	-208.528	2.66454e-15	-953.456	2.79757e+07	-6.58842	-229.428	-39	5.67301e+07	-208.528	2.66454e-15	-953.456	2.13192e+07
-3.32288	-223.401	-39	3.14364e+07	211.156	2.66454e-15	-863.043	0.000619728	-3.32288	-223.401	-39	1.85442e+07	211.156	2.66454e-15	-863.043	3.15827e+07	-3.32288	-223.401	-39	5.8897e+07	211.156	2.66454e-15	-863.043	2.13604e+07
-208.806	120.909	-39	2.91594e+07	206.026	6.21725e-15	-870.531	0.000346224	-208.806	120.909	-39	9.06823e+07	206.026	6.21725e-15	-870.531	3.15779e+07	-208.806	120.909	-39	8.55668e+07	206.026	6.21725e-15	-870.531	2.1716e+07
-205.396	120.825	-39	2.93347e+07	211.154	7.99361e-15	-871.704	0.000168667	-205.396	120.825	-39	9.03182e+07	211.154	7.99361e-15	-871.704	3.35974e+07	-205.396	120.825	-39	8.62731e+07	211.154	7.99361e-15	-871.704	2.2489e+07
-207.143	123.789	-39	2.91025e+07	288.675	0	-873.357	0.000405728	-207.143	123.789	-39	9.05688e+07	288.675	0	-873.357	4.49146e+07	-207.143	123.789	-39	8.52675e+07	288.675	0	-873.357	3.688e+07
-203.733	123.705	-39	2.92723e+07	-288.675	0	-1071.8	7.926e-08	-203.733	123.705	-39	9.01948e+07	-288.675	0	-1071.8	2.94213e+07	-203.733	123.705	-39	8.58953e+07	-288.675	0	-1071.8	4.12763e+07
-201.985	120.742	-39	2.95372e+07	-252.648	-1.42109e-14	-1020.49	3.83742e-07	-201.985	120.742	-39	9.00636e+07	-252.648	-1.42109e-14	-1020.49	2.10244e+07	-201.985	120.742	-39	8.72599e+07	-252.648	-1.42109e-14	-1020.49	2.39155e+07
-200.322	123.621	-39	2.94679e+07	-232.971	3.55271e-15	-1103.75	3.86038e-08	-200.322	123.621	-39	8.99143e+07	-232.971	3.55271e-15	-1103.75	3.06896e+07	-200.322	123.621	-39	8.68129e+07	-232.971	3.55271e-15	-1103.75	2.85813e+07
-198.575	120.658	-39	2.97455e+07	-232.993	3.9968e-15	-1107.19	1.53998e-08	-198.575	120.658	-39	8.98245e+07	-232.993	3.9968e-15	-1107.19	2.67881e+07	-198.575	120.658	-39	8.84352e+07	-232.993	3.9968e-15	-1107.19	2.79578e+07
-205.48	126.668	-39	2.90574e+07	-231.143	3.9968e-15	-1105.45	2.22079e-08	-205.48	126.668	-39	9.0446e+07	-231.143	3.9968e-15	-1105.45	2.91499e+07	-205.48	126.668	-39	8.49361e+07	-231.143	3.9968e-15	-1105.45	2.5257e+07
-202.07	126.584	-39	2.92248e+07	214.884	-3.55271e-15	-948.864	1.82115e-05	-202.07	126.584	-39	9.00761e+07	214.884	-3.55271e-15	-948.864	3.92758e+07	-202.07	126.584	-39	8.55264e+07	214.884	-3.55271e-15	-948.864	2.41595e+07
-203.817	129.547	-39	2.90324e+07	208.651	-5.32907e-15	-953.281	1.12202e-05	-203.817	129.547	-39	9.03329e+07	208.651	-5.32907e-15	-953.281	3.37717e+07	-203.817	129.547	-39	8.46069e+07	208.651	-5.32907e-15	-953.281	2.02819e+07
-118.976	187.529	-39	3.15708e+07	214.9	-7.99361e-15	-955.655	2.94985e-06	-118.976	187.529	-39	6.28143e+07	214.9	-7.99361e-15	-955.655	3.89257e+07	-118.976	187.529	-39	5.60653e+07	214.9	-7.99361e-15	-955.655	2.37002e+07
-122.024	187.741	-39	3.14318e+07	288.675	0	-972.578	5.16099e-06	-122.024	187.741	-39	6.41722e+07	288.675	0	-972.578	3.06711e+07	-122.024	187.741	-39	5.53518e+07	288.675	0	-972.578	3.95033e+07
-120.451	184.718	-39	3.1498e+07	-288.675	0	-1171.02	1.1811e-09	-120.451	184.718	-39	6.35658e+07	-288.675	0	-1171.02	3.24637e+07	-120.451	184.718	-39	5.84835e+07	-288.675	0	-1171.02	3.95914e+07
-123.5	184.929	-39	3.13453e+07	-230.994	-4.44089e-16	-1111.9	2.67228e-09	-123.5	184.929	-39	6.49237e+07	-230.994	-4.44089e-16	-1111.9	2.41116e+07	-123.5	184.929	-39	5.78007e+07	-230.994	-4.44089e-16	-1111.9	2.85822e+07
-125.072	187.952	-39	3.12643e+07	-288.675	0	-1270.24	3.29791e-11	-125.072	187.952	-39	6.55719e+07	-288.675	0	-1270.24	2.34406e+07	-125.072	187.952	-39	5.47947e+07	-288.675	0	-1270.24	3.55874e+07
-126.548	185.141	-39	3.11896e+07	-214.115	0	-1180.75	3.6788e-10	-126.548	185.141	-39	6.63458e+07	-214.115	0	-1180.75	1.64281e+07	-126.548	185.141	-39	5.72436e+07	-214.115	0	-1180.75	2.38111e+07
-128.121	188.164	-39	3.11114e+07	252.599	-3.55271e-15	-1021.59	9.19792e-07	-128.121	188.164	-39	6.69761e+07	252.599	-3.55271e-15	-1021.59	1.97115e+07	-128.121	188.164	-39	5.4342e+07	252.599	-3.55271e-15	-1021.59	2.44116e+07
-121.927	181.906	-39	3.14207e+07	232.451	0	-1085.42	9.90258e-09	-121.927	181.906	-39	6.43092e+07	232.451	0	-1085.42	2.20567e+07	-121.927	181.906	-39	6.08819e+07	232.451	0	-1085.42	2.54282e+07
-124.975	182.117	-39	3.12804e+07	232.185	-7.10543e-15	-1060.2	6.65863e-08	-124.975	182.117	-39	6.56807e+07	232.185	-7.10543e-15	-1060.2	2.34228e+07	-124.975	182.117	-39	6.02013e+07	232.185	-7.10543e-15	-1060.2	2.53878e+07
-123.402	179.094	-39	3.13663e+07	211.676	-3.55271e-15	-1066.07	2.83867e-08	-123.402	179.094	-39	6.5107e+07	211.676	-3.55271e-15	-1066.07	2.10575e+07	-123.402	179.094	-39	6.33713e+07	211.676	-3.55271e-15	-1066.07	2.30025e+07
-115.599	180.52	-39	3.16348e+07	288.675	0	-1071.8	1.83307e-07	-115.599	180.52	-39	6.14825e+07	288.675	0	-1071.8	3.0348e+07	-115.599	180.52	-39	6.35781e+07	288.675	0	-1071.8	4.15932e+07
-116.725	182.856	-39	3.1635e+07	-223.688	2.33147e-15	-1282.82	1.15736e-11	-116.725	182.856	-39	6.19427e+07	-223.688	2.33147e-15	-1282.82	1.04695e+07	-116.725	182.856	-39	6.10328e+07	-223.688	2.33147e-15	-1282.82	2.5456e+07
-118.2	180.045	-39	3.1601e+07	-223.68	2.55351e-15	-1281.67	2.5192e-11	-118.2	180.045	-39	6.27439e+07	-223.68	2.55351e-15	-1281.67	1.37357e+07	-118.2	180.045	-39	6.34212e+07	-223.68	2.55351e-15	-1281.67	2.71004e+07
-119.326	182.381	-39	3.15466e+07	-222.973	-2.22045e-15	-1281.91	2.61679e-11	-119.326	182.381	-39	6.31441e+07	-222.973	-2.22045e-15	-1281.91	1.1688e+07	-119.326	182.381	-39	6.08983e+07	-222.973	-2.22045e-15	-1281.91	2.3654e+07
-117.85	185.193	-39	3.15941e+07	-223.122	-2.88658e-15	-1279.91	3.07345e-11	-117.85	185.193	-39	6.23782e+07	-223.122	-2.88658e-15	-1279.91	1.55482e+07	-117.85	185.193	-39	5.8525e+07	-223.122	-2.88658e-15	-1279.91	2.85033e+07
-120.801	179.569	-39	3.14767e+07	-288.675	0	-1369.46	5.64805e-13	-120.801	179.569	-39	6.39254e+07	-288.675	0	-1369.46	1.86499e+07	-120.801	179.569	-39	6.33644e+07	-288.675	0	-1369.46	2.97873e+07
-115.77	177.57	-39	3.16342e+07	214.783	-2.66454e-15	-1144.4	5.07631e-09	-115.77	177.57	-39	6.16427e+07	214.783	-2.66454e-15	-1144.4	2.01205e+07	-115.77	177.57	-39	6.66409e+07	214.783	-2.66454e-15	-1144.4	2.51688e+07
-118.371	177.095	-39	3.15898e+07	214.643	-1.77636e-15	-1151.34	6.29173e-10	-118.371	177.095	-39	6.28757e+07	214.643	-1.77636e-15	-1151.34	1.99435e+07	-118.371	177.095	-39	6.64996e+07	214.643	-1.77636e-15	-1151.34	2.63524e+07
-120.972	176.619	-39	3.14636e+07	208.235	-8.88178e-16	-1148.41	5.95325e-10	-120.972	176.619	-39	6.40729e+07	208.235	-8.88178e-16	-1148.41	1.74604e+07	-120.972	176.619	-39	6.64223e+07	208.235	-8.88178e-16	-1148.41	2.36443e+07
-115.941	174.62	-39	3.16444e+07	288.675	0	-1171.02	1.02947e-09	-115.941	174.62	-39	6.18135e+07	288.675	0	-1171.02	3.01122e+07	-115.941	174.62	-39	6.97623e+07	288.675	0	-1171.02	3.89124e+07
-118.542	174.145	-39	3.15885e+07	196.645	-4.44089e-16	-1177.05	2.7606e-10	-118.542	174.145	-39	6.30111e+07	196.645	-4.44089e-16	-1177.05	1.46728e+07	-118.542	174.145	-39	6.95592e+07	196.645	-4.44089e-16	-1177.05	2.26342e+07
-116.112	171.67	-39	3.16719e+07	-215.314	2.22045e-16	-1296.6	2.85961e-12	-116.112	171.67	-39	6.1998e+07	-215.314	2.22045e-16	-1296.6	9.76265e+06	-116.112	171.67	-39	7.29225e+07	-215.314	2.22045e-16	-1296.6	2.41619e+07
-122.105	163.55	-39	3.17517e+07	-252.331	-3.55271e-15	-1419.07	3.3461e-14	-122.105	163.55	-39	6.49499e+07	-252.331	-3.55271e-15	-1419.07	1.02732e+07	-122.105	163.55	-39	8.01759e+07	-252.331	-3.55271e-15	-1419.07	1.67576e+07
-125.365	163.386	-39	3.166e+07	-184.786	0	-1360.23	5.53987e-14	-125.365	163.386	-39	6.6399e+07	-184.786	0	-1360.23	8.56202e+06	-125.365	163.386	-39	7.92036e+07	-184.786	0	-1360.23	1.79665e+07
-123.575	160.582	-39	3.1867e+07	-182.05	0	-1357.38	2.17286e-13	-123.575	160.582	-39	6.56824e+07	-182.05	0	-1357.38	1.07677e+07	-123.575	160.582	-39	8.31383e+07	-182.05	0	-1357.38	1.59113e+07
-126.835	160.418	-39	3.17374e+07	-288.675	0	-1468.68	3.69775e-15	-126.835	160.418	-39	6.70928e+07	-288.675	0	-1468.68	1.78943e+07	-126.835	160.418	-39	8.21515e+07	-288.675	0	-1468.68	1.42267e+07
-128.624	163.222	-39	3.14897e+07	196.809	0	-1222.46	6.98338e-11	-128.624	163.222	-39	6.78007e+07	196.809	0	-1222.46	1.15768e+07	-128.624	163.222	-39	7.83831e+07	196.809	0	-1222.46	2.06815e+07
-130.094	160.254	-39	3.15748e+07	214.568	0	-1249.49	3.90265e-11	-130.094	160.254	-39	6.84967e+07	214.568	0	-1249.49	1.50236e+07	-130.094	160.254	-39	8.12793e+07	214.568	0	-1249.49	2.38318e+07
-131.883	163.058	-39	3.13632e+07	189.154	4.44089e-16	-1201.27	1.58373e-10	-131.883	163.058	-39	6.92704e+07	189.154	4.44089e-16	-1201.27	1.15816e+07	-131.883	163.058	-39	7.77052e+07	189.154	4.44089e-16	-1201.27	1.88587e+07
-125.045	157.614	-39	3.19723e+07	208.019	0	-1253.47	2.24479e-11	-125.045	157.614	-39	6.63834e+07	208.019	0	-1253.47	1.25074e+07	-125.045	157.614	-39	8.60356e+07	208.019	0	-1253.47	2.30273e+07
-128.305	157.45	-39	3.18313e+07	214.62	-5.32907e-15	-1256.3	7.31018e-12	-128.305	157.45	-39	6.77613e+07	214.62	-5.32907e-15	-1256.3	1.42053e+07	-128.305	157.45	-39	8.49627e+07	214.62	-5.32907e-15	-1256.3	2.50321e+07
-126.515	154.646	-39	3.21003e+07	288.675	0	-1270.24	8.64185e-12	-126.515	154.646	-39	6.71047e+07	288.675	0	-1270.24	2.48383e+07	-126.515	154.646	-39	8.89305e+07	288.675	0	-1270.24	3.41408e+07
-123.527	138.515	-39	3.38057e+07	207.122	4.44089e-16	-1275.81	4.17724e-12	-123.527	138.515	-39	6.58447e+07	207.122	4.44089e-16	-1275.81	1.06633e+07	-123.527	138.515	-39	1.10938e+08	207.122	4.44089e-16	-1275.81	2.27158e+07
-125.809	140.646	-39	3.34517e+07	-184.784	-4.44089e-16	-1454.38	1.62719e-14	-125.809	140.646	-39	6.68073e+07	-184.784	-4.44089e-16	-1454.38	1.62424e+07	-125.809	140.646	-39	1.06783e+08	-184.784	-4.44089e-16	-1454.38	1.51259e+07
-125.672	137.238	-39	3.39086e+07	-182.057	-4.44089e-16	-1456.6	3.22691e-15	-125.672	137.238	-39	6.67822e+07	-182.057	-4.44089e-16	-1456.6	1.6379e+07	-125.672	137.238	-39	1.11249e+08	-182.057	-4.44089e-16	-1456.6	1.50523e+07
-127.955	139.368	-39	3.35298e+07	-252.629	0	-1517.08	2.59405e-16	-127.955	139.368	-39	6.7747e+07	-252.629	0	-1517.08	1.19238e+07	-127.955	139.368	-39	1.07144e+08	-252.629	0	-1517.08	1.43502e+07
-128.092	142.776	-39	3.30937e+07	-184.776	0	-1459.43	8.35957e-16	-128.092	142.776	-39	6.78133e+07	-184.776	0	-1459.43	1.64182e+07	-128.092	142.776	-39	1.02743e+08	-184.776	0	-1459.43	1.77275e+07
-130.237	141.499	-39	3.31747e+07	-288.675	0	-1567.9	4.20098e-17	-130.237	141.499	-39	6.87499e+07	-288.675	0	-1567.9	2.16809e+07	-130.237	141.499	-39	1.03166e+08	-288.675	0	-1567.9	1.09611e+07
-130.374	144.907	-39	3.27873e+07	205.718	8.88178e-16	-1311.5	1.33516e-12	-130.374	144.907	-39	6.88668e+07	205.718	8.88178e-16	-1311.5	6.98807e+06	-130.374	144.907	-39	9.88711e+07	205.718	8.88178e-16	-1311.5	2.06347e+07
-127.818	135.96	-39	3.39878e+07	288.675	0	-1369.46	3.74561e-13	-127.818	135.96	-39	6.77155e+07	288.675	0	-1369.46	2.52043e+07	-127.818	135.96	-39	1.11618e+08	288.675	0	-1369.46	2.93627e+07
-130.101	138.091	-39	3.36172e+07	203.898	-1.77636e-15	-1357.78	5.0664e-13	-130.101	138.091	-39	6.86836e+07	203.898	-1.77636e-15	-1357.78	1.36987e+07	-130.101	138.091	-39	1.07573e+08	203.898	-1.77636e-15	-1357.78	1.60483e+07
-129.964	134.683	-39	3.40844e+07	-184.279	4.44089e-16	-1552.9	3.86077e-17	-129.964	134.683	-39	6.86689e+07	-184.279	4.44089e-16	-1552.9	2.00145e+07	-129.964	134.683	-39	1.12063e+08	-184.279	4.44089e-16	-1552.9	1.21869e+07
-122.73	135.806	-39	3.42131e+07	-252.652	7.10543e-15	-1615.56	2.20206e-18	-122.73	135.806	-39	6.54322e+07	-252.652	7.10543e-15	-1615.56	1.3554e+07	-122.73	135.806	-39	1.1522e+08	-252.652	7.10543e-15	-1615.56	1.68605e+07
-124.876	134.529	-39	3.43228e+07	-184.282	4.44089e-16	-1557.53	1.37366e-17	-124.876	134.529	-39	6.63649e+07	-184.282	4.44089e-16	-1557.53	2.1873e+07	-124.876	134.529	-39	1.15447e+08	-184.282	4.44089e-16	-1557.53	1.47988e+07
-127.021	133.251	-39	3.44192e+07	-180.943	4.44089e-16	-1556.98	1.71174e-17	-127.021	133.251	-39	6.73077e+07	-180.943	4.44089e-16	-1556.98	2.05167e+07	-127.021	133.251	-39	1.15895e+08	-180.943	4.44089e-16	-1556.98	1.38223e+07
-121.933	133.097	-39	3.4662e+07	-288.675	0	-1667.12	4.41774e-19	-121.933	133.097	-39	6.50407e+07	-288.675	0	-1667.12	2.51352e+07	-121.933	133.097	-39	1.19623e+08	-288.675	0	-1667.12	3.11975e+07
-124.079	131.82	-39	3.47927e+07	225.439	-1.77636e-15	-1403.82	1.26569e-13	-124.079	131.82	-39	6.60072e+07	225.439	-1.77636e-15	-1403.82	1.55251e+07	-124.079	131.82	-39	1.19899e+08	225.439	-1.77636e-15	-1403.82	2.17079e+07
-121.137	130.388	-39	3.51505e+07	225.424	0	-1419.07	3.66966e-14	-121.137	130.388	-39	6.46999e+07	225.424	0	-1419.07	1.56154e+07	-121.137	130.388	-39	1.24365e+08	225.424	0	-1419.07	2.12235e+07
-115.094	-181.442	-39	3.18147e+07	214.227	-1.77636e-15	-1419.07	4.73405e-14	-115.094	-181.442	-39	6.15385e+07	214.227	-1.77636e-15	-1419.07	1.39611e+07	-115.094	-181.442	-39	6.27228e+07	214.227	-1.77636e-15	-1419.07	1.86891e+07
-117.86	-181.803	-39	3.17498e+07	288.675	0	-1468.68	8.00464e-15	-117.86	-181.803	-39	6.28179e+07	288.675	0	-1468.68	2.4071e+07	-117.86	-181.803	-39	6.17223e+07	288.675	0	-1468.68	1.58629e+07
-115.519	-183.433	-39	3.18177e+07	-183.78	0	-1651.41	7.75106e-19	-115.519	-183.433	-39	6.16523e+07	-183.78	0	-1651.41	2.34894e+07	-115.519	-183.433	-39	6.05899e+07	-183.78	0	-1651.41	1.34442e+07
-118.285	-183.794	-39	3.17329e+07	-181.507	-4.44089e-16	-1653.21	2.67437e-19	-118.285	-183.794	-39	6.29442e+07	-181.507	-4.44089e-16	-1653.21	2.44659e+07	-118.285	-183.794	-39	5.96713e+07	-181.507	-4.44089e-16	-1653.21	1.68743e+07
-120.625	-182.164	-39	3.16343e+07	-252.808	-1.42109e-14	-1713.52	2.32494e-20	-120.625	-182.164	-39	6.40793e+07	-252.808	-1.42109e-14	-1713.52	1.3686e+07	-120.625	-182.164	-39	6.08328e+07	-252.808	-1.42109e-14	-1713.52	2.50245e+07
-121.05	-184.155	-39	3.16122e+07	-183.776	0	-1655.54	8.62912e-20	-121.05	-184.155	-39	6.42242e+07	-183.776	0	-1655.54	2.44399e+07	-121.05	-184.155	-39	5.88395e+07	-183.776	0	-1655.54	1.92921e+07
-123.39	-182.525	-39	3.15056e+07	-288.675	0	-1766.34	1.04868e-20	-123.39	-182.525	-39	6.53569e+07	-288.675	0	-1766.34	1.99494e+07	-123.39	-182.525	-39	6.00322e+07	-288.675	0	-1766.34	4.75216e+07
-115.945	-185.424	-39	3.18159e+07	225.409	0	-1434.28	1.11604e-14	-115.945	-185.424	-39	6.17907e+07	225.409	0	-1434.28	1.65006e+07	-115.945	-185.424	-39	5.85683e+07	225.409	0	-1434.28	2.05191e+07
-118.71	-185.785	-39	3.17207e+07	203.826	-1.77636e-15	-1479.42	3.77306e-15	-118.71	-185.785	-39	6.31001e+07	203.826	-1.77636e-15	-1479.42	1.64092e+07	-118.71	-185.785	-39	5.77092e+07	203.826	-1.77636e-15	-1479.42	1.4863e+07
-116.37	-187.416	-39	3.18247e+07	252.599	-1.42109e-14	-1517.18	5.90326e-16	-116.37	-187.416	-39	6.194e+07	252.599	-1.42109e-14	-1517.18	1.2468e+07	-116.37	-187.416	-39	5.65804e+07	252.599	-1.42109e-14	-1517.18	1.20644e+07
-118.089	-173.654	-39	3.17665e+07	288.675	0	-1567.9	5.12938e-17	-118.089	-173.654	-39	6.31559e+07	288.675	0	-1567.9	2.27913e+07	-118.089	-173.654	-39	7.00966e+07	288.675	0	-1567.9	1.0989e+07
-121.581	-173.412	-39	3.16782e+07	183.66	-4.44089e-16	-1577.14	3.88374e-16	-121.581	-173.412	-39	6.47572e+07	183.66	-4.44089e-16	-1577.14	1.92246e+07	-121.581	-173.412	-39	6.94102e+07	183.66	-4.44089e-16	-1577.14	9.37331e+06
-119.856	-176.611	-39	3.16964e+07	-201.682	0	-1759.4	2.92925e-20	-119.856	-176.611	-39	6.38853e+07	-201.682	0	-1759.4	1.50627e+07	-119.856	-176.611	-39	6.65726e+07	-201.682	0	-1759.4	2.82356e+07
-123.348	-176.368	-39	3.15411e+07	-193.109	3.55271e-15	-1769.64	1.93374e-20	-123.348	-176.368	-39	6.54633e+07	-193.109	3.55271e-15	-1769.64	1.3636e+07	-123.348	-176.368	-39	6.60314e+07	-193.109	3.55271e-15	-1769.64	2.5398e+07
-125.073	-173.169	-39	3.15247e+07	-211.837	-1.77636e-15	-1815.73	4.89448e-22	-125.073	-173.169	-39	6.633e+07	-211.837	-1.77636e-15	-1815.73	1.14156e+07	-125.073	-173.169	-39	6.88626e+07	-211.837	-1.77636e-15	-1815.73	2.98326e+07
-126.84	-176.126	-39	3.1402e+07	-193.09	1.77636e-15	-1789.17	3.1216e-21	-126.84	-176.126	-39	6.70786e+07	-193.09	1.77636e-15	-1789.17	1.15057e+07	-126.84	-176.126	-39	6.56376e+07	-193.09	1.77636e-15	-1789.17	2.38568e+07
-128.565	-172.926	-39	3.13759e+07	-288.675	0	-1865.56	9.54599e-23	-128.565	-172.926	-39	6.79525e+07	-288.675	0	-1865.56	1.50799e+07	-128.565	-172.926	-39	6.84615e+07	-288.675	0	-1865.56	5.56185e+07
-121.623	-179.568	-39	3.15873e+07	-193.033	1.77636e-15	-1847.13	1.75162e-22	-121.623	-179.568	-39	6.46089e+07	-193.033	1.77636e-15	-1847.13	9.29369e+06	-121.623	-179.568	-39	6.32471e+07	-193.033	1.77636e-15	-1847.13	2.83417e+07
-125.115	-179.325	-39	3.14407e+07	-213.011	0	-1938.72	8.99258e-24	-125.115	-179.325	-39	6.62251e+07	-213.011	0	-1938.72	8.90614e+06	-125.115	-179.325	-39	6.28557e+07	-213.011	0	-1938.72	3.31205e+07
-116.093	-178.846	-39	3.17975e+07	-195.775	2.66454e-15	-1903.97	1.90155e-23	-116.093	-178.846	-39	6.20683e+07	-195.775	2.66454e-15	-1903.97	8.87225e+06	-116.093	-178.846	-39	6.51959e+07	-195.775	2.66454e-15	-1903.97	3.21071e+07
-118.858	-179.207	-39	3.17219e+07	-288.675	0	-1964.78	2.61909e-24	-118.858	-179.207	-39	6.33468e+07	-288.675	0	-1964.78	1.47615e+07	-118.858	-179.207	-39	6.41492e+07	-288.675	0	-1964.78	4.76963e+07
-117.091	-176.25	-39	3.17709e+07	180.905	-4.44089e-16	-1579.98	1.91955e-16	-117.091	-176.25	-39	6.25921e+07	180.905	-4.44089e-16	-1579.98	1.731e+07	-117.091	-176.25	-39	6.76149e+07	180.905	-4.44089e-16	-1579.98	1.09233e+07
-112.655	-179.731	-39	3.1842e+07	185.492	-4.44089e-16	-1594.21	3.10094e-17	-112.655	-179.731	-39	6.03747e+07	185.492	-4.44089e-16	-1594.21	1.74399e+07	-112.655	-179.731	-39	6.50938e+07	185.492	-4.44089e-16	-1594.21	1.23638e+07
-113.653	-177.135	-39	3.18121e+07	214.612	3.55271e-15	-1642.91	2.45082e-18	-113.653	-177.135	-39	6.08839e+07	214.612	3.55271e-15	-1642.91	1.95848e+07	-113.653	-177.135	-39	6.75504e+07	214.612	3.55271e-15	-1642.91	1.62755e+07
-110.216	-178.021	-39	3.18975e+07	214.731	3.55271e-15	-1659.14	5.30535e-19	-110.216	-178.021	-39	5.92414e+07	214.731	3.55271e-15	-1659.14	1.81534e+07	-110.216	-178.021	-39	6.75405e+07	214.731	3.55271e-15	-1659.14	1.6986e+07
-111.214	-175.425	-39	3.18723e+07	203.266	-3.55271e-15	-1647.47	1.9228e-18	-111.214	-175.425	-39	5.98062e+07	203.266	-3.55271e-15	-1647.47	1.86522e+07	-111.214	-175.425	-39	7.00214e+07	203.266	-3.55271e-15	-1647.47	1.75808e+07
-107.777	-176.31	-39	3.19388e+07	288.675	0	-1667.12	9.85033e-19	-107.777	-176.31	-39	5.82016e+07	288.675	0	-1667.12	2.54399e+07	-107.777	-176.31	-39	7.01456e+07	288.675	0	-1667.12	2.83341e+07
-114.651	-174.54	-39	3.17907e+07	214.985	0	-1699.55	1.05438e-19	-114.651	-174.54	-39	6.14421e+07	214.985	0	-1699.55	1.08806e+07	-114.651	-174.54	-39	7.00029e+07	214.985	0	-1699.55	2.06146e+07
-116.296	-170.865	-39	3.18277e+07	-256.818	1.06581e-14	-1995.6	2.97938e-25	-116.296	-170.865	-39	6.23305e+07	-288.675	0	-2064	1.26106e+07	-116.296	-170.865	-39	7.37373e+07	-288.675	0	-2064	3.35316e+07
-112.859	-171.75	-39	3.18951e+07	-214.549	1.77636e-15	-1957.84	1.45803e-24	-112.859	-171.75	-39	6.06897e+07	-256.818	1.06581e-14	-1995.6	1.04168e+07	-112.859	-171.75	-39	7.37241e+07	-256.818	1.06581e-14	-1995.6	3.21451e+07
-109.421	-172.635	-39	3.19371e+07	-202.046	-1.77636e-15	-1947.13	5.44987e-24	-109.421	-172.635	-39	5.9081e+07	-214.549	1.77636e-15	-1957.84	7.64138e+06	-109.421	-172.635	-39	7.38355e+07	-214.549	1.77636e-15	-1957.84	3.20732e+07
-114.503	-168.075	-39	3.19485e+07	-193.813	0	-2062.97	8.93485e-26	-114.503	-168.075	-39	6.15595e+07	-202.046	-1.77636e-15	-1947.13	6.15534e+06	-114.503	-168.075	-39	7.74715e+07	-202.046	-1.77636e-15	-1947.13	2.91584e+07
-111.066	-168.96	-39	3.19756e+07	-191.724	0	-2061.88	8.53568e-26	-111.066	-168.96	-39	5.99262e+07	-193.813	0	-2062.97	6.36571e+06	-111.066	-168.96	-39	7.75334e+07	-193.813	0	-2062.97	2.29923e+07
-112.711	-165.285	-39	3.20456e+07	217.522	0	-1708.29	4.11999e-20	-112.711	-165.285	-39	6.0827e+07	-193.337	0	-2064	5.2709e+06	-112.711	-165.285	-39	8.13506e+07	-193.337	0	-2064	1.90968e+07
-104.134	-164.922	-39	3.19827e+07	288.675	0	-1766.34	1.43606e-20	-104.134	-164.922	-39	5.67104e+07	-191.724	0	-2061.88	6.28684e+06	-104.134	-164.922	-39	8.51016e+07	-191.724	0	-2061.88	2.00717e+07
-106.993	-165.043	-39	3.20354e+07	215.122	0	-1710.91	2.39165e-20	-106.993	-165.043	-39	5.80769e+07	217.522	0	-1708.29	1.18093e+07	-106.993	-165.043	-39	8.36965e+07	217.522	0	-1708.29	2.30744e+07
-105.348	-168.718	-39	3.19467e+07	-88.2935	-1.77636e-15	-2005.41	3.69439e-26	-105.348	-168.718	-39	5.72305e+07	288.675	0	-1766.34	2.05758e+07	-105.348	-168.718	-39	7.99478e+07	288.675	0	-1766.34	4.8769e+07
-108.207	-168.839	-39	3.19546e+07	-90.7796	-8.88178e-16	-2002.72	5.83921e-26	-108.207	-168.839	-39	5.85599e+07	215.122	0	-1710.91	1.19718e+07	-108.207	-168.839	-39	7.86527e+07	215.122	0	-1710.91	2.36965e+07
-109.852	-165.164	-39	3.2018e+07	-95.918	5.55112e-17	-2059.57	1.33897e-26	-109.852	-165.164	-39	5.94377e+07	-88.2935	-1.77636e-15	-2005.41	1.37722e+07	-109.852	-165.164	-39	8.24631e+07	-88.2935	-1.77636e-15	-2005.41	2.63421e+07
-106.562	-172.514	-39	3.19205e+07	-95.2775	2.66454e-15	-2003.14	7.04428e-26	-106.562	-172.514	-39	5.77361e+07	-90.7796	-8.88178e-16	-2002.72	1.00955e+07	-106.562	-172.514	-39	7.49769e+07	-90.7796	-8.88178e-16	-2002.72	2.33347e+07
-169.509	-97.9447	-39	3.65688e+07	-172.712	1.11022e-16	-2052.05	4.42774e-26	-169.509	-97.9447	-39	8.37801e+07	-95.918	5.55112e-17	-2059.57	6.76815e+06	-169.509	-97.9447	-39	1.20924e+08	-95.918	5.55112e-17	-2059.57	2.49072e+07
-171.314	-100.626	-39	3.58087e+07	190.723	1.77636e-15	-1820.96	4.45876e-22	-171.314	-100.626	-39	8.42989e+07	-95.2775	2.66454e-15	-2003.14	7.52056e+06	-171.314	-100.626	-39	1.17231e+08	-95.2775	2.66454e-15	-2003.14	2.17725e+07
-173.12	-103.308	-39	3.5033e+07	222.927	1.77636e-15	-1840.78	3.26953e-22	-173.12	-103.308	-39	8.49402e+07	-172.712	1.11022e-16	-2052.05	7.50046e+06	-173.12	-103.308	-39	1.13767e+08	-172.712	1.11022e-16	-2052.05	1.84076e+07
-167.814	-100.856	-39	3.62915e+07	192.109	0	-1859.67	1.15849e-22	-167.814	-100.856	-39	8.3272e+07	-192.384	0	-2064	6.74733e+06	-167.814	-100.856	-39	1.20036e+08	-192.384	0	-2064	1.68902e+07
-169.619	-103.538	-39	3.55448e+07	222.681	0	-1865.46	7.80091e-23	-169.619	-103.538	-39	8.37954e+07	-96.5425	0	-2064	5.83356e+06	-169.619	-103.538	-39	1.16376e+08	-96.5425	0	-2064	2.42718e+07
-166.119	-103.768	-39	3.60134e+07	288.675	0	-1865.56	1.94164e-22	-166.119	-103.768	-39	8.27481e+07	190.723	1.77636e-15	-1820.96	1.11109e+07	-166.119	-103.768	-39	1.19107e+08	190.723	1.77636e-15	-1820.96	2.7471e+07
-171.721	-111.947	-39	3.38004e+07	218.584	0	-1908.88	2.96636e-23	-171.721	-111.947	-39	8.46685e+07	222.927	1.77636e-15	-1840.78	1.42008e+07	-171.721	-111.947	-39	1.07971e+08	222.927	1.77636e-15	-1840.78	3.51546e+07
-173.354	-108.991	-39	3.40587e+07	-11.9286	0	-2056.66	1.76622e-26	-173.354	-108.991	-39	8.51199e+07	192.109	0	-1859.67	1.05114e+07	-173.354	-108.991	-39	1.08964e+08	192.109	0	-1859.67	2.69059e+07
-175.321	-112.01	-39	3.33541e+07	-87.6484	-8.88178e-16	-2000.97	6.42288e-26	-175.321	-112.01	-39	8.56358e+07	222.681	0	-1865.46	1.30245e+07	-175.321	-112.01	-39	1.05428e+08	222.681	0	-1865.46	3.55797e+07
-176.954	-109.054	-39	3.3581e+07	-0.987391	0	-2063.36	1.03078e-26	-176.954	-109.054	-39	8.60206e+07	288.675	0	-1865.56	1.09355e+07	-176.954	-109.054	-39	1.06359e+08	288.675	0	-1865.56	5.3925e+07
-174.987	-106.034	-39	3.43013e+07	288.675	0	-1964.78	5.65848e-24	-174.987	-106.034	-39	8.55669e+07	218.584	0	-1908.88	1.04948e+07	-174.987	-106.034	-39	1.10033e+08	218.584	0	-1908.88	3.84123e+07
-178.921	-112.073	-39	3.28518e+07	225.548	1.77636e-15	-1930.86	1.5576e-23	-178.921	-112.073	-39	8.66197e+07	-11.9286	0	-2056.66	2.26313e+07	-178.921	-112.073	-39	1.03093e+08	-11.9286	0	-2056.66	4.58896e+07
-169.854	-109.221	-39	3.44993e+07	40.5804	3.55271e-15	-1994.96	5.41969e-26	-169.854	-109.221	-39	8.39347e+07	-87.6484	-8.88178e-16	-2000.97	1.36315e+07	-169.854	-109.221	-39	1.11507e+08	-87.6484	-8.88178e-16	-2000.97	2.6893e+07
-171.487	-106.264	-39	3.4773e+07	94.1132	0	-2063.99	7.90112e-27	-171.487	-106.264	-39	8.44284e+07	-1.52627	5.55112e-17	-2064	2.22964e+07	-171.487	-106.264	-39	1.1265e+08	-1.52627	5.55112e-17	-2064	4.79205e+07
-167.986	-106.495	-39	3.52542e+07	226.337	8.88178e-16	-1942.96	4.18067e-24	-167.986	-106.495	-39	8.32651e+07	-96.2302	0	-2064	6.55359e+06	-167.986	-106.495	-39	1.15158e+08	-96.2302	0	-2064	2.56091e+07
-99.8586	-157.261	-39	3.21425e+07	256.911	-3.55271e-15	-1995.9	5.96781e-25	-99.8586	-157.261	-39	5.47597e+07	-0.987391	0	-2063.36	2.21903e+07	-99.8586	-157.261	-39	9.73698e+07	-0.987391	0	-2063.36	4.7905e+07
-102.535	-156.485	-39	3.22917e+07	215.74	-1.77636e-15	-1939.04	6.36622e-24	-102.535	-156.485	-39	5.60762e+07	288.675	0	-1964.78	1.32941e+07	-102.535	-156.485	-39	9.70818e+07	288.675	0	-1964.78	4.79504e+07
-101.284	-159.815	-39	3.20633e+07	192.874	2.22045e-16	-2062.27	6.49579e-26	-101.284	-159.815	-39	5.53899e+07	225.548	1.77636e-15	-1930.86	9.79217e+06	-101.284	-159.815	-39	9.31339e+07	225.548	1.77636e-15	-1930.86	3.79028e+07
-103.96	-159.039	-39	3.21809e+07	94.1246	0	-2063.98	9.6564e-27	-103.96	-159.039	-39	5.66726e+07	40.5804	3.55271e-15	-1994.96	1.30544e+07	-103.96	-159.039	-39	9.29554e+07	40.5804	3.55271e-15	-1994.96	2.9614e+07
-105.211	-155.709	-39	3.23931e+07	130.185	-1.77636e-15	-2014.59	2.06681e-26	-105.211	-155.709	-39	5.73502e+07	94.1132	0	-2063.99	9.63578e+06	-105.211	-155.709	-39	9.68983e+07	94.1132	0	-2063.99	3.10758e+07
-106.636	-158.263	-39	3.22883e+07	111.795	0	-1996.74	5.42621e-26	-106.636	-158.263	-39	5.79468e+07	226.337	8.88178e-16	-1942.96	9.75673e+06	-106.636	-158.263	-39	9.27694e+07	226.337	8.88178e-16	-1942.96	3.75572e+07
-107.887	-154.933	-39	3.2494e+07	190.592	0	-2063.04	5.76679e-26	-107.887	-154.933	-39	5.86315e+07	256.911	-3.55271e-15	-1995.9	1.16448e+07	-107.887	-154.933	-39	9.67396e+07	256.911	-3.55271e-15	-1995.9	3.19364e+07
-102.709	-162.369	-39	3.1992e+07	131.869	0	-2004.41	5.95423e-26	-102.709	-162.369	-39	5.60233e+07	215.74	-1.77636e-15	-1939.04	7.7339e+06	-102.709	-162.369	-39	8.90979e+07	215.74	-1.77636e-15	-1939.04	3.32893e+07
-105.385	-161.593	-39	3.21292e+07	-215.034	1.55431e-15	-270.341	2.51485e+06	-105.385	-161.593	-39	5.73223e+07	288.675	0	-2064	1.25906e+07	-105.385	-161.593	-39	8.89509e+07	288.675	0	-2064	3.34285e+07
-108.244	-161.714	-39	3.21417e+07	-214.228	4.44089e-16	-272.969	2.36786e+06	-108.244	-161.714	-39	5.86883e+07	192.874	2.22045e-16	-2062.27	8.19437e+06	-108.244	-161.714	-39	8.76012e+07	192.874	2.22045e-16	-2062.27	2.30331e+07
-109.495	-158.384	-39	3.22993e+07	-216.277	0	-303.693	576040	-109.495	-158.384	-39	5.93105e+07	94.1229	0	-2064	8.68009e+06	-109.495	-158.384	-39	9.13969e+07	94.1229	0	-2064	2.97879e+07
-111.103	-161.835	-39	3.21304e+07	-198.931	3.55271e-15	-299.126	1.70847e+06	-111.103	-161.835	-39	6.00642e+07	-0.988796	-5.55112e-17	-2064	2.03959e+07	-111.103	-161.835	-39	8.63326e+07	-0.988796	-5.55112e-17	-2064	4.79036e+07
-99.6902	-154.319	-39	3.23208e+07	-214.167	8.88178e-16	-319.352	1.04619e+06	-99.6902	-154.319	-39	5.46624e+07	94.1246	0	-2063.98	9.09665e+06	-99.6902	-154.319	-39	1.01927e+08	94.1246	0	-2063.98	2.94875e+07
-102.367	-153.543	-39	3.24607e+07	-194.035	0	-336.873	679282	-102.367	-153.543	-39	5.59848e+07	190.373	4.44089e-16	-2064	7.90522e+06	-102.367	-153.543	-39	1.01646e+08	190.373	4.44089e-16	-2064	1.71551e+07
-99.5219	-151.376	-39	3.25352e+07	-168.039	0	-365.4	188905	-99.5219	-151.376	-39	5.45971e+07	130.185	-1.77636e-15	-2014.59	7.76204e+06	-99.5219	-151.376	-39	1.06496e+08	130.185	-1.77636e-15	-2014.59	1.14821e+07
-102.198	-150.6	-39	3.26772e+07	-183.234	-4.44089e-16	-364.099	106238	-102.198	-150.6	-39	5.59013e+07	94.1324	0	-2064	6.54692e+06	-102.198	-150.6	-39	1.06185e+08	94.1324	0	-2064	2.56306e+07
-99.3536	-148.434	-39	3.28047e+07	-209.418	-1.77636e-15	-376.852	84636.2	-99.3536	-148.434	-39	5.45926e+07	111.795	0	-1996.74	7.27282e+06	-99.3536	-148.434	-39	1.11123e+08	111.795	0	-1996.74	1.56935e+07
-105.043	-152.767	-39	3.25763e+07	-172.281	-8.88178e-16	-375.498	90625	-105.043	-152.767	-39	5.7274e+07	190.592	0	-2063.04	8.78853e+06	-105.043	-152.767	-39	1.01431e+08	190.592	0	-2063.04	2.06692e+07
-92.6407	-152.53	-39	3.2111e+07	-161.491	8.88178e-16	-371.127	239522	-92.6407	-152.53	-39	5.13529e+07	131.869	0	-2004.41	7.87387e+06	-92.6407	-152.53	-39	1.0848e+08	131.869	0	-2004.41	1.12054e+07
-94.8783	-151.165	-39	3.2354e+07	-209.562	0	-399.633	25247.1	-94.8783	-151.165	-39	5.24571e+07	192.058	2.22045e-16	-2064	6.07095e+06	-94.8783	-151.165	-39	1.09304e+08	192.058	2.22045e-16	-2064	1.85865e+07
-95.0467	-154.107	-39	3.21118e+07	-103.474	-5.32907e-15	-383.712	1.13155e+06	-95.0467	-154.107	-39	5.24442e+07	-215.034	1.55431e-15	-270.341	1.60727e+07	-95.0467	-154.107	-39	1.04678e+08	-215.034	1.55431e-15	-270.341	3.34741e+07
-97.2843	-152.742	-39	3.23122e+07	204.669	8.88178e-16	-302.57	1.20888e+06	-97.2843	-152.742	-39	5.35155e+07	-214.228	4.44089e-16	-272.969	1.76461e+07	-97.2843	-152.742	-39	1.05598e+08	-214.228	4.44089e-16	-272.969	3.36134e+07
-97.116	-149.799	-39	3.25672e+07	-178.788	8.88178e-16	-440.267	53008	-97.116	-149.799	-39	5.35189e+07	-216.277	0	-303.693	1.88045e+07	-97.116	-149.799	-39	1.10227e+08	-216.277	0	-303.693	3.4405e+07
-97.4526	-155.684	-39	3.20988e+07	-159.805	8.88178e-16	-433.793	192966	-97.4526	-155.684	-39	5.35686e+07	-198.931	3.55271e-15	-299.126	2.00652e+07	-97.4526	-155.684	-39	1.01032e+08	-198.931	3.55271e-15	-299.126	2.72074e+07
-101.679	-146.72	-39	3.30583e+07	-167.152	-1.77636e-15	-450.833	46086.7	-101.679	-146.72	-39	5.57433e+07	-214.167	8.88178e-16	-319.352	1.90678e+07	-101.679	-146.72	-39	1.12307e+08	-214.167	8.88178e-16	-319.352	3.68133e+07
-104.523	-148.886	-39	3.28957e+07	-171.703	1.77636e-15	-457.777	21764.2	-104.523	-148.886	-39	5.70066e+07	-194.035	0	-336.873	1.40509e+07	-104.523	-148.886	-39	1.07322e+08	-194.035	0	-336.873	2.42373e+07
-104.004	-145.006	-39	3.32921e+07	-105.678	-8.88178e-16	-417.065	285180	-104.004	-145.006	-39	5.68591e+07	-168.039	0	-365.4	2.43008e+07	-104.004	-145.006	-39	1.13596e+08	-168.039	0	-365.4	1.96714e+07
-106.848	-147.172	-39	3.31224e+07	-130.123	8.88178e-16	-441.469	76511.4	-106.848	-147.172	-39	5.80361e+07	-183.234	-4.44089e-16	-364.099	2.4107e+07	-106.848	-147.172	-39	1.08551e+08	-183.234	-4.44089e-16	-364.099	2.45554e+07
-106.329	-143.292	-39	3.35433e+07	-109.492	0	-432.218	100514	-106.329	-143.292	-39	5.78937e+07	-209.418	-1.77636e-15	-376.852	1.87979e+07	-106.329	-143.292	-39	1.14961e+08	-209.418	-1.77636e-15	-376.852	3.42925e+07
-107.368	-151.053	-39	3.27666e+07	-81.3144	1.77636e-15	-392.741	1.45082e+06	-107.368	-151.053	-39	5.83303e+07	-172.281	-8.88178e-16	-375.498	2.45264e+07	-107.368	-151.053	-39	1.02623e+08	-172.281	-8.88178e-16	-375.498	2.01046e+07
-190.417	-73.1005	-39	3.72752e+07	-95.017	0	-427.681	307705	-190.417	-73.1005	-39	8.88089e+07	-161.491	8.88178e-16	-371.127	2.25139e+07	-190.417	-73.1005	-39	1.16559e+08	-161.491	8.88178e-16	-371.127	1.87156e+07
-191.94	-70.4124	-39	3.73757e+07	-10.4885	3.55271e-15	-401.83	1.77076e+06	-191.94	-70.4124	-39	8.90345e+07	-209.562	0	-399.633	1.9119e+07	-191.94	-70.4124	-39	1.16199e+08	-209.562	0	-399.633	3.52635e+07
-188.314	-70.1458	-39	3.82156e+07	-102.942	-8.88178e-16	-433.988	99130.8	-188.314	-70.1458	-39	8.83249e+07	-103.474	-5.32907e-15	-383.712	1.50139e+07	-188.314	-70.1458	-39	1.20114e+08	-103.474	-5.32907e-15	-383.712	1.61906e+07
-189.836	-67.4577	-39	3.83189e+07	-33.2302	0	-429.386	353426	-189.836	-67.4577	-39	8.85666e+07	204.669	8.88178e-16	-302.57	1.5481e+07	-189.836	-67.4577	-39	1.19762e+08	204.669	8.88178e-16	-302.57	3.01269e+07
-186.21	-67.1912	-39	3.91406e+07	-89.353	0	-436.385	119369	-186.21	-67.1912	-39	8.79279e+07	-178.788	8.88178e-16	-440.267	1.79145e+07	-186.21	-67.1912	-39	1.23815e+08	-178.788	8.88178e-16	-440.267	2.31113e+07
-193.462	-67.7242	-39	3.74717e+07	-45.3002	0	-458.22	60446.2	-193.462	-67.7242	-39	8.92663e+07	-159.805	8.88178e-16	-433.793	1.93976e+07	-193.462	-67.7242	-39	1.15848e+08	-159.805	8.88178e-16	-433.793	1.91998e+07
-189.762	-61.8866	-39	3.92163e+07	-22.396	1.77636e-15	-455.34	38149.8	-189.762	-61.8866	-39	8.85936e+07	-167.152	-1.77636e-15	-450.833	1.93185e+07	-189.762	-61.8866	-39	1.22216e+08	-167.152	-1.77636e-15	-450.833	1.86877e+07
-191.612	-64.8054	-39	3.83596e+07	81.4682	-1.77636e-15	-381.808	1.97959e+06	-191.612	-64.8054	-39	8.88772e+07	-171.703	1.77636e-15	-457.777	1.85045e+07	-191.612	-64.8054	-39	1.18965e+08	-171.703	1.77636e-15	-457.777	1.90896e+07
-187.986	-64.5389	-39	3.91888e+07	213.755	-4.44089e-16	-350.384	304460	-187.986	-64.5389	-39	8.82525e+07	-105.678	-8.88178e-16	-417.065	1.6167e+07	-187.986	-64.5389	-39	1.2302e+08	-105.678	-8.88178e-16	-417.065	1.70427e+07
-190.612	-79.0018	-39	3.62262e+07	213.38	2.33147e-15	-355.5	191485	-190.612	-79.0018	-39	8.90216e+07	-130.123	8.88178e-16	-441.469	1.7463e+07	-190.612	-79.0018	-39	1.13399e+08	-130.123	8.88178e-16	-441.469	1.72618e+07
-188.931	-75.6541	-39	3.71337e+07	214.745	3.33067e-15	-356.069	84295.5	-188.931	-75.6541	-39	8.85259e+07	-109.492	0	-432.218	1.76596e+07	-188.931	-75.6541	-39	1.16898e+08	-109.492	0	-432.218	1.66702e+07
-187.022	-78.6009	-39	3.7014e+07	213.363	2.44249e-15	-357.867	93847.5	-187.022	-78.6009	-39	8.81583e+07	-81.3144	1.77636e-15	-392.741	1.52123e+07	-187.022	-78.6009	-39	1.17218e+08	-81.3144	1.77636e-15	-392.741	1.7272e+07
-188.703	-81.9486	-39	3.61165e+07	157.927	-1.77636e-15	-371.164	450402	-188.703	-81.9486	-39	8.86901e+07	-95.017	0	-427.681	1.43147e+07	-188.703	-81.9486	-39	1.13738e+08	-95.017	0	-427.681	1.87876e+07
-185.114	-81.5476	-39	3.68755e+07	137.081	1.77636e-15	-393.543	511165	-185.114	-81.5476	-39	8.78581e+07	-10.4885	3.55271e-15	-401.83	2.22266e+07	-185.114	-81.5476	-39	1.17513e+08	-10.4885	3.55271e-15	-401.83	1.52301e+07
-185.342	-75.2531	-39	3.79553e+07	160.624	1.77636e-15	-410.109	79032.8	-185.342	-75.2531	-39	8.77254e+07	-102.942	-8.88178e-16	-433.988	1.26938e+07	-185.342	-75.2531	-39	1.20749e+08	-102.942	-8.88178e-16	-433.988	1.94148e+07
-183.433	-78.1999	-39	3.78115e+07	-215.932	0	-524.741	309.943	-183.433	-78.1999	-39	8.73632e+07	-33.2302	0	-429.386	2.08258e+07	-183.433	-78.1999	-39	1.2106e+08	-33.2302	0	-429.386	2.12649e+07
-181.752	-74.8522	-39	3.87321e+07	-209.859	2.22045e-16	-516.009	1787.6	-181.752	-74.8522	-39	8.69567e+07	-89.353	0	-436.385	1.23987e+07	-181.752	-74.8522	-39	1.24755e+08	-89.353	0	-436.385	2.05437e+07
-183.238	-72.2985	-39	3.88753e+07	-215.578	0	-526.118	267.084	-183.238	-72.2985	-39	8.72952e+07	-45.3002	0	-458.22	1.81385e+07	-183.238	-72.2985	-39	1.24418e+08	-45.3002	0	-458.22	2.46948e+07
-186.828	-72.6995	-39	3.80866e+07	-141.457	1.77636e-15	-511.997	4271.96	-186.828	-72.6995	-39	8.80356e+07	-22.396	1.77636e-15	-455.34	1.37091e+07	-186.828	-72.6995	-39	1.20436e+08	-22.396	1.77636e-15	-455.34	2.66796e+07
-184.724	-69.7449	-39	3.90038e+07	-134.304	0	-512.161	3743.25	-184.724	-69.7449	-39	8.7613e+07	81.4682	-1.77636e-15	-381.808	1.83367e+07	-184.724	-69.7449	-39	1.24097e+08	81.4682	-1.77636e-15	-381.808	1.55874e+07
-179.544	-90.8277	-39	3.62467e+07	-126.576	-4.44089e-16	-486.019	10567.1	-179.544	-90.8277	-39	8.65485e+07	213.755	-4.44089e-16	-350.384	2.44603e+07	-179.544	-90.8277	-39	1.17087e+08	213.755	-4.44089e-16	-350.384	4.06728e+07
-181.276	-87.7982	-39	3.64814e+07	-138.558	-3.9968e-15	-515.156	1728.31	-181.276	-87.7982	-39	8.69207e+07	213.38	2.33147e-15	-355.5	2.40809e+07	-181.276	-87.7982	-39	1.17291e+08	213.38	2.33147e-15	-355.5	3.54358e+07
-177.49	-87.6717	-39	3.72016e+07	-191.676	0	-522.491	1327.22	-177.49	-87.6717	-39	8.59264e+07	214.745	3.33067e-15	-356.069	2.93463e+07	-177.49	-87.6717	-39	1.21041e+08	214.745	3.33067e-15	-356.069	3.86083e+07
-179.223	-84.6422	-39	3.74333e+07	49.4582	-1.77636e-15	-404.773	580486	-179.223	-84.6422	-39	8.63671e+07	213.363	2.44249e-15	-357.867	3.13011e+07	-179.223	-84.6422	-39	1.21357e+08	213.363	2.44249e-15	-357.867	3.7065e+07
-175.437	-84.5157	-39	3.81472e+07	-82.1516	0	-475.468	24866.7	-175.437	-84.5157	-39	8.53715e+07	157.927	-1.77636e-15	-371.164	2.13686e+07	-175.437	-84.5157	-39	1.2529e+08	157.927	-1.77636e-15	-371.164	1.69502e+07
-183.009	-84.7688	-39	3.6685e+07	-58.8437	-1.77636e-15	-517.827	12399.6	-183.009	-84.7688	-39	8.73717e+07	137.081	1.77636e-15	-393.543	1.98491e+07	-183.009	-84.7688	-39	1.17641e+08	137.081	1.77636e-15	-393.543	1.52764e+07
-181.328	-81.4211	-39	3.76055e+07	-48.9891	-1.77636e-15	-514.521	15739.5	-181.328	-81.4211	-39	8.68964e+07	160.624	1.77636e-15	-410.109	2.07538e+07	-181.328	-81.4211	-39	1.21287e+08	160.624	1.77636e-15	-410.109	1.71569e+07
-177.542	-81.2945	-39	3.8351e+07	-135.11	-1.33227e-15	-516.637	1819.29	-177.542	-81.2945	-39	8.58964e+07	-215.932	0	-524.741	1.4294e+07	-177.542	-81.2945	-39	1.25184e+08	-215.932	0	-524.741	3.49482e+07
-179.647	-78.0734	-39	3.85319e+07	-56.813	-3.55271e-15	-527.131	1280.91	-179.647	-78.0734	-39	8.64183e+07	-209.859	2.22045e-16	-516.009	1.29112e+07	-179.647	-78.0734	-39	1.24987e+08	-209.859	2.22045e-16	-516.009	3.18791e+07
-176.079	-91.1774	-39	3.67679e+07	94.1287	2.22045e-15	-440.427	168389	-176.079	-91.1774	-39	8.55733e+07	-215.578	0	-526.118	1.20921e+07	-176.079	-91.1774	-39	1.20045e+08	-215.578	0	-526.118	3.28843e+07
-172.615	-91.5272	-39	3.72834e+07	100.65	-4.44089e-16	-442.838	40790.2	-172.615	-91.5272	-39	8.46074e+07	-141.457	1.77636e-15	-511.997	1.13919e+07	-172.615	-91.5272	-39	1.22999e+08	-141.457	1.77636e-15	-511.997	1.55789e+07
-174.026	-88.0214	-39	3.77103e+07	86.3241	0	-439.523	255376	-174.026	-88.0214	-39	8.49693e+07	-134.304	0	-512.161	1.07886e+07	-174.026	-88.0214	-39	1.24172e+08	-134.304	0	-512.161	1.57923e+07
-150.806	-110.713	-39	3.67389e+07	90.986	3.10862e-15	-446.247	82704.3	-150.806	-110.713	-39	7.71542e+07	-126.576	-4.44089e-16	-486.019	1.18573e+07	-150.806	-110.713	-39	1.25491e+08	-126.576	-4.44089e-16	-486.019	1.73492e+07
-152.658	-113.693	-39	3.59427e+07	93.9619	-5.32907e-15	-446.722	22507.9	-152.658	-113.693	-39	7.78823e+07	-138.558	-3.9968e-15	-515.156	1.14304e+07	-152.658	-113.693	-39	1.20692e+08	-138.558	-3.9968e-15	-515.156	1.48798e+07
-149.187	-113.126	-39	3.64133e+07	52.7018	2.22045e-16	-454.291	97537.8	-149.187	-113.126	-39	7.6516e+07	-191.676	0	-522.491	1.11172e+07	-149.187	-113.126	-39	1.24095e+08	-191.676	0	-522.491	2.64535e+07
-151.04	-116.106	-39	3.5655e+07	35.4038	0	-457.464	119018	-151.04	-116.106	-39	7.7309e+07	49.4582	-1.77636e-15	-404.773	1.93892e+07	-151.04	-116.106	-39	1.1938e+08	49.4582	-1.77636e-15	-404.773	1.71525e+07
-154.511	-116.673	-39	3.51407e+07	34.5958	2.22045e-16	-455.011	224726	-154.511	-116.673	-39	7.86682e+07	-82.1516	0	-475.468	1.46035e+07	-154.511	-116.673	-39	1.16132e+08	-82.1516	0	-475.468	2.81069e+07
-152.892	-119.086	-39	3.48695e+07	31.677	0	-457.728	138441	-152.892	-119.086	-39	7.80887e+07	-58.8437	-1.77636e-15	-517.827	1.85992e+07	-152.892	-119.086	-39	1.14754e+08	-58.8437	-1.77636e-15	-517.827	3.40884e+07
-156.363	-119.653	-39	3.44182e+07	-47.6066	-1.77636e-15	-523.776	5629.11	-156.363	-119.653	-39	7.95236e+07	-48.9891	-1.77636e-15	-514.521	1.89103e+07	-156.363	-119.653	-39	1.11766e+08	-48.9891	-1.77636e-15	-514.521	3.49438e+07
-147.569	-115.539	-39	3.61345e+07	33.9585	2.22045e-16	-459.321	45838	-147.569	-115.539	-39	7.59126e+07	-135.11	-1.33227e-15	-516.637	1.27379e+07	-147.569	-115.539	-39	1.22712e+08	-135.11	-1.33227e-15	-516.637	1.63755e+07
-149.421	-118.519	-39	3.53738e+07	14.9702	0	-511.852	14004.7	-149.421	-118.519	-39	7.66945e+07	-56.813	-3.55271e-15	-527.131	2.14278e+07	-149.421	-118.519	-39	1.17905e+08	-56.813	-3.55271e-15	-527.131	3.45617e+07
-145.951	-117.952	-39	3.58571e+07	17.6709	0	-516.4	6868.74	-145.951	-117.952	-39	7.53093e+07	94.1287	2.22045e-15	-440.427	1.39461e+07	-145.951	-117.952	-39	1.21191e+08	94.1287	2.22045e-15	-440.427	1.99646e+07
-164.141	-101.111	-39	3.67989e+07	1.69687	0	-518.886	6099.42	-164.141	-101.111	-39	8.19323e+07	100.65	-4.44089e-16	-442.838	1.56618e+07	-164.141	-101.111	-39	1.23209e+08	100.65	-4.44089e-16	-442.838	2.03729e+07
-165.836	-98.1993	-39	3.70914e+07	152.28	-3.55271e-15	-427.857	22967.2	-165.836	-98.1993	-39	8.24814e+07	86.3241	0	-439.523	1.30741e+07	-165.836	-98.1993	-39	1.24165e+08	86.3241	0	-439.523	2.05463e+07
-162.163	-98.4539	-39	3.76402e+07	162.264	-3.55271e-15	-429.349	8863.92	-162.163	-98.4539	-39	8.11158e+07	90.986	3.10862e-15	-446.247	1.19733e+07	-162.163	-98.4539	-39	1.27401e+08	90.986	3.10862e-15	-446.247	2.07177e+07
-163.858	-95.5421	-39	3.79434e+07	36.3245	2.22045e-16	-459.745	39517.2	-163.858	-95.5421	-39	8.17066e+07	93.9619	-5.32907e-15	-446.722	1.30332e+07	-163.858	-95.5421	-39	1.28377e+08	93.9619	-5.32907e-15	-446.722	1.96009e+07
-160.185	-95.7967	-39	3.84747e+07	21.1124	2.22045e-16	-517.255	7307.21	-160.185	-95.7967	-39	8.03909e+07	52.7018	2.22045e-16	-454.291	1.18261e+07	-160.185	-95.7967	-39	1.31825e+08	52.7018	2.22045e-16	-454.291	2.52361e+07
-167.531	-95.2875	-39	3.73749e+07	200.886	0	-452.234	8437.82	-167.531	-95.2875	-39	8.3051e+07	35.4038	0	-457.464	1.45431e+07	-167.531	-95.2875	-39	1.25012e+08	35.4038	0	-457.464	2.66241e+07
-158.856	-98.2378	-39	3.81331e+07	191.381	1.77636e-15	-431.752	19768.6	-158.856	-98.2378	-39	7.99207e+07	34.5958	2.22045e-16	-455.011	1.77961e+07	-158.856	-98.2378	-39	1.30674e+08	34.5958	2.22045e-16	-455.011	2.69787e+07
-160.834	-100.895	-39	3.73219e+07	161.348	1.77636e-15	-449.243	16456.5	-160.834	-100.895	-39	8.06636e+07	31.677	0	-457.728	1.74473e+07	-160.834	-100.895	-39	1.26341e+08	31.677	0	-457.728	2.63151e+07
-162.812	-103.552	-39	3.65036e+07	146.986	0	-481.373	7696.49	-162.812	-103.552	-39	8.15151e+07	-47.6066	-1.77636e-15	-523.776	2.06706e+07	-162.812	-103.552	-39	1.22245e+08	-47.6066	-1.77636e-15	-523.776	3.51344e+07
-157.527	-100.679	-39	3.78238e+07	110.954	7.10543e-15	-492.131	2413.82	-157.527	-100.679	-39	7.94815e+07	33.9585	2.22045e-16	-459.321	1.39105e+07	-157.527	-100.679	-39	1.29593e+08	33.9585	2.22045e-16	-459.321	2.69683e+07
-159.505	-103.336	-39	3.70226e+07	156.85	3.55271e-15	-515.034	961.058	-159.505	-103.336	-39	8.0239e+07	14.9702	0	-511.852	2.20331e+07	-159.505	-103.336	-39	1.25326e+08	14.9702	0	-511.852	3.83439e+07
-156.198	-103.12	-39	3.75195e+07	133.994	3.55271e-15	-528.498	672.259	-156.198	-103.12	-39	7.90482e+07	17.6709	0	-516.4	2.25684e+07	-156.198	-103.12	-39	1.28585e+08	17.6709	0	-516.4	3.75906e+07
-166.708	-80.3174	-39	4.05933e+07	-161.172	4.44089e-16	-548.49	420.234	-166.708	-80.3174	-39	8.23848e+07	1.69687	0	-518.886	2.31079e+07	-166.708	-80.3174	-39	1.38019e+08	1.69687	0	-518.886	3.67866e+07
-169.617	-81.7168	-39	3.97659e+07	-179.676	0	-573.535	135.953	-169.617	-81.7168	-39	8.33308e+07	152.28	-3.55271e-15	-427.857	2.08158e+07	-169.617	-81.7168	-39	1.33617e+08	152.28	-3.55271e-15	-427.857	1.76312e+07
-166.309	-82.727	-39	4.01648e+07	-177.951	0	-575.453	68.2802	-166.309	-82.727	-39	8.22937e+07	162.264	-3.55271e-15	-429.349	1.75342e+07	-166.309	-82.727	-39	1.3656e+08	162.264	-3.55271e-15	-429.349	1.72192e+07
-169.219	-84.1264	-39	3.93532e+07	-91.993	4.44089e-16	-560.951	569.378	-169.219	-84.1264	-39	8.3277e+07	36.3245	2.22045e-16	-459.745	1.14985e+07	-169.219	-84.1264	-39	1.32205e+08	36.3245	2.22045e-16	-459.745	2.85045e+07
-172.527	-83.1163	-39	3.89312e+07	-121.685	2.22045e-16	-547.442	542.133	-172.527	-83.1163	-39	8.43321e+07	21.1124	2.22045e-16	-517.255	2.2868e+07	-172.527	-83.1163	-39	1.2942e+08	21.1124	2.22045e-16	-517.255	3.71027e+07
-172.129	-85.5259	-39	3.85304e+07	-107.359	4.44089e-16	-573.82	254.462	-172.129	-85.5259	-39	8.42755e+07	200.886	0	-452.234	2.44045e+07	-172.129	-85.5259	-39	1.27946e+08	200.886	0	-452.234	3.05326e+07
-165.911	-85.1366	-39	3.97479e+07	-108.992	0	-575.917	123.586	-165.911	-85.1366	-39	8.22248e+07	191.381	1.77636e-15	-431.752	2.47104e+07	-165.911	-85.1366	-39	1.35073e+08	191.381	1.77636e-15	-431.752	2.93183e+07
-168.821	-86.536	-39	3.89464e+07	-105.304	0	-575.943	162.871	-168.821	-86.536	-39	8.32085e+07	161.348	1.77636e-15	-449.243	2.14858e+07	-168.821	-86.536	-39	1.3062e+08	161.348	1.77636e-15	-449.243	1.84239e+07
-165.513	-87.5462	-39	3.93229e+07	-107.098	4.44089e-16	-578.32	40.0572	-165.513	-87.5462	-39	8.2153e+07	146.986	0	-481.373	2.44499e+07	-165.513	-87.5462	-39	1.33489e+08	146.986	0	-481.373	1.82318e+07
-167.41	-90.0418	-39	3.84862e+07	-175.959	0	-577.668	29.9727	-167.41	-90.0418	-39	8.28241e+07	110.954	7.10543e-15	-492.131	2.49764e+07	-167.41	-90.0418	-39	1.29301e+08	110.954	7.10543e-15	-492.131	2.0854e+07
-170.718	-89.0316	-39	3.80935e+07	-14.1849	2.22045e-16	-561.708	1321.62	-170.718	-89.0316	-39	8.38711e+07	156.85	3.55271e-15	-515.034	1.60849e+07	-170.718	-89.0316	-39	1.26688e+08	156.85	3.55271e-15	-515.034	1.59649e+07
-169.307	-92.5373	-39	3.76419e+07	1.81168	-4.44089e-16	-571.977	960.427	-169.307	-92.5373	-39	8.35658e+07	133.994	3.55271e-15	-528.498	1.82425e+07	-169.307	-92.5373	-39	1.25437e+08	133.994	3.55271e-15	-528.498	1.82158e+07
-163.737	-90.2964	-39	3.90373e+07	-1.52672	0	-576.215	460.895	-163.737	-90.2964	-39	8.15677e+07	-161.172	4.44089e-16	-548.49	1.11735e+07	-163.737	-90.2964	-39	1.33012e+08	-161.172	4.44089e-16	-548.49	1.46474e+07
-165.634	-92.7919	-39	3.82004e+07	-180.606	-4.44089e-16	-670.827	4.27955	-165.634	-92.7919	-39	8.22917e+07	-179.676	0	-573.535	1.37489e+07	-165.634	-92.7919	-39	1.28864e+08	-179.676	0	-573.535	1.61897e+07
-161.961	-93.0465	-39	3.87633e+07	-175.991	4.44089e-16	-671.438	2.90322	-161.961	-93.0465	-39	8.09975e+07	-177.951	0	-575.453	1.19178e+07	-161.961	-93.0465	-39	1.3246e+08	-177.951	0	-575.453	1.82411e+07
-158.21	-93.3286	-39	3.92772e+07	-178.058	4.44089e-16	-669.492	4.6836	-158.21	-93.3286	-39	7.94571e+07	-91.993	4.44089e-16	-560.951	1.93106e+07	-158.21	-93.3286	-39	1.36366e+08	-91.993	4.44089e-16	-560.951	3.22619e+07
-159.986	-90.5785	-39	3.9574e+07	-179.328	-4.44089e-16	-672.751	2.43054	-159.986	-90.5785	-39	8.00583e+07	-121.685	2.22045e-16	-547.442	1.62664e+07	-159.986	-90.5785	-39	1.36955e+08	-121.685	2.22045e-16	-547.442	2.26387e+07
-156.236	-90.8606	-39	4.01255e+07	91.2526	-4.44089e-16	-463.26	28475.7	-156.236	-90.8606	-39	7.85637e+07	-107.359	4.44089e-16	-573.82	1.82923e+07	-156.236	-90.8606	-39	1.4093e+08	-107.359	4.44089e-16	-573.82	2.98714e+07
-158.012	-88.1104	-39	4.04308e+07	88.9007	0	-542.281	9587.65	-158.012	-88.1104	-39	7.91887e+07	-108.992	0	-575.917	1.8129e+07	-158.012	-88.1104	-39	1.41566e+08	-108.992	0	-575.917	2.76925e+07
-154.261	-88.3926	-39	4.09887e+07	18.6126	-4.44089e-16	-517.985	2623.47	-154.261	-88.3926	-39	7.77631e+07	-105.304	0	-575.943	1.87892e+07	-154.261	-88.3926	-39	1.45824e+08	-105.304	0	-575.943	3.12438e+07
-161.762	-87.8283	-39	3.98521e+07	77.6495	0	-548.167	2222.43	-161.762	-87.8283	-39	8.06514e+07	-107.098	4.44089e-16	-578.32	1.96614e+07	-161.762	-87.8283	-39	1.37548e+08	-107.098	4.44089e-16	-578.32	3.15203e+07
-158.599	-80.8272	-39	4.19532e+07	2.77192	0	-575.069	616.419	-158.599	-80.8272	-39	7.92877e+07	-175.959	0	-577.668	1.04806e+07	-158.599	-80.8272	-39	1.47595e+08	-175.959	0	-577.668	2.12483e+07
-160.904	-83.0669	-39	4.10306e+07	138.058	3.55271e-15	-548.141	306.25	-160.904	-83.0669	-39	8.01425e+07	-14.1849	2.22045e-16	-561.708	2.57601e+07	-160.904	-83.0669	-39	1.42772e+08	-14.1849	2.22045e-16	-561.708	4.61e+07
-157.153	-83.349	-39	4.16213e+07	90.5274	0	-554.868	1175.42	-157.153	-83.349	-39	7.87639e+07	1.81168	-4.44089e-16	-571.977	2.65866e+07	-157.153	-83.349	-39	1.46931e+08	1.81168	-4.44089e-16	-571.977	4.92361e+07
-159.458	-85.5887	-39	4.0727e+07	182.042	0	-532.837	194.994	-159.458	-85.5887	-39	7.96819e+07	-1.52672	0	-576.215	2.67294e+07	-159.458	-85.5887	-39	1.42197e+08	-1.52672	0	-576.215	4.86523e+07
-163.208	-85.3065	-39	4.01477e+07	161.441	3.55271e-15	-549.753	151.782	-163.208	-85.3065	-39	8.11197e+07	-180.606	-4.44089e-16	-670.827	1.97962e+07	-163.208	-85.3065	-39	1.38112e+08	-180.606	-4.44089e-16	-670.827	1.73527e+07
-155.707	-85.8708	-39	4.13105e+07	177.173	-4.44089e-16	-598.584	86.0576	-155.707	-85.8708	-39	7.82686e+07	-175.991	4.44089e-16	-671.438	1.78185e+07	-155.707	-85.8708	-39	1.46373e+08	-175.991	4.44089e-16	-671.438	1.58712e+07
-164.005	-80.4873	-39	4.10289e+07	183.438	0	-589.915	54.3309	-164.005	-80.4873	-39	8.13036e+07	-178.058	4.44089e-16	-669.492	1.61021e+07	-164.005	-80.4873	-39	1.41269e+08	-178.058	4.44089e-16	-669.492	1.95255e+07
-163.606	-82.8969	-39	4.05813e+07	180.493	0	-598.577	45.0196	-163.606	-82.8969	-39	8.11899e+07	-179.328	-4.44089e-16	-672.751	1.76617e+07	-163.606	-82.8969	-39	1.39662e+08	-179.328	-4.44089e-16	-672.751	1.60339e+07
-161.302	-80.6573	-39	4.14939e+07	-107.292	0	-648.631	5.99159	-161.302	-80.6573	-39	8.02589e+07	91.2526	-4.44089e-16	-463.26	1.39363e+07	-161.302	-80.6573	-39	1.44459e+08	91.2526	-4.44089e-16	-463.26	2.3332e+07
-157.046	-95.4585	-39	3.89748e+07	-111.371	0	-656.865	0.605736	-157.046	-95.4585	-39	7.90606e+07	88.9007	0	-542.281	1.88996e+07	-157.046	-95.4585	-39	1.35487e+08	88.9007	0	-542.281	3.04459e+07
-155.718	-97.8996	-39	3.86463e+07	-176.663	-4.44089e-16	-677.489	0.220208	-155.718	-97.8996	-39	7.86152e+07	18.6126	-4.44089e-16	-517.985	2.2926e+07	-155.718	-97.8996	-39	1.34362e+08	18.6126	-4.44089e-16	-517.985	3.70953e+07
-154.389	-100.341	-39	3.83335e+07	-127.343	3.55271e-15	-726.629	0.10032	-154.389	-100.341	-39	7.81607e+07	77.6495	0	-548.167	2.01517e+07	-154.389	-100.341	-39	1.33318e+08	77.6495	0	-548.167	3.21451e+07
-153.908	-95.1203	-39	3.95347e+07	-176.676	0	-674.215	0.813135	-153.908	-95.1203	-39	7.77746e+07	2.77192	0	-575.069	2.93032e+07	-153.908	-95.1203	-39	1.39189e+08	2.77192	0	-575.069	4.91233e+07
-152.579	-97.5614	-39	3.92022e+07	-107.616	0	-651.775	1.11224	-152.579	-97.5614	-39	7.72953e+07	138.058	3.55271e-15	-548.141	1.84303e+07	-152.579	-97.5614	-39	1.38147e+08	138.058	3.55271e-15	-548.141	1.86842e+07
-150.769	-94.7821	-39	4.00827e+07	0.353227	0	-578.51	187.668	-150.769	-94.7821	-39	7.65183e+07	90.5274	0	-554.868	1.88532e+07	-150.769	-94.7821	-39	1.43119e+08	90.5274	0	-554.868	3.06675e+07
-151.933	-92.6523	-39	4.03901e+07	-102.969	0	-578.356	41.3542	-151.933	-92.6523	-39	7.69519e+07	182.042	0	-532.837	1.39952e+07	-151.933	-92.6523	-39	1.44022e+08	182.042	0	-532.837	2.12094e+07
-155.072	-92.9905	-39	3.98221e+07	-102.6	4.44089e-16	-648.704	6.34709	-155.072	-92.9905	-39	7.81597e+07	161.441	3.55271e-15	-549.753	1.47794e+07	-155.072	-92.9905	-39	1.40075e+08	161.441	3.55271e-15	-549.753	1.58744e+07
-153.097	-90.5224	-39	4.06792e+07	-42.1799	1.77636e-15	-653.687	5.52629	-153.097	-90.5224	-39	7.7351e+07	177.173	-4.44089e-16	-598.584	1.8973e+07	-153.097	-90.5224	-39	1.44935e+08	177.173	-4.44089e-16	-598.584	1.29644e+07
-187.721	-58.5724	-39	4.02132e+07	-5.88331	0	-628.946	15.7144	-187.721	-58.5724	-39	8.79949e+07	183.438	0	-589.915	1.5648e+07	-187.721	-58.5724	-39	1.2619e+08	183.438	0	-589.915	1.56143e+07
-185.945	-61.2247	-39	4.01907e+07	-103.55	4.44089e-16	-653.275	1.82182	-185.945	-61.2247	-39	8.76232e+07	180.493	0	-598.577	1.64604e+07	-185.945	-61.2247	-39	1.27015e+08	180.493	0	-598.577	1.37053e+07
-184.169	-63.877	-39	4.01529e+07	-49.4085	-1.77636e-15	-673.245	1.89881	-184.169	-63.877	-39	8.72748e+07	-107.292	0	-648.631	1.63549e+07	-184.169	-63.877	-39	1.27872e+08	-107.292	0	-648.631	3.15268e+07
-183.903	-57.9105	-39	4.12204e+07	75.7522	0	-572.965	487.339	-183.903	-57.9105	-39	8.70389e+07	-111.371	0	-656.865	1.39183e+07	-183.903	-57.9105	-39	1.30969e+08	-111.371	0	-656.865	3.35919e+07
-182.127	-60.5628	-39	4.11866e+07	4.43748	-4.44089e-16	-580.252	272.352	-182.127	-60.5628	-39	8.66804e+07	-176.663	-4.44089e-16	-677.489	1.34442e+07	-182.127	-60.5628	-39	1.31902e+08	-176.663	-4.44089e-16	-677.489	1.30697e+07
-180.085	-57.2486	-39	4.22157e+07	51.2894	0	-618.128	46.3394	-180.085	-57.2486	-39	8.61929e+07	-127.343	3.55271e-15	-726.629	1.33147e+07	-180.085	-57.2486	-39	1.3607e+08	-127.343	3.55271e-15	-726.629	2.4303e+07
-187.663	-50.2386	-39	4.15304e+07	20.4794	0	-635.321	17.2241	-187.663	-50.2386	-39	8.79315e+07	-176.676	0	-674.215	1.6597e+07	-187.663	-50.2386	-39	1.29402e+08	-176.676	0	-674.215	1.11927e+07
-188.955	-53.2372	-39	4.07809e+07	67.763	3.55271e-15	-655.626	4.8045	-188.955	-53.2372	-39	8.81933e+07	-107.616	0	-651.775	1.1931e+07	-188.955	-53.2372	-39	1.26667e+08	-107.616	0	-651.775	3.20483e+07
-185.137	-52.5753	-39	4.17519e+07	-176.717	0	-767.2	0.0234414	-185.137	-52.5753	-39	8.73162e+07	0.353227	0	-578.51	2.73553e+07	-185.137	-52.5753	-39	1.31636e+08	0.353227	0	-578.51	4.96578e+07
-186.429	-55.5738	-39	4.09951e+07	-180.862	-4.44089e-16	-768.289	0.0191977	-186.429	-55.5738	-39	8.76118e+07	-102.969	0	-578.356	2.47256e+07	-186.429	-55.5738	-39	1.28868e+08	-102.969	0	-578.356	3.72339e+07
-190.246	-56.2357	-39	4.00144e+07	-179.491	0	-771.297	0.0113156	-190.246	-56.2357	-39	8.85654e+07	-102.6	4.44089e-16	-648.704	1.77026e+07	-190.246	-56.2357	-39	1.24049e+08	-102.6	4.44089e-16	-648.704	3.40181e+07
-182.611	-54.9119	-39	4.20037e+07	96.5677	0	-585.656	291.752	-182.611	-54.9119	-39	8.67343e+07	-42.1799	1.77636e-15	-653.687	2.76875e+07	-182.611	-54.9119	-39	1.33808e+08	-42.1799	1.77636e-15	-653.687	5.36933e+07
-179.758	-48.2198	-39	4.3747e+07	114.65	-3.55271e-15	-647.122	33.2051	-179.758	-48.2198	-39	8.59107e+07	-5.88331	0	-628.946	3.29936e+07	-179.758	-48.2198	-39	1.40461e+08	-5.88331	0	-628.946	5.35281e+07
-182.393	-48.8927	-39	4.30144e+07	174.639	0	-604.793	36.1646	-182.393	-48.8927	-39	8.65268e+07	-103.55	4.44089e-16	-653.275	1.54562e+07	-182.393	-48.8927	-39	1.36776e+08	-103.55	4.44089e-16	-653.275	3.56464e+07
-179.867	-51.2294	-39	4.32342e+07	89.1831	0	-631.346	62.2755	-179.867	-51.2294	-39	8.59507e+07	-49.4085	-1.77636e-15	-673.245	2.51623e+07	-179.867	-51.2294	-39	1.39057e+08	-49.4085	-1.77636e-15	-673.245	5.51496e+07
-182.502	-51.9023	-39	4.24951e+07	136.135	-7.10543e-15	-646.695	20.3609	-182.502	-51.9023	-39	8.66282e+07	75.7522	0	-572.965	2.00271e+07	-182.502	-51.9023	-39	1.35344e+08	75.7522	0	-572.965	3.99613e+07
-185.028	-49.5657	-39	4.22488e+07	113.29	3.55271e-15	-665.918	11.2013	-185.028	-49.5657	-39	8.72339e+07	4.43748	-4.44089e-16	-580.252	2.98041e+07	-185.028	-49.5657	-39	1.33138e+08	4.43748	-4.44089e-16	-580.252	5.04002e+07
-179.976	-54.239	-39	4.27272e+07	93.2902	0	-660.74	10.2992	-179.976	-54.239	-39	8.6064e+07	51.2894	0	-618.128	2.49056e+07	-179.976	-54.239	-39	1.37609e+08	51.2894	0	-618.128	4.39477e+07
-212.821	-59.8941	-39	3.44619e+07	179.865	-4.44089e-16	-600.422	17.2089	-212.821	-59.8941	-39	9.12376e+07	20.4794	0	-635.321	3.27337e+07	-212.821	-59.8941	-39	9.86936e+07	20.4794	0	-635.321	5.33317e+07
-214.598	-62.8343	-39	3.38226e+07	232.04	-2.22045e-16	-629.172	14.9424	-214.598	-62.8343	-39	9.12034e+07	67.763	3.55271e-15	-655.626	2.24027e+07	-214.598	-62.8343	-39	9.62731e+07	67.763	3.55271e-15	-655.626	4.67563e+07
-211.109	-62.7749	-39	3.44611e+07	233.436	0	-637.098	5.42584	-211.109	-62.7749	-39	9.11725e+07	-176.717	0	-767.2	2.21029e+07	-211.109	-62.7749	-39	9.95849e+07	-176.717	0	-767.2	1.14972e+07
-212.886	-65.7151	-39	3.38151e+07	179.765	-4.44089e-16	-603.966	9.74257	-212.886	-65.7151	-39	9.1183e+07	-180.862	-4.44089e-16	-768.289	2.54137e+07	-212.886	-65.7151	-39	9.71489e+07	-180.862	-4.44089e-16	-768.289	1.47768e+07
-216.376	-65.7744	-39	3.31551e+07	124.446	0	-727.753	1.29387	-216.376	-65.7744	-39	9.11976e+07	-179.491	0	-771.297	2.3089e+07	-216.376	-65.7744	-39	9.39497e+07	-179.491	0	-771.297	1.14437e+07
-209.397	-65.6558	-39	3.44626e+07	133.148	-3.55271e-15	-671.059	4.60987	-209.397	-65.6558	-39	9.11213e+07	96.5677	0	-585.656	1.88788e+07	-209.397	-65.6558	-39	1.00456e+08	96.5677	0	-585.656	3.43449e+07
-207.586	-62.7199	-39	3.52255e+07	201.918	0	-702.828	5.02938	-207.586	-62.7199	-39	9.08353e+07	114.65	-3.55271e-15	-647.122	1.90805e+07	-207.586	-62.7199	-39	1.03034e+08	114.65	-3.55271e-15	-647.122	2.82151e+07
-205.775	-59.7839	-39	3.59989e+07	205.887	0	-705.357	2.90286	-205.775	-59.7839	-39	9.0699e+07	174.639	0	-604.793	1.48824e+07	-205.775	-59.7839	-39	1.05715e+08	174.639	0	-604.793	1.55931e+07
-209.298	-59.839	-39	3.51967e+07	127.507	0	-734.177	0.335576	-209.298	-59.839	-39	9.09368e+07	89.1831	0	-631.346	2.01983e+07	-209.298	-59.839	-39	1.02163e+08	89.1831	0	-631.346	3.46157e+07
-217.637	-6.48617	-39	3.72253e+07	-49.3873	4.44089e-16	-722.87	0.220693	-217.637	-6.48617	-39	9.06435e+07	136.135	-7.10543e-15	-646.695	1.56162e+07	-217.637	-6.48617	-39	9.98985e+07	136.135	-7.10543e-15	-646.695	2.42549e+07
-216.823	-4.01852	-39	3.74522e+07	-58.6771	0	-723.843	0.122114	-216.823	-4.01852	-39	9.06081e+07	113.29	3.55271e-15	-665.918	1.42173e+07	-216.823	-4.01852	-39	1.00845e+08	113.29	3.55271e-15	-665.918	2.69475e+07
-220.177	-4.81907	-39	3.66149e+07	-73.8833	0	-770.004	0.00657646	-220.177	-4.81907	-39	9.04846e+07	93.2902	0	-660.74	1.92576e+07	-220.177	-4.81907	-39	9.69538e+07	93.2902	0	-660.74	3.77248e+07
-219.364	-2.35142	-39	3.683e+07	-52.2659	-4.44089e-16	-726.362	0.0720248	-219.364	-2.35142	-39	9.04561e+07	179.865	-4.44089e-16	-600.422	1.57469e+07	-219.364	-2.35142	-39	9.78726e+07	179.865	-4.44089e-16	-600.422	1.4402e+07
-216.01	-1.55087	-39	3.76851e+07	-107.55	-7.10543e-15	-746.35	0.0349862	-216.01	-1.55087	-39	9.06091e+07	232.04	-2.22045e-16	-629.172	1.84306e+07	-216.01	-1.55087	-39	1.01836e+08	232.04	-2.22045e-16	-629.172	2.45507e+07
-218.55	0.116238	-39	3.70533e+07	-176.72	-4.44089e-16	-771.695	0.00841002	-218.55	0.116238	-39	9.04477e+07	233.436	0	-637.098	1.7046e+07	-218.55	0.116238	-39	9.88427e+07	233.436	0	-637.098	1.78996e+07
-215.197	0.916785	-39	3.7912e+07	-107.443	0	-819.5	0.00187354	-215.197	0.916785	-39	9.06137e+07	179.765	-4.44089e-16	-603.966	1.39892e+07	-215.197	0.916785	-39	1.02848e+08	179.765	-4.44089e-16	-603.966	1.66389e+07
-222.717	-3.15196	-39	3.59929e+07	-4.34789	-3.55271e-15	-708.931	0.820227	-222.717	-3.15196	-39	9.04217e+07	124.446	0	-727.753	1.3637e+07	-222.717	-3.15196	-39	9.41319e+07	124.446	0	-727.753	2.9393e+07
-221.904	-0.68431	-39	3.62088e+07	16.8582	-3.55271e-15	-695.39	1.66999	-221.904	-0.68431	-39	9.04001e+07	133.148	-3.55271e-15	-671.059	1.46085e+07	-221.904	-0.68431	-39	9.50768e+07	133.148	-3.55271e-15	-671.059	2.09366e+07
-225.257	-1.48486	-39	3.53883e+07	5.50197	0	-668.721	4.42149	-225.257	-1.48486	-39	9.03537e+07	201.918	0	-702.828	1.82466e+07	-225.257	-1.48486	-39	9.13025e+07	201.918	0	-702.828	1.40089e+07
-237.524	-14.7767	-39	3.26513e+07	-25.8919	1.77636e-15	-681.919	2.27889	-237.524	-14.7767	-39	8.90456e+07	205.887	0	-705.357	2.07863e+07	-237.524	-14.7767	-39	7.77436e+07	205.887	0	-705.357	1.28583e+07
-238.344	-12.0563	-39	3.25796e+07	49.6078	-1.77636e-15	-680.543	1.59726	-238.344	-12.0563	-39	8.88648e+07	127.507	0	-734.177	1.06534e+07	-238.344	-12.0563	-39	7.68906e+07	127.507	0	-734.177	2.39406e+07
-234.794	-12.6681	-39	3.32205e+07	32.4306	-1.77636e-15	-717.521	0.245751	-234.794	-12.6681	-39	8.93734e+07	-49.3873	4.44089e-16	-722.87	3.04676e+07	-234.794	-12.6681	-39	8.06191e+07	-49.3873	4.44089e-16	-722.87	5.77332e+07
-235.614	-9.94766	-39	3.31392e+07	-43.6081	0	-723.232	0.150744	-235.614	-9.94766	-39	8.92087e+07	-58.6771	0	-723.843	2.55914e+07	-235.614	-9.94766	-39	7.97489e+07	-58.6771	0	-723.843	5.1609e+07
-232.064	-10.5595	-39	3.37746e+07	-49.057	-4.44089e-16	-725.618	0.109135	-232.064	-10.5595	-39	8.97978e+07	-73.8833	0	-770.004	1.89504e+07	-232.064	-10.5595	-39	8.3648e+07	-73.8833	0	-770.004	4.71113e+07
-239.164	-9.33584	-39	3.24907e+07	1.61203	1.77636e-15	-753.276	0.0790664	-239.164	-9.33584	-39	8.8726e+07	-52.2659	-4.44089e-16	-726.362	2.9076e+07	-239.164	-9.33584	-39	7.60638e+07	-52.2659	-4.44089e-16	-726.362	5.76027e+07
-233.186	-7.11286	-39	3.36095e+07	34.9791	1.77636e-15	-788.562	0.019132	-233.186	-7.11286	-39	8.95946e+07	-107.55	-7.10543e-15	-746.35	1.33384e+07	-233.186	-7.11286	-39	8.23829e+07	-107.55	-7.10543e-15	-746.35	2.91201e+07
-236.736	-6.50104	-39	3.29515e+07	60.0948	0	-756.837	0.0517292	-236.736	-6.50104	-39	8.90145e+07	-176.72	-4.44089e-16	-771.695	2.20313e+07	-236.736	-6.50104	-39	7.85376e+07	-176.72	-4.44089e-16	-771.695	1.08125e+07
-234.307	-3.66625	-39	3.34025e+07	81.4332	1.77636e-15	-678.49	1.47541	-234.307	-3.66625	-39	8.94085e+07	-107.443	0	-819.5	1.8876e+07	-234.307	-3.66625	-39	8.11803e+07	-107.443	0	-819.5	4.02547e+07
-232.038	-0.641375	-39	3.39069e+07	124.004	4.44089e-16	-736.252	0.389277	-232.038	-0.641375	-39	8.96051e+07	-4.34789	-3.55271e-15	-708.931	3.34704e+07	-232.038	-0.641375	-39	8.37328e+07	-4.34789	-3.55271e-15	-708.931	5.93304e+07
-230.917	-4.08799	-39	3.41317e+07	63.0418	0	-729.007	0.262786	-230.917	-4.08799	-39	8.97738e+07	16.8582	-3.55271e-15	-695.39	3.34581e+07	-230.917	-4.08799	-39	8.4927e+07	16.8582	-3.55271e-15	-695.39	5.86796e+07
-229.795	-7.5346	-39	3.43101e+07	116.919	0	-743.058	0.0543306	-229.795	-7.5346	-39	8.99566e+07	5.50197	0	-668.721	4.06016e+07	-229.795	-7.5346	-39	8.61484e+07	5.50197	0	-668.721	6.17658e+07
-228.648	-1.06312	-39	3.46518e+07	-176.706	0	-775.095	0.00154897	-228.648	-1.06312	-39	8.99307e+07	-25.8919	1.77636e-15	-681.919	3.42074e+07	-228.648	-1.06312	-39	8.74129e+07	-25.8919	1.77636e-15	-681.919	6.16009e+07
-227.526	-4.50973	-39	3.48528e+07	-107.437	0	-823.756	0.000810894	-227.526	-4.50973	-39	9.01e+07	49.6078	-1.77636e-15	-680.543	3.07427e+07	-227.526	-4.50973	-39	8.8633e+07	49.6078	-1.77636e-15	-680.543	5.46713e+07
-237.675	-18.7806	-39	3.2516e+07	-176.924	0	-869.382	0.000244421	-237.675	-18.7806	-39	8.90707e+07	32.4306	-1.77636e-15	-717.521	3.15899e+07	-237.675	-18.7806	-39	7.74759e+07	32.4306	-1.77636e-15	-717.521	6.11661e+07
-234.945	-16.672	-39	3.30645e+07	72.3367	1.77636e-15	-787.26	0.0214199	-234.945	-16.672	-39	8.94074e+07	-43.6081	0	-723.232	3.60458e+07	-234.945	-16.672	-39	8.03844e+07	-43.6081	0	-723.232	6.12555e+07
-235.096	-20.676	-39	3.29337e+07	70.9147	-5.32907e-15	-810.102	0.00529216	-235.096	-20.676	-39	8.94556e+07	-49.057	-4.44089e-16	-725.618	3.35217e+07	-235.096	-20.676	-39	8.01257e+07	-49.057	-4.44089e-16	-725.618	6.01469e+07
-232.366	-18.5674	-39	3.34766e+07	126.072	0	-738.241	0.0771446	-232.366	-18.5674	-39	8.97792e+07	1.61203	1.77636e-15	-753.276	3.36066e+07	-232.366	-18.5674	-39	8.30531e+07	1.61203	1.77636e-15	-753.276	7.38238e+07
-232.517	-22.5713	-39	3.33227e+07	125.448	0	-762.974	0.0134028	-232.517	-22.5713	-39	8.98614e+07	34.9791	1.77636e-15	-788.562	2.1184e+07	-232.517	-22.5713	-39	8.28431e+07	34.9791	1.77636e-15	-788.562	6.7538e+07
-232.215	-14.5634	-39	3.36318e+07	123.683	5.32907e-15	-798.685	0.00263161	-232.215	-14.5634	-39	8.97632e+07	60.0948	0	-756.837	2.35156e+07	-232.215	-14.5634	-39	8.33283e+07	60.0948	0	-756.837	5.84728e+07
-224.695	-16.5192	-39	3.5245e+07	120.097	-3.10862e-15	-805.143	0.00171333	-224.695	-16.5192	-39	9.04598e+07	81.4332	1.77636e-15	-678.49	2.2762e+07	-224.695	-16.5192	-39	9.15534e+07	81.4332	1.77636e-15	-678.49	4.49309e+07
-227.151	-14.5326	-39	3.47573e+07	128.862	8.88178e-16	-799.833	0.00200923	-227.151	-14.5326	-39	9.02031e+07	124.004	4.44089e-16	-736.252	1.31614e+07	-227.151	-14.5326	-39	8.88972e+07	124.004	4.44089e-16	-736.252	2.84335e+07
-227.302	-18.5366	-39	3.45968e+07	206.757	0	-706.771	0.344638	-227.302	-18.5366	-39	9.01975e+07	63.0418	0	-729.007	2.05302e+07	-227.302	-18.5366	-39	8.85621e+07	63.0418	0	-729.007	4.77204e+07
-229.759	-16.55	-39	3.41085e+07	128.854	0	-737.063	0.111296	-229.759	-16.55	-39	8.9969e+07	116.919	0	-743.058	1.51193e+07	-229.759	-16.55	-39	8.5936e+07	116.919	0	-743.058	3.26602e+07
-229.608	-12.546	-39	3.4253e+07	205.947	-6.66134e-15	-783.654	0.02782	-229.608	-12.546	-39	8.99947e+07	-176.706	0	-775.095	2.12548e+07	-229.608	-12.546	-39	8.62906e+07	-176.706	0	-775.095	1.53001e+07
-229.91	-20.554	-39	3.39339e+07	174.441	2.22045e-16	-766.325	0.03483	-229.91	-20.554	-39	8.99903e+07	-107.437	0	-823.756	1.78685e+07	-229.91	-20.554	-39	8.5645e+07	-107.437	0	-823.756	3.59636e+07
-197.33	-51.0162	-39	3.9052e+07	-75.2219	1.77636e-15	-846.063	0.000210581	-197.33	-51.0162	-39	8.973e+07	-176.924	0	-869.382	3.26097e+07	-197.33	-51.0162	-39	1.17491e+08	-176.924	0	-869.382	1.14354e+07
-198.971	-53.9204	-39	3.82913e+07	-106.468	0	-828.634	0.000384841	-198.971	-53.9204	-39	8.99526e+07	72.3367	1.77636e-15	-787.26	1.80414e+07	-198.971	-53.9204	-39	1.14761e+08	72.3367	1.77636e-15	-787.26	5.00756e+07
-195.399	-53.7555	-39	3.91324e+07	-73.3065	1.77636e-15	-858.038	0.000102455	-195.399	-53.7555	-39	8.94481e+07	70.9147	-5.32907e-15	-810.102	2.04096e+07	-195.399	-53.7555	-39	1.1881e+08	70.9147	-5.32907e-15	-810.102	5.60509e+07
-197.04	-56.6598	-39	3.83533e+07	-58.8981	0	-909	1.40353e-05	-197.04	-56.6598	-39	8.96577e+07	126.072	0	-738.241	1.2991e+07	-197.04	-56.6598	-39	1.16027e+08	126.072	0	-738.241	2.43027e+07
-200.611	-56.8246	-39	3.7505e+07	-110.472	-1.77636e-15	-903.314	6.45797e-05	-200.611	-56.8246	-39	9.02258e+07	125.448	0	-762.974	1.34861e+07	-200.611	-56.8246	-39	1.12112e+08	125.448	0	-762.974	2.56665e+07
-193.469	-56.4949	-39	3.92132e+07	-175.835	4.44089e-16	-872.875	0.000120689	-193.469	-56.4949	-39	8.91791e+07	123.683	5.32907e-15	-798.685	1.23743e+07	-193.469	-56.4949	-39	1.20047e+08	123.683	5.32907e-15	-798.685	2.56423e+07
-190.885	-50.4978	-39	4.07102e+07	-207.286	0	-947.358	1.29457e-05	-190.885	-50.4978	-39	8.84805e+07	120.097	-3.10862e-15	-805.143	1.46228e+07	-190.885	-50.4978	-39	1.25204e+08	120.097	-3.10862e-15	-805.143	2.97692e+07
-192.177	-53.4963	-39	3.99571e+07	-191.963	8.88178e-16	-940.955	1.81961e-05	-192.177	-53.4963	-39	8.88209e+07	128.862	8.88178e-16	-799.833	1.41986e+07	-192.177	-53.4963	-39	1.22663e+08	128.862	8.88178e-16	-799.833	2.25012e+07
-194.108	-50.757	-39	3.9864e+07	-178.916	0	-873.765	0.000128315	-194.108	-50.757	-39	8.91001e+07	206.757	0	-706.771	1.74682e+07	-194.108	-50.757	-39	1.21372e+08	206.757	0	-706.771	1.13044e+07
-217.723	-51.2098	-39	3.43911e+07	-125.526	-1.77636e-15	-909.239	3.01856e-05	-217.723	-51.2098	-39	9.11351e+07	128.854	0	-737.063	1.08403e+07	-217.723	-51.2098	-39	9.54988e+07	128.854	0	-737.063	1.87827e+07
-216.089	-54.1045	-39	3.44242e+07	-10.5475	0	-798.301	0.00726586	-216.089	-54.1045	-39	9.11679e+07	205.947	-6.66134e-15	-783.654	2.23191e+07	-216.089	-54.1045	-39	9.65847e+07	205.947	-6.66134e-15	-783.654	1.54846e+07
-214.294	-51.1639	-39	3.51343e+07	-47.2572	0	-730.816	0.0336802	-214.294	-51.1639	-39	9.1038e+07	174.441	2.22045e-16	-766.325	1.64822e+07	-214.294	-51.1639	-39	9.90524e+07	174.441	2.22045e-16	-766.325	1.60455e+07
-212.66	-54.0587	-39	3.51761e+07	-36.5355	0	-793.06	0.00689003	-212.66	-54.0587	-39	9.10216e+07	-75.2219	1.77636e-15	-846.063	2.12148e+07	-212.66	-54.0587	-39	1.00051e+08	-75.2219	1.77636e-15	-846.063	5.25375e+07
-214.455	-56.9993	-39	3.44599e+07	-59.5167	0	-840.426	0.00112331	-214.455	-56.9993	-39	9.11968e+07	-106.468	0	-828.634	1.77869e+07	-214.455	-56.9993	-39	9.76319e+07	-106.468	0	-828.634	3.73064e+07
-211.026	-56.9535	-39	3.51758e+07	-100.152	0	-822.068	0.00130401	-211.026	-56.9535	-39	9.10314e+07	-73.3065	1.77636e-15	-858.038	2.33302e+07	-211.026	-56.9535	-39	1.01079e+08	-73.3065	1.77636e-15	-858.038	5.44578e+07
-210.866	-51.1181	-39	3.59039e+07	0.17059	-4.44089e-16	-867.775	0.000283252	-210.866	-51.1181	-39	9.09241e+07	-58.8981	0	-909	2.22113e+07	-210.866	-51.1181	-39	1.02588e+08	-58.8981	0	-909	4.732e+07
-209.231	-54.0129	-39	3.59251e+07	-62.8211	0	-854.65	0.000167658	-209.231	-54.0129	-39	9.08939e+07	-110.472	-1.77636e-15	-903.314	2.29428e+07	-209.231	-54.0129	-39	1.03597e+08	-110.472	-1.77636e-15	-903.314	3.34823e+07
-207.437	-51.0723	-39	3.66629e+07	-0.442679	-4.44089e-16	-873.553	0.000101601	-207.437	-51.0723	-39	9.08396e+07	-175.835	4.44089e-16	-872.875	2.83797e+07	-207.437	-51.0723	-39	1.0624e+08	-175.835	4.44089e-16	-872.875	1.20889e+07
-205.708	-53.9578	-39	3.67004e+07	-31.3619	-3.55271e-15	-896.46	2.60457e-05	-205.708	-53.9578	-39	9.07315e+07	-207.286	0	-947.358	3.02113e+07	-205.708	-53.9578	-39	1.07331e+08	-207.286	0	-947.358	2.04553e+07
-207.503	-56.8984	-39	3.59463e+07	66.8415	7.10543e-15	-852.665	0.00100787	-207.503	-56.8984	-39	9.08122e+07	-191.963	8.88178e-16	-940.955	3.1069e+07	-207.503	-56.8984	-39	1.04695e+08	-191.963	8.88178e-16	-940.955	2.15862e+07
-203.98	-56.8433	-39	3.67383e+07	14.9129	0	-812.922	0.00229852	-203.98	-56.8433	-39	9.06358e+07	-178.916	0	-873.765	2.85668e+07	-203.98	-56.8433	-39	1.08396e+08	-178.916	0	-873.765	1.27992e+07
-202.339	-53.9391	-39	3.74961e+07	5.34829	4.44089e-16	-871.651	0.000208198	-202.339	-53.9391	-39	9.03555e+07	-125.526	-1.77636e-15	-909.239	2.02682e+07	-202.339	-53.9391	-39	1.10982e+08	-125.526	-1.77636e-15	-909.239	2.32471e+07
-200.699	-51.0349	-39	3.82678e+07	113.202	1.77636e-15	-859.48	0.000231071	-200.699	-51.0349	-39	9.01166e+07	-10.5475	0	-798.301	2.3382e+07	-200.699	-51.0349	-39	1.13608e+08	-10.5475	0	-798.301	7.2431e+07
-204.068	-51.0536	-39	3.74572e+07	133.794	3.55271e-15	-853.075	0.000609815	-204.068	-51.0536	-39	9.04792e+07	-47.2572	0	-730.816	3.55812e+07	-204.068	-51.0536	-39	1.09928e+08	-47.2572	0	-730.816	6.4589e+07
-202.028	-42.5573	-39	3.89542e+07	28.9334	-2.22045e-16	-889.6	6.46718e-05	-202.028	-42.5573	-39	9.02879e+07	-36.5355	0	-793.06	2.08675e+07	-202.028	-42.5573	-39	1.14299e+08	-36.5355	0	-793.06	6.1168e+07
-203.831	-45.3957	-39	3.82019e+07	65.0506	0	-904.292	4.40425e-05	-203.831	-45.3957	-39	9.0437e+07	-59.5167	0	-840.426	2.14448e+07	-203.831	-45.3957	-39	1.1148e+08	-59.5167	0	-840.426	5.99412e+07
-200.462	-45.377	-39	3.89967e+07	60.2874	0	-910.843	1.89686e-05	-200.462	-45.377	-39	9.00807e+07	-100.152	0	-822.068	2.00212e+07	-200.462	-45.377	-39	1.15393e+08	-100.152	0	-822.068	4.01487e+07
-202.265	-48.2153	-39	3.82436e+07	67.0463	-6.21725e-15	-909.919	1.19332e-05	-202.265	-48.2153	-39	9.02848e+07	0.17059	-4.44089e-16	-867.775	1.14611e+07	-202.265	-48.2153	-39	1.12612e+08	0.17059	-4.44089e-16	-867.775	7.56012e+07
-205.634	-48.234	-39	3.74303e+07	66.2962	-3.55271e-15	-913.671	6.0813e-06	-205.634	-48.234	-39	9.06126e+07	-62.8211	0	-854.65	2.14017e+07	-205.634	-48.234	-39	1.08835e+08	-62.8211	0	-854.65	5.93453e+07
-198.896	-48.1966	-39	3.90335e+07	134.833	-2.66454e-15	-883.905	0.000167461	-198.896	-48.1966	-39	8.98884e+07	-0.442679	-4.44089e-16	-873.553	1.06724e+07	-198.896	-48.1966	-39	1.16396e+08	-0.442679	-4.44089e-16	-873.553	7.46132e+07
-209.048	-48.1284	-39	3.66092e+07	79.3776	8.88178e-16	-912.156	2.83393e-05	-209.048	-48.1284	-39	9.08747e+07	-31.3619	-3.55271e-15	-896.46	2.26197e+07	-209.048	-48.1284	-39	1.05082e+08	-31.3619	-3.55271e-15	-896.46	5.91556e+07
-212.477	-48.1742	-39	3.58513e+07	203.808	2.66454e-15	-862.244	0.00119655	-212.477	-48.1742	-39	9.09691e+07	66.8415	7.10543e-15	-852.665	2.40326e+07	-212.477	-48.1742	-39	1.01475e+08	66.8415	7.10543e-15	-852.665	5.24252e+07
-210.66	-45.1845	-39	3.65424e+07	192.898	2.66454e-15	-879.924	0.000340648	-210.66	-45.1845	-39	9.0927e+07	14.9129	0	-812.922	2.3626e+07	-210.66	-45.1845	-39	1.03955e+08	14.9129	0	-812.922	7.11958e+07
-214.089	-45.2303	-39	3.58044e+07	-137.276	3.55271e-15	-959.109	5.78016e-06	-214.089	-45.2303	-39	9.1015e+07	5.34829	4.44089e-16	-871.651	1.12307e+07	-214.089	-45.2303	-39	1.00335e+08	5.34829	4.44089e-16	-871.651	7.49131e+07
-212.272	-42.2406	-39	3.64875e+07	-121.023	3.55271e-15	-987.953	1.35467e-06	-212.272	-42.2406	-39	9.10108e+07	113.202	1.77636e-15	-859.48	2.12683e+07	-212.272	-42.2406	-39	1.02843e+08	113.202	1.77636e-15	-859.48	3.13146e+07
-215.906	-48.22	-39	3.50875e+07	-120.825	-1.77636e-15	-936.627	7.58518e-06	-215.906	-48.22	-39	9.10577e+07	133.794	3.55271e-15	-853.075	1.82391e+07	-215.906	-48.22	-39	9.78953e+07	133.794	3.55271e-15	-853.075	2.13707e+07
-207.245	-45.2901	-39	3.73544e+07	-142.85	-3.55271e-15	-982.743	9.0921e-07	-207.245	-45.2901	-39	9.06459e+07	28.9334	-2.22045e-16	-889.6	1.76261e+07	-207.245	-45.2901	-39	1.07609e+08	28.9334	-2.22045e-16	-889.6	6.88689e+07
-205.443	-42.4518	-39	3.81276e+07	-39.54	0	-927.496	6.37305e-06	-205.443	-42.4518	-39	9.04854e+07	65.0506	0	-904.292	2.72439e+07	-205.443	-42.4518	-39	1.10296e+08	65.0506	0	-904.292	5.4453e+07
-208.857	-42.3462	-39	3.7277e+07	63.6164	1.77636e-15	-927.077	4.84252e-06	-208.857	-42.3462	-39	9.07189e+07	60.2874	0	-910.843	2.86173e+07	-208.857	-42.3462	-39	1.06557e+08	60.2874	0	-910.843	5.68888e+07
-222.723	-42.6981	-39	3.40939e+07	29.0525	4.44089e-16	-937.795	1.17679e-05	-222.723	-42.6981	-39	9.09143e+07	67.0463	-6.21725e-15	-909.919	2.77409e+07	-222.723	-42.6981	-39	9.16832e+07	67.0463	-6.21725e-15	-909.919	5.04614e+07
-221.057	-45.5353	-39	3.41799e+07	-1.55703	-4.44089e-16	-954.042	1.01417e-05	-221.057	-45.5353	-39	9.09289e+07	66.2962	-3.55271e-15	-913.671	2.95509e+07	-221.057	-45.5353	-39	9.28795e+07	66.2962	-3.55271e-15	-913.671	5.17365e+07
-219.239	-42.5456	-39	3.48444e+07	-1.81368	4.44089e-16	-959.447	3.67198e-06	-219.239	-42.5456	-39	9.08655e+07	134.833	-2.66454e-15	-883.905	2.07377e+07	-219.239	-42.5456	-39	9.52694e+07	134.833	-2.66454e-15	-883.905	2.28994e+07
-217.573	-45.3828	-39	3.49686e+07	-57.5976	1.77636e-15	-995.424	1.12342e-06	-217.573	-45.3828	-39	9.09475e+07	79.3776	8.88178e-16	-912.156	2.78432e+07	-217.573	-45.3828	-39	9.65528e+07	79.3776	8.88178e-16	-912.156	4.41905e+07
-219.39	-48.3725	-39	3.42933e+07	-64.3168	1.77636e-15	-985.278	3.09008e-06	-219.39	-48.3725	-39	9.10174e+07	203.808	2.66454e-15	-862.244	2.78405e+07	-219.39	-48.3725	-39	9.4162e+07	203.808	2.66454e-15	-862.244	1.90019e+07
-215.755	-42.3931	-39	3.56912e+07	-77.8753	1.77636e-15	-998.252	1.11211e-06	-215.755	-42.3931	-39	9.09367e+07	192.898	2.66454e-15	-879.924	2.77221e+07	-215.755	-42.3931	-39	9.90043e+07	192.898	2.66454e-15	-879.924	1.81701e+07
-227.146	-33.5878	-39	3.3859e+07	-121.119	1.77636e-15	-1021.96	2.28993e-07	-227.146	-33.5878	-39	9.0527e+07	-137.276	3.55271e-15	-959.109	2.3088e+07	-227.146	-33.5878	-39	8.79611e+07	-137.276	3.55271e-15	-959.109	2.24575e+07
-225.672	-36.6246	-39	3.39557e+07	-192.258	2.22045e-16	-1021.98	6.24986e-07	-225.672	-36.6246	-39	9.06597e+07	-121.023	3.55271e-15	-987.953	1.97262e+07	-225.672	-36.6246	-39	8.91955e+07	-121.023	3.55271e-15	-987.953	2.84882e+07
-223.711	-33.595	-39	3.45942e+07	-175.283	-4.44089e-16	-1056.25	4.36399e-07	-223.711	-33.595	-39	9.05917e+07	-120.825	-1.77636e-15	-936.627	2.27149e+07	-223.711	-33.595	-39	9.15284e+07	-120.825	-1.77636e-15	-936.627	3.07359e+07
-222.237	-36.6318	-39	3.46894e+07	-183.903	-4.44089e-16	-1061.86	1.36145e-07	-222.237	-36.6318	-39	9.06678e+07	-142.85	-3.55271e-15	-982.743	1.8787e+07	-222.237	-36.6318	-39	9.27239e+07	-142.85	-3.55271e-15	-982.743	2.34355e+07
-224.197	-39.6613	-39	3.40473e+07	-180.127	0	-1062.46	2.09599e-07	-224.197	-39.6613	-39	9.07975e+07	-39.54	0	-927.496	2.07317e+07	-224.197	-39.6613	-39	9.04453e+07	-39.54	0	-927.496	4.92691e+07
-220.762	-39.6685	-39	3.47548e+07	-128.479	-1.77636e-15	-1043.2	1.3889e-07	-220.762	-39.6685	-39	9.07749e+07	63.6164	1.77636e-15	-927.077	3.11852e+07	-220.762	-39.6685	-39	9.39609e+07	63.6164	1.77636e-15	-927.077	5.7518e+07
-220.276	-33.6022	-39	3.53673e+07	3.52185	0	-875.054	9.36192e-05	-220.276	-33.6022	-39	9.06907e+07	29.0525	4.44089e-16	-937.795	2.76081e+07	-220.276	-33.6022	-39	9.51369e+07	29.0525	4.44089e-16	-937.795	6.04289e+07
-218.802	-36.639	-39	3.54558e+07	2.55713	4.44089e-16	-958.005	6.26736e-06	-218.802	-36.639	-39	9.07817e+07	-1.55703	-4.44089e-16	-954.042	3.12852e+07	-218.802	-36.639	-39	9.63699e+07	-1.55703	-4.44089e-16	-954.042	6.46352e+07
-216.841	-33.6095	-39	3.61325e+07	-209.847	2.22045e-16	-1088.18	4.74737e-08	-216.841	-33.6095	-39	9.09293e+07	-1.81368	4.44089e-16	-959.447	2.48283e+07	-216.841	-33.6095	-39	9.89702e+07	-1.81368	4.44089e-16	-959.447	5.81806e+07
-213.795	-39.3635	-39	3.63937e+07	154.18	1.77636e-15	-920.287	6.17143e-05	-213.795	-39.3635	-39	9.09803e+07	-57.5976	1.77636e-15	-995.424	2.91316e+07	-213.795	-39.3635	-39	1.01513e+08	-57.5976	1.77636e-15	-995.424	4.85149e+07
-217.279	-39.516	-39	3.55787e+07	3.55685	0	-961.768	2.22361e-06	-217.279	-39.516	-39	9.08578e+07	-64.3168	1.77636e-15	-985.278	3.33887e+07	-217.279	-39.516	-39	9.76863e+07	-64.3168	1.77636e-15	-985.278	5.40403e+07
-215.318	-36.4865	-39	3.62628e+07	63.2351	-1.77636e-15	-996.941	6.48823e-07	-215.318	-36.4865	-39	9.09538e+07	-77.8753	1.77636e-15	-998.252	2.85418e+07	-215.318	-36.4865	-39	1.00237e+08	-77.8753	1.77636e-15	-998.252	4.18954e+07
-193.579	-44.1351	-39	4.0887e+07	0.542457	0	-963.323	1.17597e-06	-193.579	-44.1351	-39	8.9026e+07	-121.119	1.77636e-15	-1021.96	2.38331e+07	-193.579	-44.1351	-39	1.23985e+08	-121.119	1.77636e-15	-1021.96	2.98891e+07
-196.395	-43.6092	-39	4.02562e+07	48.0324	1.77636e-15	-1001.97	3.128e-07	-196.395	-43.6092	-39	8.93852e+07	-192.258	2.22045e-16	-1021.98	3.08942e+07	-196.395	-43.6092	-39	1.2075e+08	-192.258	2.22045e-16	-1021.98	2.31398e+07
-194.829	-46.4288	-39	4.02847e+07	-49.919	0	-1005.7	4.44443e-07	-194.829	-46.4288	-39	8.91623e+07	-175.283	-4.44089e-16	-1056.25	2.77149e+07	-194.829	-46.4288	-39	1.21734e+08	-175.283	-4.44089e-16	-1056.25	2.46616e+07
-197.646	-45.9029	-39	3.96336e+07	67.5748	-1.77636e-15	-1013.27	1.22181e-07	-197.646	-45.9029	-39	8.95633e+07	-183.903	-4.44089e-16	-1061.86	2.48867e+07	-197.646	-45.9029	-39	1.18551e+08	-183.903	-4.44089e-16	-1061.86	1.91698e+07
-199.212	-43.0833	-39	3.95906e+07	139.657	3.55271e-15	-946.072	1.34483e-05	-199.212	-43.0833	-39	8.98163e+07	-180.127	0	-1062.46	2.62939e+07	-199.212	-43.0833	-39	1.17568e+08	-180.127	0	-1062.46	2.14622e+07
-196.08	-48.7225	-39	3.96603e+07	89.0706	0	-992.46	7.17797e-07	-196.08	-48.7225	-39	8.94056e+07	-128.479	-1.77636e-15	-1043.2	2.00419e+07	-196.08	-48.7225	-39	1.19619e+08	-128.479	-1.77636e-15	-1043.2	2.7575e+07
-191.607	-46.1696	-39	4.11101e+07	115.846	0	-971.797	3.20397e-06	-191.607	-46.1696	-39	8.86652e+07	3.52185	0	-875.054	1.08876e+07	-191.607	-46.1696	-39	1.25737e+08	3.52185	0	-875.054	7.49119e+07
-192.857	-48.4633	-39	4.04932e+07	142.505	0	-982.763	3.29781e-06	-192.857	-48.4633	-39	8.88418e+07	2.55713	4.44089e-16	-958.005	2.69397e+07	-192.857	-48.4633	-39	1.23468e+08	2.55713	4.44089e-16	-958.005	6.1323e+07
-189.635	-48.2041	-39	4.13379e+07	118.217	1.77636e-15	-1026.88	5.74703e-08	-189.635	-48.2041	-39	8.83079e+07	-209.847	2.22045e-16	-1088.18	2.70178e+07	-189.635	-48.2041	-39	1.27534e+08	-209.847	2.22045e-16	-1088.18	2.22437e+07
-210.052	-39.4023	-39	3.7294e+07	88.6149	-1.77636e-15	-1055.97	2.3983e-08	-210.052	-39.4023	-39	9.07572e+07	154.18	1.77636e-15	-920.287	1.95775e+07	-210.052	-39.4023	-39	1.05722e+08	154.18	1.77636e-15	-920.287	1.52088e+07
-211.575	-36.5252	-39	3.71874e+07	199.457	-8.88178e-16	-944.64	2.50999e-05	-211.575	-36.5252	-39	9.07656e+07	3.55685	0	-961.768	2.28156e+07	-211.575	-36.5252	-39	1.0444e+08	3.55685	0	-961.768	5.87844e+07
-207.833	-36.5639	-39	3.8131e+07	210.883	-7.10543e-15	-948.395	2.5792e-05	-207.833	-36.5639	-39	9.05735e+07	63.2351	-1.77636e-15	-996.941	2.34404e+07	-207.833	-36.5639	-39	1.08639e+08	63.2351	-1.77636e-15	-996.941	4.47486e+07
-209.356	-33.6869	-39	3.80067e+07	145.857	3.55271e-15	-1008.29	1.67192e-07	-209.356	-33.6869	-39	9.06089e+07	0.542457	0	-963.323	2.18582e+07	-209.356	-33.6869	-39	1.07385e+08	0.542457	0	-963.323	5.77636e+07
-205.614	-33.7256	-39	3.89292e+07	-103.771	3.55271e-15	-1044.78	4.94864e-08	-205.614	-33.7256	-39	9.05134e+07	48.0324	1.77636e-15	-1001.97	2.3534e+07	-205.614	-33.7256	-39	1.11767e+08	48.0324	1.77636e-15	-1001.97	4.54814e+07
-213.099	-33.6482	-39	3.70442e+07	-60.4903	1.77636e-15	-1010.44	2.68788e-07	-213.099	-33.6482	-39	9.08001e+07	-49.919	0	-1005.7	2.69717e+07	-213.099	-33.6482	-39	1.03208e+08	-49.919	0	-1005.7	4.38294e+07
-203.223	-39.6134	-39	3.89575e+07	-0.495516	0	-1045.28	7.86822e-08	-203.223	-39.6134	-39	9.03509e+07	67.5748	-1.77636e-15	-1013.27	2.34419e+07	-203.223	-39.6134	-39	1.13423e+08	67.5748	-1.77636e-15	-1013.27	4.13172e+07
-206.638	-39.5078	-39	3.81322e+07	-5.33113	4.44089e-16	-1046.43	3.88705e-08	-206.638	-39.5078	-39	9.05217e+07	139.657	3.55271e-15	-946.072	2.62465e+07	-206.638	-39.5078	-39	1.09504e+08	139.657	3.55271e-15	-946.072	2.15652e+07
-204.419	-36.6695	-39	3.89369e+07	8.31918	-4.44089e-16	-1045.91	4.98603e-08	-204.419	-36.6695	-39	9.04253e+07	89.0706	0	-992.46	2.72502e+07	-204.419	-36.6695	-39	1.12574e+08	89.0706	0	-992.46	3.89441e+07
-199.584	-40.1112	-39	3.98488e+07	-63.1092	-1.06581e-14	-1047.71	2.52705e-08	-199.584	-40.1112	-39	8.98408e+07	115.846	0	-971.797	2.79118e+07	-199.584	-40.1112	-39	1.17784e+08	115.846	0	-971.797	3.1845e+07
-200.779	-37.1673	-39	3.98341e+07	-230.532	4.88498e-15	-1108.59	6.08961e-09	-200.779	-37.1673	-39	8.99395e+07	142.505	0	-982.763	2.38194e+07	-200.779	-37.1673	-39	1.16932e+08	142.505	0	-982.763	2.60697e+07
-197.14	-37.6651	-39	4.07566e+07	-105.466	4.44089e-16	-1103.74	3.86303e-09	-197.14	-37.6651	-39	8.94447e+07	118.217	1.77636e-15	-1026.88	2.61372e+07	-197.14	-37.6651	-39	1.21225e+08	118.217	1.77636e-15	-1026.88	3.60523e+07
-198.335	-34.7212	-39	4.07377e+07	-171.518	-4.44089e-15	-1139.63	4.01405e-09	-198.335	-34.7212	-39	8.957e+07	88.6149	-1.77636e-15	-1055.97	1.93975e+07	-198.335	-34.7212	-39	1.20407e+08	88.6149	-1.77636e-15	-1055.97	3.73891e+07
-194.695	-35.219	-39	4.16412e+07	-178.654	0	-1094.66	1.56131e-08	-194.695	-35.219	-39	8.91332e+07	199.457	-8.88178e-16	-944.64	3.21317e+07	-194.695	-35.219	-39	1.24861e+08	199.457	-8.88178e-16	-944.64	1.72835e+07
-201.974	-34.2234	-39	3.98054e+07	-177.367	-3.55271e-15	-1136.91	7.56779e-09	-201.974	-34.2234	-39	9.00537e+07	210.883	-7.10543e-15	-948.395	3.58522e+07	-201.974	-34.2234	-39	1.16122e+08	210.883	-7.10543e-15	-948.395	2.05137e+07
-193.951	-41.1631	-39	4.11392e+07	-139.385	0	-1124.04	3.6498e-09	-193.951	-41.1631	-39	8.90778e+07	145.857	3.55271e-15	-1008.29	2.70576e+07	-193.951	-41.1631	-39	1.24301e+08	145.857	3.55271e-15	-1008.29	2.97625e+07
-196.767	-40.6372	-39	4.05081e+07	-176.21	-4.44089e-15	-1142.97	1.90166e-09	-196.767	-40.6372	-39	8.94296e+07	-103.771	3.55271e-15	-1044.78	2.13089e+07	-196.767	-40.6372	-39	1.21007e+08	-103.771	3.55271e-15	-1044.78	3.0275e+07
-194.323	-38.191	-39	4.13911e+07	-181.191	4.44089e-16	-1065.79	4.48823e-08	-194.323	-38.191	-39	8.90918e+07	-60.4903	1.77636e-15	-1010.44	2.65894e+07	-194.323	-38.191	-39	1.24561e+08	-60.4903	1.77636e-15	-1010.44	4.19153e+07
-221.395	-24.2969	-39	3.56489e+07	-115.233	-1.77636e-15	-1062.23	3.50213e-08	-221.395	-24.2969	-39	9.07475e+07	-0.495516	0	-1045.28	2.50081e+07	-221.395	-24.2969	-39	9.48422e+07	-0.495516	0	-1045.28	3.28826e+07
-225.102	-23.7217	-39	3.48751e+07	-108.396	0	-1109.01	4.7409e-09	-225.102	-23.7217	-39	9.04103e+07	-5.33113	4.44089e-16	-1046.43	2.50506e+07	-225.102	-23.7217	-39	9.07444e+07	-5.33113	4.44089e-16	-1046.43	3.23118e+07
-223.312	-27.3938	-39	3.50741e+07	-176.96	0	-1066.04	4.09692e-08	-223.312	-27.3938	-39	9.05877e+07	8.31918	-4.44089e-16	-1045.91	2.43431e+07	-223.312	-27.3938	-39	9.2446e+07	8.31918	-4.44089e-16	-1045.91	3.31455e+07
-227.019	-26.8187	-39	3.42883e+07	-0.921809	0	-1049.46	1.92466e-08	-227.019	-26.8187	-39	9.03017e+07	-63.1092	-1.06581e-14	-1047.71	1.83506e+07	-227.019	-26.8187	-39	8.84389e+07	-63.1092	-1.06581e-14	-1047.71	3.38423e+07
-228.81	-23.1465	-39	3.40734e+07	-180.838	4.44089e-16	-1146.78	9.34662e-10	-228.81	-23.1465	-39	9.0106e+07	-230.532	4.88498e-15	-1108.59	2.54116e+07	-228.81	-23.1465	-39	8.67627e+07	-230.532	4.88498e-15	-1108.59	2.67527e+07
-230.727	-26.2435	-39	3.35139e+07	204.829	0	-1015.07	7.14789e-07	-230.727	-26.2435	-39	9.00604e+07	-105.466	4.44089e-16	-1103.74	2.11046e+07	-230.727	-26.2435	-39	8.45524e+07	-105.466	4.44089e-16	-1103.74	3.53119e+07
-225.229	-30.4908	-39	3.44622e+07	182.092	7.10543e-15	-1001.84	1.42391e-06	-225.229	-30.4908	-39	9.05263e+07	-171.518	-4.44089e-15	-1139.63	1.09385e+07	-225.229	-30.4908	-39	9.01722e+07	-171.518	-4.44089e-15	-1139.63	2.60841e+07
-228.936	-29.9157	-39	3.3698e+07	184.929	-3.55271e-15	-1024.86	4.04663e-07	-228.936	-29.9157	-39	9.02777e+07	-178.654	0	-1094.66	2.14307e+07	-228.936	-29.9157	-39	8.6238e+07	-178.654	0	-1094.66	2.5239e+07
-223.595	-19.1117	-39	3.53919e+07	17.2721	-4.44089e-16	-1073.51	1.26359e-08	-223.595	-19.1117	-39	9.05449e+07	-177.367	-3.55271e-15	-1136.91	1.07978e+07	-223.595	-19.1117	-39	9.26277e+07	-177.367	-3.55271e-15	-1136.91	2.64239e+07
-226.202	-21.1291	-39	3.47311e+07	49.212	-3.55271e-15	-1105.04	3.64762e-09	-226.202	-21.1291	-39	9.03045e+07	-139.385	0	-1124.04	1.44268e+07	-226.202	-21.1291	-39	8.96508e+07	-139.385	0	-1124.04	2.89736e+07
-222.495	-21.7043	-39	3.55395e+07	41.4823	2.66454e-15	-1106.64	2.38324e-09	-222.495	-21.7043	-39	9.06392e+07	-176.21	-4.44089e-15	-1142.97	1.15131e+07	-222.495	-21.7043	-39	9.37274e+07	-176.21	-4.44089e-15	-1142.97	2.37881e+07
-218.359	-30.5053	-39	3.5996e+07	43.0114	-3.55271e-15	-1112.07	1.51579e-09	-218.359	-30.5053	-39	9.08288e+07	-181.191	4.44089e-16	-1065.79	2.4622e+07	-218.359	-30.5053	-39	9.75738e+07	-181.191	4.44089e-16	-1065.79	2.03558e+07
-221.794	-30.498	-39	3.5217e+07	114.538	0	-1087.04	6.50414e-09	-221.794	-30.498	-39	9.0623e+07	-115.233	-1.77636e-15	-1062.23	2.08863e+07	-221.794	-30.498	-39	9.3797e+07	-115.233	-1.77636e-15	-1062.23	3.0175e+07
-219.877	-27.4011	-39	3.58199e+07	98.3041	3.55271e-15	-1112.96	1.53391e-09	-219.877	-27.4011	-39	9.07646e+07	-108.396	0	-1109.01	1.82023e+07	-219.877	-27.4011	-39	9.62144e+07	-108.396	0	-1109.01	3.30609e+07
-221.801	-16.0685	-39	3.59594e+07	132.028	-3.55271e-15	-1076.63	2.81896e-08	-221.801	-16.0685	-39	9.05237e+07	-176.96	0	-1066.04	2.71618e+07	-221.801	-16.0685	-39	9.47935e+07	-176.96	0	-1066.04	2.1432e+07
-220.701	-18.661	-39	3.61175e+07	170.658	-3.55271e-15	-1063.02	5.74853e-08	-220.701	-18.661	-39	9.0586e+07	-0.921809	0	-1049.46	2.51171e+07	-220.701	-18.661	-39	9.58582e+07	-0.921809	0	-1049.46	3.31579e+07
-219.601	-21.2536	-39	3.62348e+07	160.603	-3.55271e-15	-1102.72	9.11156e-09	-219.601	-21.2536	-39	9.07007e+07	-180.838	4.44089e-16	-1146.78	1.36977e+07	-219.601	-21.2536	-39	9.69921e+07	-180.838	4.44089e-16	-1146.78	2.1821e+07
-218.907	-15.6178	-39	3.66951e+07	147.021	-1.77636e-15	-1106.54	2.19537e-09	-218.907	-15.6178	-39	9.05923e+07	204.829	0	-1015.07	2.36073e+07	-218.907	-15.6178	-39	9.80448e+07	204.829	0	-1015.07	1.92892e+07
-217.807	-18.2104	-39	3.68361e+07	186.41	0	-1096.49	6.66976e-09	-217.807	-18.2104	-39	9.06758e+07	182.092	7.10543e-15	-1001.84	2.05109e+07	-217.807	-18.2104	-39	9.91918e+07	182.092	7.10543e-15	-1001.84	1.87156e+07
-216.014	-15.1671	-39	3.74159e+07	-161.634	1.77636e-15	-1216.92	3.25959e-11	-216.014	-15.1671	-39	9.07281e+07	184.929	-3.55271e-15	-1024.86	2.18328e+07	-216.014	-15.1671	-39	1.01509e+08	184.929	-3.55271e-15	-1024.86	1.97112e+07
-191.73	-18.4417	-39	4.38462e+07	-172.802	-1.77636e-15	-1210.33	1.35348e-10	-191.73	-18.4417	-39	8.83728e+07	17.2721	-4.44089e-16	-1073.51	2.24685e+07	-191.73	-18.4417	-39	1.31682e+08	17.2721	-4.44089e-16	-1073.51	3.11476e+07
-194.282	-20.4311	-39	4.30491e+07	-175.166	5.32907e-15	-1224	3.25082e-11	-194.282	-20.4311	-39	8.87853e+07	49.212	-3.55271e-15	-1105.04	1.6546e+07	-194.282	-20.4311	-39	1.2793e+08	49.212	-3.55271e-15	-1105.04	2.92186e+07
-190.594	-22.0109	-39	4.38895e+07	-183.422	0	-1208.45	1.06859e-10	-190.594	-22.0109	-39	8.81751e+07	41.4823	2.66454e-15	-1106.64	1.70864e+07	-190.594	-22.0109	-39	1.32606e+08	41.4823	2.66454e-15	-1106.64	2.7722e+07
-193.146	-24.0003	-39	4.30713e+07	37.7353	2.66454e-15	-1111.22	1.0758e-09	-193.146	-24.0003	-39	8.85801e+07	43.0114	-3.55271e-15	-1112.07	1.63357e+07	-193.146	-24.0003	-39	1.28899e+08	43.0114	-3.55271e-15	-1112.07	2.85361e+07
-196.835	-22.4205	-39	4.21993e+07	-16.2289	0	-1118.24	9.61107e-10	-196.835	-22.4205	-39	8.9255e+07	114.538	0	-1087.04	1.7863e+07	-196.835	-22.4205	-39	1.24417e+08	114.538	0	-1087.04	3.43096e+07
-195.699	-25.9897	-39	4.22149e+07	-52.8856	4.44089e-16	-1123.01	1.18957e-09	-195.699	-25.9897	-39	8.90482e+07	98.3041	3.55271e-15	-1112.96	1.46817e+07	-195.699	-25.9897	-39	1.25352e+08	98.3041	3.55271e-15	-1112.96	3.3337e+07
-199.387	-24.4099	-39	4.13547e+07	-55.9154	0	-1118.8	2.83318e-09	-199.387	-24.4099	-39	8.97201e+07	132.028	-3.55271e-15	-1076.63	1.72723e+07	-199.387	-24.4099	-39	1.20843e+08	132.028	-3.55271e-15	-1076.63	3.00718e+07
-189.458	-25.5801	-39	4.39374e+07	-57.8774	4.44089e-16	-1123.66	2.70534e-09	-189.458	-25.5801	-39	8.7963e+07	170.658	-3.55271e-15	-1063.02	1.56427e+07	-189.458	-25.5801	-39	1.33547e+08	170.658	-3.55271e-15	-1063.02	2.41403e+07
-192.01	-27.5695	-39	4.30982e+07	-110.613	-4.44089e-16	-1138.7	1.28889e-09	-192.01	-27.5695	-39	8.83757e+07	160.603	-3.55271e-15	-1102.72	1.75882e+07	-192.01	-27.5695	-39	1.29827e+08	160.603	-3.55271e-15	-1102.72	2.56563e+07
-188.322	-29.1493	-39	4.39605e+07	-80.4306	-4.44089e-16	-1145.36	1.11229e-09	-188.322	-29.1493	-39	8.78123e+07	147.021	-1.77636e-15	-1106.54	1.65516e+07	-188.322	-29.1493	-39	1.34575e+08	147.021	-1.77636e-15	-1106.54	2.84295e+07
-203.538	-30.6204	-39	3.97434e+07	-112.815	-8.88178e-16	-1168.18	4.68544e-10	-203.538	-30.6204	-39	9.0222e+07	186.41	0	-1096.49	2.01461e+07	-203.538	-30.6204	-39	1.14816e+08	186.41	0	-1096.49	2.33456e+07
-199.899	-31.1182	-39	4.06528e+07	-109.503	-1.77636e-15	-1172.01	1.31042e-10	-199.899	-31.1182	-39	8.97505e+07	-161.634	1.77636e-15	-1216.92	8.55461e+06	-199.899	-31.1182	-39	1.19124e+08	-161.634	1.77636e-15	-1216.92	2.32394e+07
-196.259	-31.616	-39	4.15606e+07	-117.376	-6.21725e-15	-1171.35	1.93958e-10	-196.259	-31.616	-39	8.93333e+07	-172.802	-1.77636e-15	-1210.33	1.06775e+07	-196.259	-31.616	-39	1.23538e+08	-172.802	-1.77636e-15	-1210.33	2.33002e+07
-201.463	-27.5151	-39	4.05644e+07	-112.848	-2.66454e-15	-1173.93	9.75744e-11	-201.463	-27.5151	-39	8.99307e+07	-175.166	5.32907e-15	-1224	9.71509e+06	-201.463	-27.5151	-39	1.17768e+08	-175.166	5.32907e-15	-1224	2.1425e+07
-197.823	-28.0129	-39	4.14618e+07	-54.7965	8.88178e-16	-1125.86	7.57242e-10	-197.823	-28.0129	-39	8.95213e+07	-183.422	0	-1208.45	1.02533e+07	-197.823	-28.0129	-39	1.22221e+08	-183.422	0	-1208.45	1.98515e+07
-192.571	-33.1958	-39	4.24121e+07	-49.4009	0	-1128.57	3.48238e-10	-192.571	-33.1958	-39	8.86257e+07	37.7353	2.66454e-15	-1111.22	1.7395e+07	-192.571	-33.1958	-39	1.28111e+08	37.7353	2.66454e-15	-1111.22	2.54339e+07
-194.135	-29.5927	-39	4.23227e+07	2.91248	0	-1158.9	4.2538e-10	-194.135	-29.5927	-39	8.88272e+07	-16.2289	0	-1118.24	1.81183e+07	-194.135	-29.5927	-39	1.26699e+08	-16.2289	0	-1118.24	2.32954e+07
-190.446	-31.1726	-39	4.31944e+07	-222.866	4.10783e-15	-1282.68	1.0133e-11	-190.446	-31.1726	-39	8.81391e+07	-52.8856	4.44089e-16	-1123.01	1.95865e+07	-190.446	-31.1726	-39	1.31258e+08	-52.8856	4.44089e-16	-1123.01	2.84515e+07
-211.582	-24.7225	-39	3.80737e+07	47.3591	8.88178e-16	-1131.18	4.02051e-10	-211.582	-24.7225	-39	9.07499e+07	-55.9154	0	-1118.8	2.07077e+07	-211.582	-24.7225	-39	1.05991e+08	-55.9154	0	-1118.8	3.2347e+07
-214.853	-24.5806	-39	3.72623e+07	47.8834	0	-1177.41	7.67743e-11	-214.853	-24.5806	-39	9.07033e+07	-57.8774	4.44089e-16	-1123.66	1.78496e+07	-214.853	-24.5806	-39	1.02184e+08	-57.8774	4.44089e-16	-1123.66	2.91707e+07
-213.335	-27.6848	-39	3.74478e+07	-136.222	-8.88178e-16	-1235.67	1.21158e-11	-213.335	-27.6848	-39	9.07428e+07	-110.613	-4.44089e-16	-1138.7	1.8404e+07	-213.335	-27.6848	-39	1.03605e+08	-110.613	-4.44089e-16	-1138.7	3.26124e+07
-216.606	-27.5429	-39	3.6637e+07	-107.13	0	-1188.58	3.142e-11	-216.606	-27.5429	-39	9.07673e+07	-80.4306	-4.44089e-16	-1145.36	1.99637e+07	-216.606	-27.5429	-39	9.98891e+07	-80.4306	-4.44089e-16	-1145.36	3.23614e+07
-218.124	-24.4387	-39	3.64232e+07	-95.1392	-3.55271e-15	-1255.31	5.79297e-12	-218.124	-24.4387	-39	9.07324e+07	-112.815	-8.88178e-16	-1168.18	2.05635e+07	-218.124	-24.4387	-39	9.85091e+07	-112.815	-8.88178e-16	-1168.18	3.20773e+07
-215.088	-30.6471	-39	3.67894e+07	-106.354	1.77636e-15	-1177.13	4.79228e-11	-215.088	-30.6471	-39	9.08599e+07	-109.503	-1.77636e-15	-1172.01	2.11531e+07	-215.088	-30.6471	-39	1.01331e+08	-109.503	-1.77636e-15	-1172.01	3.32229e+07
-213.059	-21.5374	-39	3.78833e+07	102.538	-7.10543e-15	-1159.26	3.50987e-10	-213.059	-21.5374	-39	9.0715e+07	-117.376	-6.21725e-15	-1171.35	2.08601e+07	-213.059	-21.5374	-39	1.04492e+08	-117.376	-6.21725e-15	-1171.35	3.01054e+07
-216.33	-21.3955	-39	3.70406e+07	141.583	0	-1171.02	2.10327e-10	-216.33	-21.3955	-39	9.07009e+07	-112.848	-2.66454e-15	-1173.93	2.04651e+07	-216.33	-21.3955	-39	1.00725e+08	-112.848	-2.66454e-15	-1173.93	3.32272e+07
-214.536	-18.3522	-39	3.76546e+07	148.078	1.77636e-15	-1132.38	7.9675e-10	-214.536	-18.3522	-39	9.07158e+07	-54.7965	8.88178e-16	-1125.86	1.954e+07	-214.536	-18.3522	-39	1.03023e+08	-54.7965	8.88178e-16	-1125.86	2.943e+07
-209.592	-27.7235	-39	3.83669e+07	124.294	-3.55271e-15	-1185.02	4.43908e-11	-209.592	-27.7235	-39	9.06579e+07	-49.4009	0	-1128.57	2.20793e+07	-209.592	-27.7235	-39	1.0792e+08	-49.4009	0	-1128.57	2.78621e+07
-211.345	-30.6858	-39	3.77172e+07	80.2888	0	-1177.68	6.66637e-11	-211.345	-30.6858	-39	9.06768e+07	2.91248	0	-1158.9	1.9102e+07	-211.345	-30.6858	-39	1.05516e+08	2.91248	0	-1158.9	3.27038e+07
-207.603	-30.7246	-39	3.8668e+07	64.6334	1.77636e-15	-1179.12	7.73427e-11	-207.603	-30.7246	-39	9.0579e+07	-222.866	4.10783e-15	-1282.68	8.87654e+06	-207.603	-30.7246	-39	1.09841e+08	-222.866	4.10783e-15	-1282.68	2.31296e+07
-205.528	-27.6193	-39	3.94622e+07	154.902	1.77636e-15	-1115.65	1.30706e-09	-205.528	-27.6193	-39	9.02997e+07	47.3591	8.88178e-16	-1131.18	1.63494e+07	-205.528	-27.6193	-39	1.12782e+08	47.3591	8.88178e-16	-1131.18	3.17295e+07
-203.452	-24.5141	-39	4.02592e+07	164.515	0	-1113.75	1.93528e-09	-203.452	-24.5141	-39	9.00255e+07	47.8834	0	-1177.41	1.40223e+07	-203.452	-24.5141	-39	1.1568e+08	47.8834	0	-1177.41	3.62851e+07
-207.517	-24.6183	-39	3.91442e+07	198.928	-4.44089e-16	-1137.7	2.96486e-09	-207.517	-24.6183	-39	9.04054e+07	-136.222	-8.88178e-16	-1235.67	1.21878e+07	-207.517	-24.6183	-39	1.10825e+08	-136.222	-8.88178e-16	-1235.67	2.9489e+07
-207.641	-16.2983	-39	3.95758e+07	178.356	0	-1196.74	8.49251e-11	-207.641	-16.2983	-39	9.04559e+07	-107.13	0	-1188.58	2.08531e+07	-207.641	-16.2983	-39	1.11421e+08	-107.13	0	-1188.58	3.80593e+07
-210.432	-15.9212	-39	3.88628e+07	146.563	0	-1242.94	7.59566e-12	-210.432	-15.9212	-39	9.05124e+07	-95.1392	-3.55271e-15	-1255.31	1.51339e+07	-210.432	-15.9212	-39	1.08041e+08	-95.1392	-3.55271e-15	-1255.31	3.58402e+07
-208.954	-19.1063	-39	3.90969e+07	-150.332	0	-1266.14	5.05398e-12	-208.954	-19.1063	-39	9.05292e+07	-106.354	1.77636e-15	-1177.13	2.38155e+07	-208.954	-19.1063	-39	1.09606e+08	-106.354	1.77636e-15	-1177.13	3.84851e+07
-211.745	-18.7293	-39	3.83789e+07	-128.745	0	-1293.64	2.51264e-12	-211.745	-18.7293	-39	9.06012e+07	102.538	-7.10543e-15	-1159.26	1.59982e+07	-211.745	-18.7293	-39	1.06265e+08	102.538	-7.10543e-15	-1159.26	3.35942e+07
-213.223	-15.5442	-39	3.81301e+07	-217.48	4.44089e-16	-1284.09	8.51345e-12	-213.223	-15.5442	-39	9.06311e+07	141.583	0	-1171.02	1.24774e+07	-213.223	-15.5442	-39	1.04806e+08	141.583	0	-1171.02	2.77453e+07
-210.268	-21.9144	-39	3.85845e+07	-137.68	-1.77636e-15	-1307.63	2.32925e-12	-210.268	-21.9144	-39	9.06429e+07	148.078	1.77636e-15	-1132.38	1.63106e+07	-210.268	-21.9144	-39	1.07797e+08	148.078	1.77636e-15	-1132.38	2.7882e+07
-204.889	-19.0021	-39	4.01862e+07	-1.61488	0	-1215	7.07796e-11	-204.889	-19.0021	-39	9.01806e+07	124.294	-3.55271e-15	-1185.02	1.19399e+07	-204.889	-19.0021	-39	1.14551e+08	124.294	-3.55271e-15	-1185.02	3.12921e+07
-206.203	-21.8102	-39	3.96781e+07	-54.3139	0	-1131.58	3.00692e-10	-206.203	-21.8102	-39	9.02897e+07	80.2888	0	-1177.68	1.33395e+07	-206.203	-21.8102	-39	1.12668e+08	80.2888	0	-1177.68	3.53246e+07
-202.138	-21.706	-39	4.07827e+07	-6.26616	0	-1220.62	6.80477e-11	-202.138	-21.706	-39	8.99145e+07	64.6334	1.77636e-15	-1179.12	1.19911e+07	-202.138	-21.706	-39	1.17626e+08	64.6334	1.77636e-15	-1179.12	3.61618e+07
-228.678	19.7427	-39	3.4205e+07	-49.9493	3.55271e-15	-1200.97	7.78799e-11	-228.678	19.7427	-39	8.9954e+07	154.902	1.77636e-15	-1115.65	1.89423e+07	-228.678	19.7427	-39	8.70403e+07	154.902	1.77636e-15	-1115.65	2.54834e+07
-230.06	22.0005	-39	3.38487e+07	-39.0749	-7.10543e-15	-1226.7	1.65805e-11	-230.06	22.0005	-39	8.97689e+07	164.515	0	-1113.75	1.96723e+07	-230.06	22.0005	-39	8.54264e+07	164.515	0	-1113.75	2.25718e+07
-231.56	19.0442	-39	3.36723e+07	-70.3005	1.77636e-15	-1248.45	6.98382e-12	-231.56	19.0442	-39	8.95579e+07	198.928	-4.44089e-16	-1137.7	1.75973e+07	-231.56	19.0442	-39	8.39082e+07	198.928	-4.44089e-16	-1137.7	2.21658e+07
-232.942	21.302	-39	3.33061e+07	-21.4991	0	-1269.52	3.78276e-12	-232.942	21.302	-39	8.94061e+07	178.356	0	-1196.74	1.03318e+07	-232.942	21.302	-39	8.23355e+07	178.356	0	-1196.74	2.04934e+07
-231.442	24.2582	-39	3.34627e+07	-24.6351	-1.77636e-15	-1282.96	8.98645e-13	-231.442	24.2582	-39	8.96395e+07	146.563	0	-1242.94	1.0497e+07	-231.442	24.2582	-39	8.38736e+07	146.563	0	-1242.94	2.30619e+07
-234.324	23.5597	-39	3.29343e+07	-78.6747	-1.77636e-15	-1263.18	1.91502e-12	-234.324	23.5597	-39	8.93074e+07	-150.332	0	-1266.14	1.07354e+07	-234.324	23.5597	-39	8.08373e+07	-150.332	0	-1266.14	2.7193e+07
-232.824	26.516	-39	3.30818e+07	-121.562	-1.77636e-15	-1302.79	6.15995e-13	-232.824	26.516	-39	8.95424e+07	-128.745	0	-1293.64	1.05324e+07	-232.824	26.516	-39	8.23797e+07	-128.745	0	-1293.64	2.91738e+07
-234.442	18.3458	-39	3.31143e+07	-3.33113	0	-1221.21	3.55982e-11	-234.442	18.3458	-39	8.92307e+07	-217.48	4.44089e-16	-1284.09	8.1404e+06	-234.442	18.3458	-39	8.09034e+07	-217.48	4.44089e-16	-1284.09	2.1522e+07
-235.824	20.6035	-39	3.27613e+07	64.6345	1.77636e-15	-1187.11	4.00752e-11	-235.824	20.6035	-39	8.91056e+07	-137.68	-1.77636e-15	-1307.63	9.73132e+06	-235.824	20.6035	-39	7.93768e+07	-137.68	-1.77636e-15	-1307.63	2.25906e+07
-237.325	17.6473	-39	3.25891e+07	1.92219	0	-1221.27	2.75278e-11	-237.325	17.6473	-39	8.89485e+07	-1.61488	0	-1215	2.75462e+07	-237.325	17.6473	-39	7.78949e+07	-1.61488	0	-1215	4.42607e+07
-229.703	26.2588	-39	3.37192e+07	-69.5542	1.77636e-15	-1284.85	7.24427e-13	-229.703	26.2588	-39	8.97953e+07	-54.3139	0	-1131.58	2.38459e+07	-229.703	26.2588	-39	8.56864e+07	-54.3139	0	-1131.58	3.40052e+07
-231.249	29.1113	-39	3.32578e+07	-26.6327	0	-1297.63	3.17241e-13	-231.249	29.1113	-39	8.96872e+07	-6.26616	0	-1220.62	2.72538e+07	-231.249	29.1113	-39	8.38796e+07	-6.26616	0	-1220.62	4.40096e+07
-228.129	28.8541	-39	3.39103e+07	-108.736	0	-1312.09	1.77491e-13	-228.129	28.8541	-39	8.99453e+07	-49.9493	3.55271e-15	-1200.97	2.0028e+07	-228.129	28.8541	-39	8.71727e+07	-49.9493	3.55271e-15	-1200.97	3.88838e+07
-226.583	26.0017	-39	3.44033e+07	-180.458	0	-1353.87	3.92986e-13	-226.583	26.0017	-39	9.00465e+07	-39.0749	-7.10543e-15	-1226.7	2.1784e+07	-226.583	26.0017	-39	8.90064e+07	-39.0749	-7.10543e-15	-1226.7	4.07001e+07
-225.009	28.597	-39	3.45899e+07	-129.556	-1.77636e-15	-1310.03	5.64804e-13	-225.009	28.597	-39	9.02076e+07	-70.3005	1.77636e-15	-1248.45	1.83083e+07	-225.009	28.597	-39	9.05161e+07	-70.3005	1.77636e-15	-1248.45	4.2449e+07
-223.463	25.7446	-39	3.50891e+07	83.0397	0	-1246.69	4.79557e-12	-223.463	25.7446	-39	9.03886e+07	-21.4991	0	-1269.52	3.27249e+07	-223.463	25.7446	-39	9.24791e+07	-21.4991	0	-1269.52	5.75322e+07
-229.675	31.7066	-39	3.34379e+07	104.498	1.77636e-15	-1211.86	1.1843e-11	-229.675	31.7066	-39	8.98626e+07	-24.6351	-1.77636e-15	-1282.96	3.15997e+07	-229.675	31.7066	-39	8.53587e+07	-24.6351	-1.77636e-15	-1282.96	5.67518e+07
-226.554	31.4494	-39	3.40766e+07	146.382	-2.22045e-16	-1246.4	3.88842e-12	-226.554	31.4494	-39	9.01156e+07	-78.6747	-1.77636e-15	-1263.18	1.4956e+07	-226.554	31.4494	-39	8.86859e+07	-78.6747	-1.77636e-15	-1263.18	4.2321e+07
-228.1	34.3019	-39	3.35796e+07	-69.6921	3.55271e-15	-1341.93	1.10201e-13	-228.1	34.3019	-39	9.00336e+07	-121.562	-1.77636e-15	-1302.79	8.55807e+06	-228.1	34.3019	-39	8.68674e+07	-121.562	-1.77636e-15	-1302.79	2.95929e+07
-226.939	21.7433	-39	3.44994e+07	37.8306	0	-1301.72	2.67651e-13	-226.939	21.7433	-39	9.00866e+07	-3.33113	0	-1221.21	2.56737e+07	-226.939	21.7433	-39	8.88703e+07	-3.33113	0	-1221.21	4.28976e+07
-228.321	24.0011	-39	3.41202e+07	-5.64551	0	-1308.15	2.97757e-13	-228.321	24.0011	-39	8.99168e+07	64.6345	1.77636e-15	-1187.11	1.36017e+07	-228.321	24.0011	-39	8.72536e+07	64.6345	1.77636e-15	-1187.11	3.74153e+07
-225.201	23.7439	-39	3.48038e+07	1.26889	0	-1333.3	1.23501e-13	-225.201	23.7439	-39	9.02234e+07	1.92219	0	-1221.27	2.6431e+07	-225.201	23.7439	-39	9.06599e+07	1.92219	0	-1221.27	4.39104e+07
-244.718	2.56206	-39	3.16049e+07	-39.1892	3.55271e-15	-1347.94	7.47798e-14	-244.718	2.56206	-39	8.76771e+07	-69.5542	1.77636e-15	-1284.85	1.8558e+07	-244.718	2.56206	-39	7.01947e+07	-69.5542	1.77636e-15	-1284.85	4.7257e+07
-246.504	5.44615	-39	3.13462e+07	-3.2824	3.55271e-15	-1349.92	3.98367e-14	-246.504	5.44615	-39	8.7262e+07	-26.6327	0	-1297.63	3.33939e+07	-246.504	5.44615	-39	6.83545e+07	-26.6327	0	-1297.63	5.99187e+07
-242.808	5.38163	-39	3.18887e+07	148.109	2.22045e-16	-1246.16	7.09123e-12	-242.808	5.38163	-39	8.80239e+07	-108.736	0	-1312.09	1.02746e+07	-242.808	5.38163	-39	7.21914e+07	-108.736	0	-1312.09	3.22934e+07
-244.595	8.26572	-39	3.16107e+07	184.61	4.44089e-16	-1201.06	8.86755e-11	-244.595	8.26572	-39	8.76399e+07	-180.458	0	-1353.87	1.23452e+07	-244.595	8.26572	-39	7.03823e+07	-180.458	0	-1353.87	1.46041e+07
-240.899	8.2012	-39	3.21451e+07	146.563	2.22045e-16	-1249.03	3.00624e-12	-240.899	8.2012	-39	8.83973e+07	-129.556	-1.77636e-15	-1310.03	8.49579e+06	-240.899	8.2012	-39	7.42249e+07	-129.556	-1.77636e-15	-1310.03	2.58436e+07
-248.29	8.33025	-39	3.10862e+07	104.513	0	-1273.06	7.63963e-13	-248.29	8.33025	-39	8.68777e+07	83.0397	0	-1246.69	2.0671e+07	-248.29	8.33025	-39	6.6592e+07	83.0397	0	-1246.69	3.83332e+07
-239.076	5.39426	-39	3.24952e+07	140.297	3.55271e-15	-1287.15	1.4466e-12	-239.076	5.39426	-39	8.86356e+07	104.498	1.77636e-15	-1211.86	1.92482e+07	-239.076	5.39426	-39	7.61105e+07	104.498	1.77636e-15	-1211.86	3.68485e+07
-240.985	2.57469	-39	3.22202e+07	162.601	-2.22045e-16	-1247.81	1.05836e-11	-240.985	2.57469	-39	8.82798e+07	146.382	-2.22045e-16	-1246.4	9.58067e+06	-240.985	2.57469	-39	7.40599e+07	146.382	-2.22045e-16	-1246.4	2.2705e+07
-237.252	2.58731	-39	3.28581e+07	185.58	0	-1307.5	1.11516e-12	-237.252	2.58731	-39	8.89419e+07	-69.6921	3.55271e-15	-1341.93	2.26046e+07	-237.252	2.58731	-39	7.80676e+07	-69.6921	3.55271e-15	-1341.93	5.19165e+07
-239.257	20.4418	-39	3.21908e+07	136.288	3.55271e-15	-1308.64	4.77696e-13	-239.257	20.4418	-39	8.85478e+07	37.8306	0	-1301.72	3.27813e+07	-239.257	20.4418	-39	7.5774e+07	37.8306	0	-1301.72	6.53011e+07
-237.757	23.3981	-39	3.23365e+07	-132.025	-1.77636e-15	-1325.26	3.38217e-13	-237.757	23.3981	-39	8.87339e+07	-5.64551	0	-1308.15	3.36942e+07	-237.757	23.3981	-39	7.72781e+07	-5.64551	0	-1308.15	6.6037e+07
-236.257	26.3543	-39	3.24937e+07	-98.0173	-1.77636e-15	-1366.59	7.24923e-14	-236.257	26.3543	-39	8.8964e+07	1.26889	0	-1333.3	2.6908e+07	-236.257	26.3543	-39	7.87812e+07	1.26889	0	-1333.3	6.39514e+07
-241.19	23.2364	-39	3.17802e+07	-177.974	-4.44089e-16	-1359.21	1.54206e-13	-241.19	23.2364	-39	8.81891e+07	-39.1892	3.55271e-15	-1347.94	2.50777e+07	-241.19	23.2364	-39	7.37581e+07	-39.1892	3.55271e-15	-1347.94	5.97227e+07
-239.69	26.1926	-39	3.19103e+07	-125.48	-7.10543e-15	-1390.51	4.40143e-14	-239.69	26.1926	-39	8.84053e+07	-3.2824	3.55271e-15	-1349.92	2.5389e+07	-239.69	26.1926	-39	7.5278e+07	-3.2824	3.55271e-15	-1349.92	6.32489e+07
-243.123	26.0309	-39	3.13669e+07	-124.479	0	-1419.49	1.90799e-14	-243.123	26.0309	-39	8.79025e+07	148.109	2.22045e-16	-1246.16	9.95695e+06	-243.123	26.0309	-39	7.18856e+07	148.109	2.22045e-16	-1246.16	2.17071e+07
-238.516	14.4986	-39	3.24485e+07	-1.15529	0	-1225.98	1.38996e-11	-238.516	14.4986	-39	8.87435e+07	184.61	4.44089e-16	-1201.06	1.07628e+07	-238.516	14.4986	-39	7.66081e+07	184.61	4.44089e-16	-1201.06	1.92956e+07
-234.635	15.1711	-39	3.3178e+07	61.1501	-3.55271e-15	-1267.14	9.25723e-13	-234.635	15.1711	-39	8.92303e+07	146.563	2.22045e-16	-1249.03	9.64143e+06	-234.635	15.1711	-39	8.07463e+07	146.563	2.22045e-16	-1249.03	2.13642e+07
-235.827	12.0224	-39	3.30179e+07	-6.93603	0	-1288.73	1.02732e-12	-235.827	12.0224	-39	8.90558e+07	104.513	0	-1273.06	1.55478e+07	-235.827	12.0224	-39	7.95049e+07	104.513	0	-1273.06	3.51616e+07
-239.708	11.3499	-39	3.22951e+07	65.5384	-8.88178e-16	-1330.6	1.07444e-13	-239.708	11.3499	-39	8.85468e+07	140.297	3.55271e-15	-1287.15	8.24131e+06	-239.708	11.3499	-39	7.53859e+07	140.297	3.55271e-15	-1287.15	2.25547e+07
-237.018	8.87367	-39	3.28409e+07	51.7944	-4.44089e-15	-1349.93	3.25573e-14	-237.018	8.87367	-39	8.88857e+07	162.601	-2.22045e-16	-1247.81	1.00398e+07	-237.018	8.87367	-39	7.8295e+07	162.601	-2.22045e-16	-1247.81	2.04572e+07
-231.946	12.6948	-39	3.37893e+07	-66.7446	3.55271e-15	-1430.28	5.50189e-15	-231.946	12.6948	-39	8.95886e+07	185.58	0	-1307.5	7.66108e+06	-231.946	12.6948	-39	8.3657e+07	185.58	0	-1307.5	1.83817e+07
-233.137	9.54613	-39	3.36179e+07	-76.284	8.88178e-16	-1407.27	1.52932e-14	-233.137	9.54613	-39	8.94297e+07	136.288	3.55271e-15	-1308.64	9.77371e+06	-233.137	9.54613	-39	8.24442e+07	136.288	3.55271e-15	-1308.64	2.13904e+07
-229.257	10.2186	-39	3.43686e+07	-78.6987	5.32907e-15	-1431.21	7.4931e-15	-229.257	10.2186	-39	8.99861e+07	-132.025	-1.77636e-15	-1325.26	8.23827e+06	-229.257	10.2186	-39	8.67283e+07	-132.025	-1.77636e-15	-1325.26	2.59774e+07
-228.871	16.568	-39	3.42614e+07	-84.8973	1.77636e-15	-1438.93	3.62078e-15	-228.871	16.568	-39	8.99494e+07	-98.0173	-1.77636e-15	-1366.59	1.50645e+07	-228.871	16.568	-39	8.68912e+07	-98.0173	-1.77636e-15	-1366.59	3.76216e+07
-231.753	15.8695	-39	3.37278e+07	-70.7297	7.10543e-15	-1440.44	2.07612e-15	-231.753	15.8695	-39	8.95553e+07	-177.974	-4.44089e-16	-1359.21	1.20359e+07	-231.753	15.8695	-39	8.37642e+07	-177.974	-4.44089e-16	-1359.21	1.6242e+07
-229.064	13.3933	-39	3.43169e+07	-61.1605	0	-1363.13	3.77448e-14	-229.064	13.3933	-39	8.99471e+07	-125.48	-7.10543e-15	-1390.51	1.44141e+07	-229.064	13.3933	-39	8.67791e+07	-125.48	-7.10543e-15	-1390.51	2.19843e+07
-235.195	6.06672	-39	3.3235e+07	-76.7288	0	-1355.89	5.24042e-14	-235.195	6.06672	-39	8.91683e+07	-124.479	0	-1419.49	1.30869e+07	-235.195	6.06672	-39	8.02572e+07	-124.479	0	-1419.49	2.59223e+07
-233.371	3.25978	-39	3.36116e+07	-182.056	-4.44089e-16	-1451.42	3.23733e-14	-233.371	3.25978	-39	8.94964e+07	-1.15529	0	-1225.98	2.69816e+07	-233.371	3.25978	-39	8.22868e+07	-1.15529	0	-1225.98	4.54308e+07
-231.314	6.73919	-39	3.40152e+07	-177.992	4.44089e-16	-1451.54	1.34348e-14	-231.314	6.73919	-39	8.97349e+07	61.1501	-3.55271e-15	-1267.14	2.58002e+07	-231.314	6.73919	-39	8.44963e+07	61.1501	-3.55271e-15	-1267.14	5.03949e+07
-229.981	2.83804	-39	3.43351e+07	-180.742	0	-1454.74	1.07192e-14	-229.981	2.83804	-39	8.98095e+07	-6.93603	0	-1288.73	3.36502e+07	-229.981	2.83804	-39	8.59425e+07	-6.93603	0	-1288.73	6.06728e+07
-226.59	2.4163	-39	3.50769e+07	58.9702	5.32907e-15	-1353.52	2.78044e-14	-226.59	2.4163	-39	9.01991e+07	65.5384	-8.88178e-16	-1330.6	2.34024e+07	-226.59	2.4163	-39	8.97527e+07	65.5384	-8.88178e-16	-1330.6	5.80253e+07
-227.924	6.31745	-39	3.47247e+07	120.505	3.55271e-15	-1310.69	2.23929e-13	-227.924	6.31745	-39	9.00726e+07	51.7944	-4.44089e-15	-1349.93	2.38984e+07	-227.924	6.31745	-39	8.8241e+07	51.7944	-4.44089e-15	-1349.93	5.93037e+07
-225.467	18.6026	-39	3.4977e+07	65.7102	3.55271e-15	-1353.35	4.30828e-14	-225.467	18.6026	-39	9.01482e+07	-66.7446	3.55271e-15	-1430.28	1.92697e+07	-225.467	18.6026	-39	9.06397e+07	-66.7446	3.55271e-15	-1430.28	5.38866e+07
-223.729	20.6032	-39	3.52961e+07	125.159	0	-1356.16	1.22191e-13	-223.729	20.6032	-39	9.02904e+07	-76.284	8.88178e-16	-1407.27	2.13863e+07	-223.729	20.6032	-39	9.24582e+07	-76.284	8.88178e-16	-1407.27	5.50527e+07
-222.257	17.4626	-39	3.57943e+07	106.642	0	-1360.74	3.42693e-14	-222.257	17.4626	-39	9.03488e+07	-78.6987	5.32907e-15	-1431.21	1.69491e+07	-222.257	17.4626	-39	9.4258e+07	-78.6987	5.32907e-15	-1431.21	4.77347e+07
-220.519	19.4632	-39	3.61081e+07	124.257	-4.44089e-16	-1363.26	4.43449e-14	-220.519	19.4632	-39	9.04744e+07	-84.8973	1.77636e-15	-1438.93	1.15307e+07	-220.519	19.4632	-39	9.60912e+07	-84.8973	1.77636e-15	-1438.93	4.20691e+07
-219.047	16.3225	-39	3.65808e+07	18.39	0	-1397.55	1.07633e-14	-219.047	16.3225	-39	9.06118e+07	-70.7297	7.10543e-15	-1440.44	1.60735e+07	-219.047	16.3225	-39	9.79813e+07	-70.7297	7.10543e-15	-1440.44	4.96861e+07
-221.991	22.6039	-39	3.56002e+07	-1.26447	0	-1405.38	1.2038e-14	-221.991	22.6039	-39	9.0437e+07	-61.1605	0	-1363.13	2.34579e+07	-221.991	22.6039	-39	9.42946e+07	-61.1605	0	-1363.13	5.59619e+07
-225.66	15.4279	-39	3.50422e+07	-2.24963	4.44089e-16	-1416.67	6.18931e-15	-225.66	15.4279	-39	9.01261e+07	-76.7288	0	-1355.89	1.97905e+07	-225.66	15.4279	-39	9.05201e+07	-76.7288	0	-1355.89	4.86326e+07
-225.853	12.2532	-39	3.50864e+07	-20.8837	-4.44089e-16	-1423.91	2.04147e-15	-225.853	12.2532	-39	9.01113e+07	-182.056	-4.44089e-16	-1451.42	1.90849e+07	-225.853	12.2532	-39	9.04173e+07	-182.056	-4.44089e-16	-1451.42	1.69219e+07
-222.45	14.2879	-39	3.58534e+07	57.1327	0	-1360.5	1.51987e-14	-222.45	14.2879	-39	9.03131e+07	-177.992	4.44089e-16	-1451.54	1.88644e+07	-222.45	14.2879	-39	9.41246e+07	-177.992	4.44089e-16	-1451.54	1.52677e+07
-219.583	6.91454	-39	3.67022e+07	20.015	0	-1356.1	3.29911e-14	-219.583	6.91454	-39	9.05481e+07	-180.742	0	-1454.74	1.73119e+07	-219.583	6.91454	-39	9.76795e+07	-180.742	0	-1454.74	1.4784e+07
-222.808	8.0159	-39	3.5935e+07	197.854	1.77636e-15	-1312.38	6.70565e-13	-222.808	8.0159	-39	9.03147e+07	58.9702	5.32907e-15	-1353.52	2.07487e+07	-222.808	8.0159	-39	9.39372e+07	58.9702	5.32907e-15	-1353.52	5.64702e+07
-221.474	4.11474	-39	3.63039e+07	127.072	0	-1361.96	8.89822e-14	-221.474	4.11474	-39	9.04671e+07	120.505	3.55271e-15	-1310.69	9.94067e+06	-221.474	4.11474	-39	9.55845e+07	120.505	3.55271e-15	-1310.69	2.85736e+07
-224.699	5.2161	-39	3.55091e+07	185.266	0	-1362.05	3.36712e-13	-224.699	5.2161	-39	9.02653e+07	65.7102	3.55271e-15	-1353.35	1.76377e+07	-224.699	5.2161	-39	9.18817e+07	65.7102	3.55271e-15	-1353.35	5.15346e+07
-226.032	9.11725	-39	3.51197e+07	-4.30732	4.44089e-16	-1420.32	1.42046e-15	-226.032	9.11725	-39	9.0116e+07	125.159	0	-1356.16	8.53565e+06	-226.032	9.11725	-39	9.03115e+07	125.159	0	-1356.16	2.46791e+07
-223.366	1.31494	-39	3.58533e+07	-179.253	0	-1457.57	2.8158e-15	-223.366	1.31494	-39	9.04257e+07	106.642	0	-1360.74	1.06529e+07	-223.366	1.31494	-39	9.34961e+07	106.642	0	-1360.74	3.35501e+07
-219.404	10.0505	-39	3.66639e+07	-122.204	2.22045e-15	-1485.4	1.2832e-15	-219.404	10.0505	-39	9.05599e+07	124.257	-4.44089e-16	-1363.26	7.85423e+06	-219.404	10.0505	-39	9.77236e+07	124.257	-4.44089e-16	-1363.26	2.69317e+07
-222.629	11.1519	-39	3.58909e+07	-119.427	1.33227e-15	-1488.61	6.4057e-16	-222.629	11.1519	-39	9.02964e+07	18.39	0	-1397.55	3.36073e+07	-222.629	11.1519	-39	9.39949e+07	18.39	0	-1397.55	7.29071e+07
-219.225	13.1865	-39	3.66287e+07	-122.204	0	-1490.54	5.10378e-16	-219.225	13.1865	-39	9.05721e+07	-1.26447	0	-1405.38	3.46021e+07	-219.225	13.1865	-39	9.7828e+07	-1.26447	0	-1405.38	7.70833e+07
-218.121	4.91529	-39	3.70983e+07	-153.765	-2.22045e-16	-1472.3	1.45795e-15	-218.121	4.91529	-39	9.05159e+07	-2.24963	4.44089e-16	-1416.67	3.27545e+07	-218.121	4.91529	-39	9.9376e+07	-2.24963	4.44089e-16	-1416.67	7.43717e+07
-220.012	2.11549	-39	3.66729e+07	-125.956	-8.88178e-16	-1491.13	5.23073e-16	-220.012	2.11549	-39	9.04362e+07	-20.8837	-4.44089e-16	-1423.91	2.86331e+07	-220.012	2.11549	-39	9.72217e+07	-20.8837	-4.44089e-16	-1423.91	6.84362e+07
-216.659	2.91604	-39	3.75106e+07	-123.754	1.33227e-15	-1493.4	1.5376e-16	-216.659	2.91604	-39	9.05208e+07	57.1327	0	-1360.5	2.27366e+07	-216.659	2.91604	-39	1.01055e+08	57.1327	0	-1360.5	5.95364e+07
-216.798	7.58877	-39	3.73896e+07	-180.094	4.44089e-16	-1460.44	9.72387e-16	-216.798	7.58877	-39	9.05081e+07	20.015	0	-1356.1	2.71569e+07	-216.798	7.58877	-39	1.00918e+08	20.015	0	-1356.1	6.53371e+07
-216.619	10.7247	-39	3.73699e+07	115.658	0	-1369.33	1.19993e-14	-216.619	10.7247	-39	9.05208e+07	197.854	1.77636e-15	-1312.38	6.83703e+06	-216.619	10.7247	-39	1.01021e+08	197.854	1.77636e-15	-1312.38	1.82979e+07
-214.014	8.26299	-39	3.8138e+07	53.0663	-1.77636e-15	-1398.23	2.48878e-15	-214.014	8.26299	-39	9.04917e+07	127.072	0	-1361.96	8.92681e+06	-214.014	8.26299	-39	1.04182e+08	127.072	0	-1361.96	2.28798e+07
-213.835	11.399	-39	3.81076e+07	7.82548	-8.88178e-16	-1416.96	2.61809e-15	-213.835	11.399	-39	9.0488e+07	185.266	0	-1362.05	1.44038e+07	-213.835	11.399	-39	1.04272e+08	185.266	0	-1362.05	1.41012e+07
-211.229	8.93721	-39	3.88364e+07	-55.9792	-3.55271e-15	-1491.54	2.07057e-16	-211.229	8.93721	-39	9.05344e+07	-4.30732	4.44089e-16	-1420.32	3.13663e+07	-211.229	8.93721	-39	1.07452e+08	-4.30732	4.44089e-16	-1420.32	7.32217e+07
-216.441	13.8607	-39	3.73274e+07	-9.47766	-4.44089e-16	-1430.47	4.88626e-16	-216.441	13.8607	-39	9.05602e+07	-179.253	0	-1457.57	1.77359e+07	-216.441	13.8607	-39	1.0114e+08	-179.253	0	-1457.57	1.32121e+07
-215.336	5.58951	-39	3.78217e+07	0.0845201	-8.88178e-16	-1428.44	6.62764e-16	-215.336	5.58951	-39	9.05119e+07	-122.204	2.22045e-15	-1485.4	1.54052e+07	-215.336	5.58951	-39	1.02616e+08	-122.204	2.22045e-15	-1485.4	2.98352e+07
-213.874	3.59026	-39	3.82407e+07	-63.9867	-3.55271e-15	-1530.3	2.97169e-17	-213.874	3.59026	-39	9.05582e+07	-119.427	1.33227e-15	-1488.61	1.62267e+07	-213.874	3.59026	-39	1.04386e+08	-119.427	1.33227e-15	-1488.61	3.11399e+07
-212.551	6.26374	-39	3.85575e+07	-118.3	-4.44089e-16	-1497.13	1.51239e-16	-212.551	6.26374	-39	9.05187e+07	-122.204	0	-1490.54	1.58984e+07	-212.551	6.26374	-39	1.0592e+08	-122.204	0	-1490.54	3.06874e+07
-205.025	-15.0817	-39	4.03419e+07	-12.8237	0	-1528.85	3.6888e-17	-205.025	-15.0817	-39	9.01432e+07	-153.765	-2.22045e-16	-1472.3	1.73974e+07	-205.025	-15.0817	-39	1.14757e+08	-153.765	-2.22045e-16	-1472.3	1.8202e+07
-202.274	-17.7855	-39	4.09574e+07	-3.54308	-4.44089e-16	-1529.87	4.69259e-17	-202.274	-17.7855	-39	8.9854e+07	-125.956	-8.88178e-16	-1491.13	1.66705e+07	-202.274	-17.7855	-39	1.17861e+08	-125.956	-8.88178e-16	-1491.13	2.60591e+07
-199.523	-20.4894	-39	4.15514e+07	-179.993	4.44089e-16	-1554.24	5.73174e-17	-199.523	-20.4894	-39	8.96511e+07	-123.754	1.33227e-15	-1493.4	1.81676e+07	-199.523	-20.4894	-39	1.21067e+08	-123.754	1.33227e-15	-1493.4	3.10393e+07
-202.409	-13.8651	-39	4.11315e+07	-155.001	-2.22045e-16	-1525.9	1.41937e-16	-202.409	-13.8651	-39	8.98442e+07	-180.094	4.44089e-16	-1460.44	1.81471e+07	-202.409	-13.8651	-39	1.18098e+08	-180.094	4.44089e-16	-1460.44	1.57282e+07
-199.658	-16.5689	-39	4.17272e+07	-127.409	0	-1519.13	5.81491e-17	-199.658	-16.5689	-39	8.96213e+07	115.658	0	-1369.33	9.56393e+06	-199.658	-16.5689	-39	1.21258e+08	115.658	0	-1369.33	3.3671e+07
-199.793	-12.6484	-39	4.18762e+07	68.7889	-3.55271e-15	-1415.27	1.56773e-15	-199.793	-12.6484	-39	8.96403e+07	53.0663	-1.77636e-15	-1398.23	2.24292e+07	-199.793	-12.6484	-39	1.21526e+08	53.0663	-1.77636e-15	-1398.23	5.8316e+07
-194.418	-16.5106	-39	4.3224e+07	136.764	0	-1420.62	1.31918e-14	-194.418	-16.5106	-39	8.8789e+07	7.82548	-8.88178e-16	-1416.96	3.25355e+07	-194.418	-16.5106	-39	1.28191e+08	7.82548	-8.88178e-16	-1416.96	7.12545e+07
-196.97	-18.5	-39	4.23927e+07	125.161	4.44089e-16	-1369.07	1.82072e-14	-196.97	-18.5	-39	8.9221e+07	-55.9792	-3.55271e-15	-1491.54	1.57539e+07	-196.97	-18.5	-39	1.24567e+08	-55.9792	-3.55271e-15	-1491.54	5.44598e+07
-197.106	-14.5795	-39	4.25369e+07	119.889	3.55271e-15	-1426.41	3.47194e-15	-197.106	-14.5795	-39	8.92263e+07	-9.47766	-4.44089e-16	-1430.47	3.09498e+07	-197.106	-14.5795	-39	1.24829e+08	-9.47766	-4.44089e-16	-1430.47	7.66539e+07
-208.115	-13.2139	-39	3.95475e+07	163.552	1.77636e-15	-1389.18	6.80024e-14	-208.115	-13.2139	-39	9.04745e+07	0.0845201	-8.88178e-16	-1428.44	3.27311e+07	-208.115	-13.2139	-39	1.10936e+08	0.0845201	-8.88178e-16	-1428.44	7.80653e+07
-210.906	-12.8368	-39	3.88442e+07	60.9353	0	-1445.8	5.45264e-16	-210.906	-12.8368	-39	9.05042e+07	-63.9867	-3.55271e-15	-1530.3	1.27936e+07	-210.906	-12.8368	-39	1.07576e+08	-63.9867	-3.55271e-15	-1530.3	4.96524e+07
-208.589	-10.1295	-39	3.95233e+07	85.8728	0	-1455.84	7.78634e-16	-208.589	-10.1295	-39	9.05021e+07	-118.3	-4.44089e-16	-1497.13	1.56524e+07	-208.589	-10.1295	-39	1.10543e+08	-118.3	-4.44089e-16	-1497.13	3.54578e+07
-211.38	-9.75242	-39	3.88197e+07	50.4747	-1.77636e-15	-1486.46	1.2359e-16	-211.38	-9.75242	-39	9.04888e+07	-12.8237	0	-1528.85	1.81444e+07	-211.38	-9.75242	-39	1.07142e+08	-12.8237	0	-1528.85	6.4883e+07
-209.064	-7.04508	-39	3.94772e+07	163.607	0	-1448.29	6.23302e-15	-209.064	-7.04508	-39	9.05119e+07	-3.54308	-4.44089e-16	-1529.87	1.94601e+07	-209.064	-7.04508	-39	1.10129e+08	-3.54308	-4.44089e-16	-1529.87	6.54833e+07
-213.697	-12.4598	-39	3.81127e+07	188.883	-1.77636e-15	-1384.12	1.39496e-13	-213.697	-12.4598	-39	9.05907e+07	-179.993	4.44089e-16	-1554.24	2.01846e+07	-213.697	-12.4598	-39	1.04323e+08	-179.993	4.44089e-16	-1554.24	1.32817e+07
-214.779	-6.67248	-39	3.79782e+07	176.219	-5.32907e-15	-1467.14	4.51136e-15	-214.779	-6.67248	-39	9.05652e+07	-155.001	-2.22045e-16	-1525.9	2.2194e+07	-214.779	-6.67248	-39	1.03284e+08	-155.001	-2.22045e-16	-1525.9	2.15838e+07
-213.966	-4.20482	-39	3.82245e+07	188.902	-1.77636e-15	-1453.23	1.16956e-14	-213.966	-4.20482	-39	9.05678e+07	-127.409	0	-1519.13	2.05613e+07	-213.966	-4.20482	-39	1.04302e+08	-127.409	0	-1519.13	3.24608e+07
-211.921	-6.85878	-39	3.87455e+07	193.79	8.88178e-16	-1419.07	3.77814e-14	-211.921	-6.85878	-39	9.04814e+07	68.7889	-3.55271e-15	-1415.27	1.84646e+07	-211.921	-6.85878	-39	1.0663e+08	68.7889	-3.55271e-15	-1415.27	4.95994e+07
-211.108	-4.39112	-39	3.89916e+07	-87.4704	-3.55271e-15	-1573.3	1.50433e-17	-211.108	-4.39112	-39	9.04952e+07	136.764	0	-1420.62	1.41764e+07	-211.108	-4.39112	-39	1.07702e+08	136.764	0	-1420.62	1.77796e+07
-213.152	-1.73717	-39	3.84617e+07	-135.926	0	-1602.87	6.97118e-18	-213.152	-1.73717	-39	9.05756e+07	125.161	4.44089e-16	-1369.07	7.24769e+06	-213.152	-1.73717	-39	1.05327e+08	125.161	4.44089e-16	-1369.07	2.70388e+07
-217.096	-9.37982	-39	3.72963e+07	-177.502	0	-1556.42	3.09162e-17	-217.096	-9.37982	-39	9.06887e+07	119.889	3.55271e-15	-1426.41	1.26109e+07	-217.096	-9.37982	-39	1.0045e+08	119.889	3.55271e-15	-1426.41	2.6041e+07
-214.238	-9.56612	-39	3.80514e+07	-147.081	0	-1604.82	5.70816e-18	-214.238	-9.56612	-39	9.05557e+07	163.552	1.77636e-15	-1389.18	1.24397e+07	-214.238	-9.56612	-39	1.03771e+08	163.552	1.77636e-15	-1389.18	1.74318e+07
-216.555	-12.2735	-39	3.7358e+07	72.8975	-1.77636e-15	-1485.9	1.08675e-16	-216.555	-12.2735	-39	9.0704e+07	60.9353	0	-1445.8	2.03814e+07	-216.555	-12.2735	-39	1.00988e+08	60.9353	0	-1445.8	5.83731e+07
-205.499	-11.9973	-39	4.03209e+07	68.4324	7.10543e-15	-1537.78	3.26097e-17	-205.499	-11.9973	-39	9.01942e+07	85.8728	0	-1455.84	1.20033e+07	-205.499	-11.9973	-39	1.14368e+08	85.8728	0	-1455.84	4.44404e+07
-202.884	-10.7807	-39	4.11004e+07	32.4974	0	-1533.83	3.78012e-17	-202.884	-10.7807	-39	8.98919e+07	50.4747	-1.77636e-15	-1486.46	2.01268e+07	-202.884	-10.7807	-39	1.1773e+08	50.4747	-1.77636e-15	-1486.46	6.11247e+07
-205.974	-8.91287	-39	4.02757e+07	-63.9878	3.55271e-15	-1586.13	7.2546e-18	-205.974	-8.91287	-39	9.02445e+07	163.607	0	-1448.29	1.75112e+07	-205.974	-8.91287	-39	1.13968e+08	163.607	0	-1448.29	1.7597e+07
-207.42	2.07725	-39	3.99624e+07	-12.8255	4.44089e-16	-1541.64	1.33003e-17	-207.42	2.07725	-39	9.033e+07	188.883	-1.77636e-15	-1384.12	1.20062e+07	-207.42	2.07725	-39	1.1223e+08	188.883	-1.77636e-15	-1384.12	1.41301e+07
-210.012	1.69043	-39	3.93182e+07	-116.573	8.88178e-16	-1604.86	4.50414e-18	-210.012	1.69043	-39	9.04285e+07	176.219	-5.32907e-15	-1467.14	1.77409e+07	-210.012	1.69043	-39	1.09063e+08	176.219	-5.32907e-15	-1467.14	1.4558e+07
-207.968	-0.963524	-39	3.98035e+07	-57.5794	-7.10543e-15	-1611.09	1.54503e-18	-207.968	-0.963524	-39	9.03789e+07	188.902	-1.77636e-15	-1453.23	1.77874e+07	-207.968	-0.963524	-39	1.11499e+08	188.902	-1.77636e-15	-1453.23	1.46119e+07
-210.56	-1.35035	-39	3.91578e+07	-102.886	3.55271e-15	-1639.78	1.35555e-18	-210.56	-1.35035	-39	9.04568e+07	193.79	8.88178e-16	-1419.07	1.37189e+07	-210.56	-1.35035	-39	1.08386e+08	193.79	8.88178e-16	-1419.07	1.76689e+07
-212.604	1.30361	-39	3.86135e+07	-82.435	0	-1634.55	1.05355e-18	-212.604	1.30361	-39	9.05385e+07	-87.4704	-3.55271e-15	-1573.3	1.03848e+07	-212.604	1.30361	-39	1.05984e+08	-87.4704	-3.55271e-15	-1573.3	3.7221e+07
-208.516	-4.0043	-39	3.9636e+07	-5.98959	4.44089e-16	-1535.29	1.56105e-17	-208.516	-4.0043	-39	9.04374e+07	-135.926	0	-1602.87	1.617e+07	-208.516	-4.0043	-39	1.10816e+08	-135.926	0	-1602.87	2.13505e+07
-208.689	4.36391	-39	3.96055e+07	27.3037	7.10543e-15	-1566.67	6.17374e-18	-208.689	4.36391	-39	9.04019e+07	-177.502	0	-1556.42	1.98025e+07	-208.689	4.36391	-39	1.10605e+08	-177.502	0	-1556.42	1.40107e+07
-211.282	3.97708	-39	3.89351e+07	45.704	0	-1556.49	1.25305e-17	-211.282	3.97708	-39	9.0462e+07	-147.081	0	-1604.82	1.5344e+07	-211.282	3.97708	-39	1.0748e+08	-147.081	0	-1604.82	1.9546e+07
-209.959	6.65056	-39	3.92078e+07	-2.2568	4.44089e-16	-1615.1	1.15017e-18	-209.959	6.65056	-39	9.04738e+07	72.8975	-1.77636e-15	-1485.9	1.32915e+07	-209.959	6.65056	-39	1.08992e+08	72.8975	-1.77636e-15	-1485.9	4.98431e+07
-204.747	0.810481	-39	4.07027e+07	-9.50467	0	-1615.88	1.10521e-18	-204.747	0.810481	-39	9.00063e+07	68.4324	7.10543e-15	-1537.78	1.20431e+07	-204.747	0.810481	-39	1.1561e+08	68.4324	7.10543e-15	-1537.78	4.23505e+07
-205.295	-2.2303	-39	4.05499e+07	-82.5122	1.77636e-15	-1654.93	4.3947e-19	-205.295	-2.2303	-39	9.00861e+07	32.4974	0	-1533.83	1.6651e+07	-205.295	-2.2303	-39	1.1488e+08	32.4974	0	-1533.83	5.54387e+07
-205.843	-5.27107	-39	4.03794e+07	-57.4047	3.55271e-15	-1643.22	2.33179e-19	-205.843	-5.27107	-39	9.01833e+07	-63.9878	3.55271e-15	-1586.13	1.10953e+07	-205.843	-5.27107	-39	1.14186e+08	-63.9878	3.55271e-15	-1586.13	4.46072e+07
-202.074	-0.456291	-39	4.14968e+07	-9.3536	0	-1622.36	2.15327e-19	-202.074	-0.456291	-39	8.97391e+07	-12.8255	4.44089e-16	-1541.64	1.78133e+07	-202.074	-0.456291	-39	1.19007e+08	-12.8255	4.44089e-16	-1541.64	6.47833e+07
-202.622	-3.49707	-39	4.13373e+07	-180.753	-4.44089e-16	-1650.86	1.05132e-18	-202.622	-3.49707	-39	8.98235e+07	-116.573	8.88178e-16	-1604.86	1.50716e+07	-202.622	-3.49707	-39	1.18278e+08	-116.573	8.88178e-16	-1604.86	2.43531e+07
-199.401	-1.72306	-39	4.22482e+07	-102.714	0	-1663.93	5.1271e-19	-199.401	-1.72306	-39	8.9532e+07	-57.5794	-7.10543e-15	-1611.09	1.12288e+07	-199.401	-1.72306	-39	1.22482e+08	-57.5794	-7.10543e-15	-1611.09	3.94187e+07
-199.663	-9.00665	-39	4.20079e+07	-105.058	0	-1702.34	5.65345e-20	-199.663	-9.00665	-39	8.9591e+07	-102.886	3.55271e-15	-1639.78	1.48975e+07	-199.663	-9.00665	-39	1.2183e+08	-102.886	3.55271e-15	-1639.78	2.81676e+07
-202.753	-7.13886	-39	4.12154e+07	-109.586	4.44089e-16	-1706.12	6.45246e-20	-202.753	-7.13886	-39	8.98511e+07	-82.435	0	-1634.55	1.32139e+07	-202.753	-7.13886	-39	1.17975e+08	-82.435	0	-1634.55	3.32496e+07
-199.532	-5.36486	-39	4.21317e+07	-135.904	1.77636e-15	-1618.31	2.81169e-18	-199.532	-5.36486	-39	8.95521e+07	-5.98959	4.44089e-16	-1535.29	1.82011e+07	-199.532	-5.36486	-39	1.22122e+08	-5.98959	4.44089e-16	-1535.29	6.44918e+07
-222.614	42.9359	-39	3.40719e+07	-177.658	0	-1654.6	3.88309e-19	-222.614	42.9359	-39	9.05076e+07	27.3037	7.10543e-15	-1566.67	1.33456e+07	-222.614	42.9359	-39	9.17565e+07	27.3037	7.10543e-15	-1566.67	4.84214e+07
-224.443	40.0579	-39	3.39162e+07	185.315	0	-1480.04	2.55447e-15	-224.443	40.0579	-39	9.02816e+07	45.704	0	-1556.49	1.16563e+07	-224.443	40.0579	-39	9.00864e+07	45.704	0	-1556.49	4.48978e+07
-220.877	40.0585	-39	3.46865e+07	130.527	-1.77636e-15	-1519.03	4.05384e-16	-220.877	40.0585	-39	9.05001e+07	-2.2568	4.44089e-16	-1615.1	1.60698e+07	-220.877	40.0585	-39	9.3857e+07	-2.2568	4.44089e-16	-1615.1	5.33626e+07
-222.705	37.1805	-39	3.45329e+07	135.009	-1.77636e-15	-1491.78	1.09664e-15	-222.705	37.1805	-39	9.03114e+07	-9.50467	0	-1615.88	1.49569e+07	-222.705	37.1805	-39	9.2207e+07	-9.50467	0	-1615.88	5.16019e+07
-226.271	37.1799	-39	3.37364e+07	137.1	-1.77636e-15	-1513.62	1.0261e-15	-226.271	37.1799	-39	9.01318e+07	-82.5122	1.77636e-15	-1654.93	1.17217e+07	-226.271	37.1799	-39	8.84788e+07	-82.5122	1.77636e-15	-1654.93	3.12983e+07
-224.534	34.3025	-39	3.43321e+07	145.381	-1.77636e-15	-1519.82	5.25069e-16	-224.534	34.3025	-39	9.02058e+07	-57.4047	3.55271e-15	-1643.22	9.62719e+06	-224.534	34.3025	-39	9.06232e+07	-57.4047	3.55271e-15	-1643.22	3.77153e+07
-219.139	37.1811	-39	3.53191e+07	137.026	-1.77636e-15	-1529	2.36172e-16	-219.139	37.1811	-39	9.05327e+07	-9.3536	0	-1622.36	1.41548e+07	-219.139	37.1811	-39	9.60336e+07	-9.3536	0	-1622.36	5.11555e+07
-220.968	34.3031	-39	3.5144e+07	179.679	0	-1576.47	4.33937e-16	-220.968	34.3031	-39	9.03912e+07	-180.753	-4.44089e-16	-1650.86	2.57792e+07	-220.968	34.3031	-39	9.43791e+07	-180.753	-4.44089e-16	-1650.86	1.45058e+07
-217.402	34.3037	-39	3.59161e+07	177.062	0	-1579.7	2.27318e-16	-217.402	34.3037	-39	9.0636e+07	-102.714	0	-1663.93	1.47981e+07	-217.402	34.3037	-39	9.83065e+07	-102.714	0	-1663.93	2.75681e+07
-221.443	28.5976	-39	3.53824e+07	-46.5427	-7.10543e-15	-1669.35	8.79885e-20	-221.443	28.5976	-39	9.04466e+07	-105.058	0	-1702.34	9.28911e+06	-221.443	28.5976	-39	9.43916e+07	-105.058	0	-1702.34	2.67935e+07
-222.988	31.45	-39	3.48661e+07	-182.262	-4.44089e-16	-1671.43	7.97204e-20	-222.988	31.45	-39	9.0301e+07	-109.586	4.44089e-16	-1706.12	1.13776e+07	-222.988	31.45	-39	9.24506e+07	-109.586	4.44089e-16	-1706.12	2.39431e+07
-219.422	31.4507	-39	3.56711e+07	-188.795	0	-1760.26	5.86769e-20	-219.422	31.4507	-39	9.05185e+07	-135.904	1.77636e-15	-1618.31	1.61225e+07	-219.422	31.4507	-39	9.632e+07	-135.904	1.77636e-15	-1618.31	2.16115e+07
-196.155	-11.0885	-39	4.29501e+07	-175.976	0	-1761.13	1.42494e-20	-196.155	-11.0885	-39	8.90179e+07	-177.658	0	-1654.6	2.74443e+07	-196.155	-11.0885	-39	1.26454e+08	-177.658	0	-1654.6	1.63159e+07
-196.024	-7.44671	-39	4.30955e+07	89.5434	0	-1592.13	1.7121e-17	-196.024	-7.44671	-39	8.89448e+07	185.315	0	-1480.04	1.69124e+07	-196.024	-7.44671	-39	1.26718e+08	185.315	0	-1480.04	1.35332e+07
-192.516	-9.52857	-39	4.40641e+07	86.7109	-4.44089e-16	-1596.5	8.84839e-18	-192.516	-9.52857	-39	8.83759e+07	130.527	-1.77636e-15	-1519.03	1.41705e+07	-192.516	-9.52857	-39	1.31431e+08	130.527	-1.77636e-15	-1519.03	2.53298e+07
-192.385	-5.88678	-39	4.41919e+07	91.2495	-4.44089e-16	-1597.07	2.03018e-17	-192.385	-5.88678	-39	8.83206e+07	135.009	-1.77636e-15	-1491.78	1.58551e+07	-192.385	-5.88678	-39	1.3162e+08	135.009	-1.77636e-15	-1491.78	2.668e+07
-188.877	-7.96863	-39	4.50995e+07	83.552	-4.44089e-16	-1597.82	2.13866e-18	-188.877	-7.96863	-39	8.77599e+07	137.1	-1.77636e-15	-1513.62	1.70979e+07	-188.877	-7.96863	-39	1.36524e+08	137.1	-1.77636e-15	-1513.62	2.12442e+07
-195.893	-3.80492	-39	4.32097e+07	88.3543	0	-1598.8	9.43204e-18	-195.893	-3.80492	-39	8.89071e+07	145.381	-1.77636e-15	-1519.82	1.58165e+07	-195.893	-3.80492	-39	1.27051e+08	145.381	-1.77636e-15	-1519.82	2.02836e+07
-190.779	-14.9507	-39	4.42898e+07	-0.856179	8.88178e-16	-1619.13	3.49378e-19	-190.779	-14.9507	-39	8.81106e+07	137.026	-1.77636e-15	-1529	1.48716e+07	-190.779	-14.9507	-39	1.33328e+08	137.026	-1.77636e-15	-1529	2.42207e+07
-193.467	-13.0196	-39	4.36393e+07	85.8772	0	-1601.22	2.12671e-18	-193.467	-13.0196	-39	8.85815e+07	179.679	0	-1576.47	1.93767e+07	-193.467	-13.0196	-39	1.29896e+08	179.679	0	-1576.47	1.12289e+07
-189.828	-11.4596	-39	4.47173e+07	19.09	0	-1640.34	1.68188e-19	-189.828	-11.4596	-39	8.78956e+07	177.062	0	-1579.7	1.71956e+07	-189.828	-11.4596	-39	1.34944e+08	177.062	0	-1579.7	1.24403e+07
-123.22	128.313	-39	3.54456e+07	69.4959	-4.44089e-16	-1628.4	5.07651e-19	-123.22	128.313	-39	6.56337e+07	-46.5427	-7.10543e-15	-1669.35	1.07189e+07	-123.22	128.313	-39	1.25694e+08	-46.5427	-7.10543e-15	-1669.35	3.76203e+07
-126.163	129.745	-39	3.50446e+07	45.4908	-5.32907e-15	-1663.02	8.41049e-20	-126.163	129.745	-39	6.68945e+07	-182.262	-4.44089e-16	-1671.43	2.39553e+07	-126.163	129.745	-39	1.21346e+08	-182.262	-4.44089e-16	-1671.43	2.19129e+07
-129.105	131.176	-39	3.46629e+07	42.8299	-8.88178e-16	-1665.25	5.03799e-20	-129.105	131.176	-39	6.81954e+07	-188.795	0	-1760.26	1.54609e+07	-129.105	131.176	-39	1.17287e+08	-188.795	0	-1760.26	2.67192e+07
-125.304	126.239	-39	3.57046e+07	39.5467	-8.88178e-16	-1669.59	3.36017e-20	-125.304	126.239	-39	6.65006e+07	-175.976	0	-1761.13	1.5428e+07	-125.304	126.239	-39	1.26997e+08	-175.976	0	-1761.13	2.16728e+07
-128.246	127.67	-39	3.52968e+07	45.4219	-8.88178e-16	-1668.35	5.37518e-20	-128.246	127.67	-39	6.77626e+07	89.5434	0	-1592.13	1.38855e+07	-128.246	127.67	-39	1.22576e+08	89.5434	0	-1592.13	4.06095e+07
-127.387	124.164	-39	3.59979e+07	58.4112	-1.33227e-15	-1668.62	9.61231e-20	-127.387	124.164	-39	6.7389e+07	86.7109	-4.44089e-16	-1596.5	1.14525e+07	-127.387	124.164	-39	1.28375e+08	86.7109	-4.44089e-16	-1596.5	4.10824e+07
-136.707	128.857	-39	3.45698e+07	-177.451	0	-1657.35	9.8296e-20	-136.707	128.857	-39	7.15306e+07	91.2495	-4.44089e-16	-1597.07	1.22697e+07	-136.707	128.857	-39	1.14965e+08	91.2495	-4.44089e-16	-1597.07	3.67055e+07
-133.6	127.293	-39	3.50056e+07	-139.125	3.55271e-15	-1743.07	1.3436e-20	-133.6	127.293	-39	7.0086e+07	83.552	-4.44089e-16	-1597.82	9.02228e+06	-133.6	127.293	-39	1.19266e+08	83.552	-4.44089e-16	-1597.82	3.94471e+07
-134.459	130.799	-39	3.43884e+07	-110.007	4.44089e-16	-1708.29	4.24388e-20	-134.459	130.799	-39	7.05508e+07	88.3543	0	-1598.8	1.07521e+07	-134.459	130.799	-39	1.1402e+08	88.3543	0	-1598.8	3.80855e+07
-131.353	129.235	-39	3.48308e+07	-68.8064	-8.88178e-16	-1743.35	1.06504e-20	-131.353	129.235	-39	6.91258e+07	-0.856179	8.88178e-16	-1619.13	1.52523e+07	-131.353	129.235	-39	1.18195e+08	-0.856179	8.88178e-16	-1619.13	5.17971e+07
-130.494	125.728	-39	3.5504e+07	-98.6036	-2.22045e-16	-1718.77	3.41713e-20	-130.494	125.728	-39	6.87218e+07	85.8772	0	-1601.22	9.19606e+06	-130.494	125.728	-39	1.23711e+08	85.8772	0	-1601.22	4.17314e+07
-132.212	132.741	-39	3.42385e+07	-76.0017	-3.55271e-15	-1744.82	1.13684e-20	-132.212	132.741	-39	6.96214e+07	19.09	0	-1640.34	1.54866e+07	-132.212	132.741	-39	1.13043e+08	19.09	0	-1640.34	4.82409e+07
-19.7135	-223.379	-39	3.17563e+07	-71.6619	8.88178e-16	-1749.34	2.84955e-21	-19.7135	-223.379	-39	2.035e+07	69.4959	-4.44089e-16	-1628.4	1.04942e+07	-19.7135	-223.379	-39	5.75642e+07	69.4959	-4.44089e-16	-1628.4	4.19849e+07
-16.4285	-223.388	-39	3.16587e+07	-87.687	-3.55271e-15	-1746.73	1.38806e-20	-16.4285	-223.388	-39	1.97515e+07	45.4908	-5.32907e-15	-1663.02	1.32181e+07	-16.4285	-223.388	-39	5.7943e+07	45.4908	-5.32907e-15	-1663.02	4.06249e+07
-18.0692	-220.325	-39	3.13796e+07	-76.6686	-3.55271e-15	-1749.94	4.53737e-21	-18.0692	-220.325	-39	1.99054e+07	42.8299	-8.88178e-16	-1665.25	1.519e+07	-18.0692	-220.325	-39	5.91417e+07	42.8299	-8.88178e-16	-1665.25	4.20436e+07
-14.7842	-220.334	-39	3.12883e+07	16.402	2.22045e-16	-1704.36	1.14335e-20	-14.7842	-220.334	-39	1.93383e+07	39.5467	-8.88178e-16	-1669.59	1.55763e+07	-14.7842	-220.334	-39	5.9456e+07	39.5467	-8.88178e-16	-1669.59	4.19639e+07
-13.1435	-223.397	-39	3.15849e+07	-7.71857	4.44089e-16	-1721.43	5.25752e-21	-13.1435	-223.397	-39	1.92577e+07	45.4219	-8.88178e-16	-1668.35	1.40393e+07	-13.1435	-223.397	-39	5.83037e+07	45.4219	-8.88178e-16	-1668.35	3.97616e+07
-11.4993	-220.343	-39	3.12182e+07	-26.8348	0	-1735.38	3.96243e-21	-11.4993	-220.343	-39	1.88772e+07	58.4112	-1.33227e-15	-1668.62	1.08675e+07	-11.4993	-220.343	-39	5.97879e+07	58.4112	-1.33227e-15	-1668.62	3.54579e+07
-16.4249	-217.271	-39	3.0982e+07	-3.7839	0	-1728.34	3.92638e-21	-16.4249	-217.271	-39	1.94615e+07	-177.451	0	-1657.35	2.94578e+07	-16.4249	-217.271	-39	6.07931e+07	-177.451	0	-1657.35	1.8835e+07
-13.1399	-217.28	-39	3.08891e+07	-180.209	-4.44089e-16	-1655.09	9.55477e-20	-13.1399	-217.28	-39	1.89191e+07	-139.125	3.55271e-15	-1743.07	1.62492e+07	-13.1399	-217.28	-39	6.10745e+07	-139.125	3.55271e-15	-1743.07	1.98722e+07
-14.7806	-214.217	-39	3.05482e+07	-190.445	0	-1815.59	4.8931e-22	-14.7806	-214.217	-39	1.8998e+07	-110.007	4.44089e-16	-1708.29	1.30089e+07	-14.7806	-214.217	-39	6.25509e+07	-110.007	4.44089e-16	-1708.29	2.2169e+07
-36.7093	-184.241	-39	2.74538e+07	-193.127	5.32907e-15	-1867.71	9.56918e-23	-36.7093	-184.241	-39	2.43691e+07	-68.8064	-8.88178e-16	-1743.35	1.24684e+07	-36.7093	-184.241	-39	8.42953e+07	-68.8064	-8.88178e-16	-1743.35	2.7438e+07
-35.6634	-187.702	-39	2.78295e+07	144.29	8.88178e-16	-1618.07	9.04745e-18	-35.6634	-187.702	-39	2.39898e+07	-98.6036	-2.22045e-16	-1718.77	1.07675e+07	-35.6634	-187.702	-39	8.06701e+07	-98.6036	-2.22045e-16	-1718.77	2.44555e+07
-33.757	-184.629	-39	2.72217e+07	142.934	-8.88178e-16	-1577.43	5.79096e-17	-33.757	-184.629	-39	2.32075e+07	-76.0017	-3.55271e-15	-1744.82	1.04254e+07	-33.757	-184.629	-39	8.44112e+07	-76.0017	-3.55271e-15	-1744.82	2.61172e+07
-32.7111	-188.091	-39	2.75893e+07	106.429	-4.44089e-16	-1605.15	9.96259e-18	-32.7111	-188.091	-39	2.28476e+07	-71.6619	8.88178e-16	-1749.34	1.20907e+07	-32.7111	-188.091	-39	8.08333e+07	-71.6619	8.88178e-16	-1749.34	2.69379e+07
-34.6176	-191.163	-39	2.82225e+07	170.348	-4.44089e-16	-1591.25	6.25215e-17	-34.6176	-191.163	-39	2.36583e+07	-87.687	-3.55271e-15	-1746.73	1.16073e+07	-34.6176	-191.163	-39	7.72755e+07	-87.687	-3.55271e-15	-1746.73	2.46441e+07
-31.6653	-191.552	-39	2.80051e+07	130.656	-8.88178e-16	-1638.37	1.52887e-18	-31.6653	-191.552	-39	2.25502e+07	-76.6686	-3.55271e-15	-1749.94	1.03418e+07	-31.6653	-191.552	-39	7.74143e+07	-76.6686	-3.55271e-15	-1749.94	2.58753e+07
-33.5717	-194.625	-39	2.86515e+07	148.902	-1.77636e-15	-1630.73	1.90786e-18	-33.5717	-194.625	-39	2.33523e+07	16.402	2.22045e-16	-1704.36	1.59767e+07	-33.5717	-194.625	-39	7.40796e+07	16.402	2.22045e-16	-1704.36	3.78729e+07
-30.8047	-185.018	-39	2.70155e+07	151.26	-1.77636e-15	-1717.7	4.99392e-20	-30.8047	-185.018	-39	2.21057e+07	-7.71857	4.44089e-16	-1721.43	1.544e+07	-30.8047	-185.018	-39	8.44772e+07	-7.71857	4.44089e-16	-1721.43	3.6607e+07
-29.7588	-188.479	-39	2.74067e+07	153.883	3.55271e-15	-1709.2	1.8724e-19	-29.7588	-188.479	-39	2.1783e+07	-26.8348	0	-1735.38	1.44429e+07	-29.7588	-188.479	-39	8.08633e+07	-26.8348	0	-1735.38	3.07306e+07
-27.8524	-185.407	-39	2.6815e+07	131.279	-8.88178e-16	-1699.59	2.36865e-19	-27.8524	-185.407	-39	2.09933e+07	-3.7839	0	-1728.34	1.58896e+07	-27.8524	-185.407	-39	8.45471e+07	-3.7839	0	-1728.34	3.38235e+07
-24.0335	-195.168	-39	2.80552e+07	192.64	-1.77636e-15	-1641.2	3.76718e-18	-24.0335	-195.168	-39	2.0129e+07	-180.209	-4.44089e-16	-1655.09	2.76992e+07	-24.0335	-195.168	-39	7.51511e+07	-180.209	-4.44089e-16	-1655.09	1.91272e+07
-25.3065	-191.914	-39	2.76161e+07	195.031	0	-1656.92	6.63687e-19	-25.3065	-191.914	-39	2.03769e+07	-190.445	0	-1815.59	8.72788e+06	-25.3065	-191.914	-39	7.81151e+07	-190.445	0	-1815.59	2.5253e+07
-27.2129	-194.987	-39	2.82321e+07	164.076	-3.55271e-15	-1725.43	3.89803e-20	-27.2129	-194.987	-39	2.11789e+07	-193.127	5.32907e-15	-1867.71	8.13596e+06	-27.2129	-194.987	-39	7.48286e+07	-193.127	5.32907e-15	-1867.71	2.56156e+07
-28.4859	-191.733	-39	2.78125e+07	205.61	2.22045e-16	-1709.72	5.33544e-20	-28.4859	-191.733	-39	2.14613e+07	144.29	8.88178e-16	-1618.07	1.72603e+07	-28.4859	-191.733	-39	7.77163e+07	144.29	8.88178e-16	-1618.07	2.01961e+07
-26.5794	-188.661	-39	2.72034e+07	-65.1628	-3.55271e-15	-1751.07	1.81871e-21	-26.5794	-188.661	-39	2.06579e+07	142.934	-8.88178e-16	-1577.43	1.81362e+07	-26.5794	-188.661	-39	8.12071e+07	142.934	-8.88178e-16	-1577.43	2.30284e+07
-30.3923	-194.806	-39	2.84239e+07	-81.5049	0	-1759.22	5.9224e-21	-30.3923	-194.806	-39	2.22293e+07	106.429	-4.44089e-16	-1605.15	1.30555e+07	-30.3923	-194.806	-39	7.44731e+07	106.429	-4.44089e-16	-1605.15	3.13408e+07
-19.6831	-204.981	-39	2.93876e+07	-123.846	-3.55271e-15	-1790.36	2.66639e-21	-19.6831	-204.981	-39	1.94556e+07	170.348	-4.44089e-16	-1591.25	1.79748e+07	-19.6831	-204.981	-39	6.77667e+07	170.348	-4.44089e-16	-1591.25	1.28516e+07
-18.0489	-208.06	-39	2.97828e+07	-171.275	-1.77636e-15	-1786.68	3.17706e-21	-18.0489	-208.06	-39	1.92557e+07	130.656	-8.88178e-16	-1638.37	1.33216e+07	-18.0489	-208.06	-39	6.58458e+07	130.656	-8.88178e-16	-1638.37	2.27755e+07
-16.4845	-204.932	-39	2.92211e+07	-139.154	-3.55271e-15	-1819.55	7.28134e-22	-16.4845	-204.932	-39	1.87541e+07	148.902	-1.77636e-15	-1630.73	1.61495e+07	-16.4845	-204.932	-39	6.80615e+07	148.902	-1.77636e-15	-1630.73	2.08906e+07
-14.8504	-208.01	-39	2.96301e+07	-170.957	0	-1853.95	1.5951e-22	-14.8504	-208.01	-39	1.86348e+07	151.26	-1.77636e-15	-1717.7	1.11355e+07	-14.8504	-208.01	-39	6.62281e+07	151.26	-1.77636e-15	-1717.7	1.90879e+07
-16.4148	-211.138	-39	3.017e+07	-117.908	0	-1823.29	3.89584e-22	-16.4148	-211.138	-39	1.91052e+07	153.883	3.55271e-15	-1709.2	1.20108e+07	-16.4148	-211.138	-39	6.41554e+07	153.883	3.55271e-15	-1709.2	1.87411e+07
-13.2162	-211.089	-39	3.00404e+07	-62.652	0	-1805.67	4.33867e-22	-13.2162	-211.089	-39	1.85582e+07	131.279	-8.88178e-16	-1699.59	1.10776e+07	-13.2162	-211.089	-39	6.45085e+07	131.279	-8.88178e-16	-1699.59	2.30047e+07
-13.286	-204.883	-39	2.91071e+07	-47.8602	-3.55271e-15	-1804.19	3.42339e-22	-13.286	-204.883	-39	1.81774e+07	192.64	-1.77636e-15	-1641.2	1.92291e+07	-13.286	-204.883	-39	6.84e+07	192.64	-1.77636e-15	-1641.2	1.7635e+07
-11.6518	-207.961	-39	2.9539e+07	-86.611	0	-1815.92	4.354e-22	-11.6518	-207.961	-39	1.81256e+07	195.031	0	-1656.92	1.7407e+07	-11.6518	-207.961	-39	6.65586e+07	195.031	0	-1656.92	1.48342e+07
-10.0874	-204.833	-39	2.90269e+07	-126.299	8.88178e-16	-1873.18	3.87469e-23	-10.0874	-204.833	-39	1.76787e+07	164.076	-3.55271e-15	-1725.43	1.07547e+07	-10.0874	-204.833	-39	6.87931e+07	164.076	-3.55271e-15	-1725.43	2.01123e+07
14.9316	-232.442	-39	3.23512e+07	-109.4	-8.88178e-16	-1858.49	6.64146e-23	14.9316	-232.442	-39	2.0844e+07	205.61	2.22045e-16	-1709.72	9.06651e+06	14.9316	-232.442	-39	5.52307e+07	205.61	2.22045e-16	-1709.72	2.03554e+07
18.2537	-232.438	-39	3.24139e+07	-151.182	0	-1875.34	2.28997e-23	18.2537	-232.438	-39	2.15716e+07	-65.1628	-3.55271e-15	-1751.07	1.2985e+07	18.2537	-232.438	-39	5.47972e+07	-65.1628	-3.55271e-15	-1751.07	2.72197e+07
16.5788	-229.431	-39	3.21571e+07	151.843	7.10543e-15	-1724.34	1.40028e-20	16.5788	-229.431	-39	2.10726e+07	-81.5049	0	-1759.22	1.19704e+07	16.5788	-229.431	-39	5.591e+07	-81.5049	0	-1759.22	2.62793e+07
19.9009	-229.427	-39	3.22283e+07	-63.7673	8.88178e-15	-1817.27	1.03715e-22	19.9009	-229.427	-39	2.18263e+07	-123.846	-3.55271e-15	-1790.36	1.35063e+07	19.9009	-229.427	-39	5.54429e+07	-123.846	-3.55271e-15	-1790.36	2.21307e+07
21.5758	-232.434	-39	3.24855e+07	108.79	0	-1736.56	3.14977e-20	21.5758	-232.434	-39	2.23364e+07	-171.275	-1.77636e-15	-1786.68	1.35174e+07	21.5758	-232.434	-39	5.4307e+07	-171.275	-1.77636e-15	-1786.68	1.91911e+07
23.2229	-229.423	-39	3.23067e+07	60.7742	4.44089e-16	-1701.52	2.69666e-20	23.2229	-229.423	-39	2.2645e+07	-139.154	-3.55271e-15	-1819.55	1.07439e+07	23.2229	-229.423	-39	5.49509e+07	-139.154	-3.55271e-15	-1819.55	1.76057e+07
24.8978	-232.43	-39	3.25781e+07	89.8592	-4.44089e-16	-1604.36	2.26383e-18	24.8978	-232.43	-39	2.32052e+07	-170.957	0	-1853.95	9.97645e+06	24.8978	-232.43	-39	5.37829e+07	-170.957	0	-1853.95	2.28925e+07
18.226	-226.421	-39	3.1942e+07	103.61	1.77636e-15	-1677.25	4.80705e-19	18.226	-226.421	-39	2.12979e+07	-117.908	0	-1823.29	1.13568e+07	18.226	-226.421	-39	5.66921e+07	-117.908	0	-1823.29	2.10972e+07
21.548	-226.417	-39	3.20179e+07	85.3342	0	-1742.19	2.75792e-20	21.548	-226.417	-39	2.2111e+07	-62.652	0	-1805.67	1.33158e+07	21.548	-226.417	-39	5.62053e+07	-62.652	0	-1805.67	2.15287e+07
19.8731	-223.41	-39	3.17023e+07	-0.510274	0	-1729.34	2.06146e-21	19.8731	-223.41	-39	2.15607e+07	-47.8602	-3.55271e-15	-1804.19	1.37259e+07	19.8731	-223.41	-39	5.75761e+07	-47.8602	-3.55271e-15	-1804.19	2.14218e+07
23.1818	-223.383	-39	3.17813e+07	79.1484	0	-1746.52	8.32749e-21	23.1818	-223.383	-39	2.24243e+07	-86.611	0	-1815.92	1.13806e+07	23.1818	-223.383	-39	5.70208e+07	-86.611	0	-1815.92	2.19741e+07
24.8567	-226.39	-39	3.21013e+07	-3.49262	-4.44089e-16	-1730.9	2.71763e-21	24.8567	-226.39	-39	2.29824e+07	-126.299	8.88178e-16	-1873.18	9.8785e+06	24.8567	-226.39	-39	5.56486e+07	-126.299	8.88178e-16	-1873.18	1.82799e+07
26.5316	-229.396	-39	3.24073e+07	-0.413735	0	-1734.26	1.45467e-21	26.5316	-229.396	-39	2.35638e+07	-109.4	-8.88178e-16	-1858.49	9.41857e+06	26.5316	-229.396	-39	5.43601e+07	-109.4	-8.88178e-16	-1858.49	2.06682e+07
26.4905	-223.356	-39	3.18791e+07	72.0408	0	-1754.04	1.38618e-21	26.4905	-223.356	-39	2.33154e+07	-151.182	0	-1875.34	9.37212e+06	26.4905	-223.356	-39	5.64705e+07	-151.182	0	-1875.34	1.82585e+07
28.1654	-226.363	-39	3.22162e+07	9.65011	7.10543e-15	-1785.78	4.31284e-22	28.1654	-226.363	-39	2.39149e+07	151.843	7.10543e-15	-1724.34	1.00398e+07	28.1654	-226.363	-39	5.50464e+07	151.843	7.10543e-15	-1724.34	1.99313e+07
29.7992	-223.329	-39	3.20077e+07	63.7964	1.77636e-15	-1811.07	1.21696e-22	29.7992	-223.329	-39	2.43141e+07	-63.7673	8.88178e-15	-1817.27	1.28476e+07	29.7992	-223.329	-39	5.59024e+07	-63.7673	8.88178e-15	-1817.27	2.10845e+07
28.1297	-220.153	-39	3.16065e+07	-133.797	8.88178e-16	-1880.96	9.34709e-24	28.1297	-220.153	-39	2.36477e+07	108.79	0	-1736.56	7.27007e+06	28.1297	-220.153	-39	5.76671e+07	108.79	0	-1736.56	2.42971e+07
24.821	-220.18	-39	3.1499e+07	-140.481	0	-1889.97	4.3478e-24	24.821	-220.18	-39	2.27091e+07	60.7742	4.44089e-16	-1701.52	1.09465e+07	24.821	-220.18	-39	5.81846e+07	60.7742	4.44089e-16	-1701.52	3.53834e+07
26.4602	-216.976	-39	3.11924e+07	-127.411	8.88178e-16	-1883.32	8.90324e-24	26.4602	-216.976	-39	2.30076e+07	89.8592	-4.44089e-16	-1604.36	1.08874e+07	26.4602	-216.976	-39	5.94915e+07	89.8592	-4.44089e-16	-1604.36	4.02958e+07
23.1515	-217.004	-39	3.1095e+07	-146.18	7.10543e-15	-1972.55	2.33356e-24	23.1515	-217.004	-39	2.20963e+07	103.61	1.77636e-15	-1677.25	1.00727e+07	23.1515	-217.004	-39	6.00202e+07	103.61	1.77636e-15	-1677.25	2.78706e+07
24.7907	-213.8	-39	3.07575e+07	-183.688	-1.77636e-15	-1961.22	2.37288e-24	24.7907	-213.8	-39	2.23695e+07	85.3342	0	-1742.19	6.66589e+06	24.7907	-213.8	-39	6.14545e+07	85.3342	0	-1742.19	2.89958e+07
21.5123	-220.207	-39	3.14051e+07	-159.477	7.10543e-15	-1993.79	7.91185e-25	21.5123	-220.207	-39	2.18287e+07	-0.510274	0	-1729.34	1.61039e+07	21.5123	-220.207	-39	5.87152e+07	-0.510274	0	-1729.34	3.2499e+07
34.8626	-214.148	-39	3.12602e+07	-134.253	-8.88178e-16	-1902.31	3.52054e-24	34.8626	-214.148	-39	2.56267e+07	79.1484	0	-1746.52	8.12276e+06	34.8626	-214.148	-39	5.92962e+07	79.1484	0	-1746.52	2.83663e+07
31.5053	-214.032	-39	3.10844e+07	215.038	0	-1707.9	4.33092e-20	31.5053	-214.032	-39	2.44799e+07	-3.49262	-4.44089e-16	-1730.9	1.57611e+07	31.5053	-214.032	-39	6.00395e+07	-3.49262	-4.44089e-16	-1730.9	3.19488e+07
33.1748	-217.208	-39	3.15348e+07	89.0379	0	-1748.55	1.37618e-20	33.1748	-217.208	-39	2.51769e+07	-0.413735	0	-1734.26	1.58627e+07	33.1748	-217.208	-39	5.80043e+07	-0.413735	0	-1734.26	3.11893e+07
29.8175	-217.092	-39	3.13516e+07	159.027	0	-1746.1	1.60225e-20	29.8175	-217.092	-39	2.40542e+07	72.0408	0	-1754.04	8.63088e+06	29.8175	-217.092	-39	5.87803e+07	72.0408	0	-1754.04	2.76564e+07
28.148	-213.916	-39	3.09076e+07	164.42	-1.77636e-15	-1784.79	4.23268e-21	28.148	-213.916	-39	2.34034e+07	9.65011	7.10543e-15	-1785.78	1.35445e+07	28.148	-213.916	-39	6.07412e+07	9.65011	7.10543e-15	-1785.78	2.12793e+07
31.487	-220.269	-39	3.17813e+07	203.616	0	-1755.34	1.53364e-20	31.487	-220.269	-39	2.47506e+07	63.7964	1.77636e-15	-1811.07	1.00518e+07	31.487	-220.269	-39	5.68997e+07	63.7964	1.77636e-15	-1811.07	2.23885e+07
38.1874	-214.143	-39	3.14065e+07	180.483	-1.77636e-15	-1781.06	3.36309e-21	38.1874	-214.143	-39	2.68115e+07	-133.797	8.88178e-16	-1880.96	9.07535e+06	38.1874	-214.143	-39	5.84877e+07	-133.797	8.88178e-16	-1880.96	1.63715e+07
36.4644	-211.107	-39	3.09716e+07	-0.600024	0	-1837.23	3.75927e-23	36.4644	-211.107	-39	2.60851e+07	-140.481	0	-1889.97	8.94271e+06	36.4644	-211.107	-39	6.07374e+07	-140.481	0	-1889.97	1.92483e+07
39.7893	-211.101	-39	3.11448e+07	-9.1002	0	-1837.32	3.98016e-23	39.7893	-211.101	-39	2.72906e+07	-127.411	8.88178e-16	-1883.32	8.93744e+06	39.7893	-211.101	-39	5.99266e+07	-127.411	8.88178e-16	-1883.32	1.62019e+07
41.5123	-214.138	-39	3.15758e+07	-2.40974	0	-1840.48	1.5123e-23	41.5123	-214.138	-39	2.80183e+07	-146.18	7.10543e-15	-1972.55	5.56485e+06	41.5123	-214.138	-39	5.76423e+07	-146.18	7.10543e-15	-1972.55	1.38121e+07
43.1141	-211.096	-39	3.13256e+07	-66.0507	0	-1841.01	5.18182e-23	43.1141	-211.096	-39	2.85571e+07	-183.688	-1.77636e-15	-1961.22	5.25651e+06	43.1141	-211.096	-39	5.91347e+07	-183.688	-1.77636e-15	-1961.22	2.22486e+07
44.8371	-214.132	-39	3.1768e+07	-5.79714	4.44089e-16	-1843.3	9.62521e-24	44.8371	-214.132	-39	2.93021e+07	-159.477	7.10543e-15	-1993.79	4.7392e+06	44.8371	-214.132	-39	5.67321e+07	-159.477	7.10543e-15	-1993.79	1.29538e+07
38.0663	-208.065	-39	3.06886e+07	-62.2471	0	-1883.77	9.01282e-24	38.0663	-208.065	-39	2.65512e+07	-134.253	-8.88178e-16	-1902.31	8.27582e+06	38.0663	-208.065	-39	6.23062e+07	-134.253	-8.88178e-16	-1902.31	1.79632e+07
41.3911	-208.06	-39	3.0878e+07	-113.901	8.88178e-16	-1878.87	1.8662e-23	41.3911	-208.06	-39	2.78245e+07	215.038	0	-1707.9	9.66149e+06	41.3911	-208.06	-39	6.15658e+07	215.038	0	-1707.9	2.20701e+07
39.6681	-205.024	-39	3.03964e+07	-105.503	4.44089e-16	-1912.39	3.34538e-24	39.6681	-205.024	-39	2.70598e+07	89.0379	0	-1748.55	6.64491e+06	39.6681	-205.024	-39	6.41059e+07	89.0379	0	-1748.55	2.71403e+07
-198.507	-120.929	-39	2.97767e+07	-89.2676	0	-1942.24	1.33113e-24	-198.507	-120.929	-39	9.03893e+07	159.027	0	-1746.1	1.02111e+07	-198.507	-120.929	-39	8.83633e+07	159.027	0	-1746.1	2.15043e+07
-196.684	-118.014	-39	3.01863e+07	-80.7034	-8.88178e-16	-1932.5	2.67247e-24	-196.684	-118.014	-39	9.0044e+07	164.42	-1.77636e-15	-1784.79	8.71317e+06	-196.684	-118.014	-39	9.01576e+07	164.42	-1.77636e-15	-1784.79	2.16166e+07
-200.154	-118.031	-39	2.98694e+07	83.3053	-8.88178e-16	-1747.55	1.20418e-20	-200.154	-118.031	-39	9.06002e+07	203.616	0	-1755.34	1.38406e+07	-200.154	-118.031	-39	8.87869e+07	203.616	0	-1755.34	2.44191e+07
-198.331	-115.116	-39	3.02871e+07	85.7146	0	-1818.2	1.45465e-22	-198.331	-115.116	-39	9.02356e+07	180.483	-1.77636e-15	-1781.06	1.07905e+07	-198.331	-115.116	-39	9.05474e+07	180.483	-1.77636e-15	-1781.06	2.1288e+07
-194.861	-115.099	-39	3.06339e+07	85.234	0	-1754.37	3.35759e-21	-194.861	-115.099	-39	8.9789e+07	-0.600024	0	-1837.23	2.26025e+07	-194.861	-115.099	-39	9.21867e+07	-0.600024	0	-1837.23	1.29669e+07
-201.801	-115.132	-39	2.99579e+07	154.177	1.77636e-15	-1798.02	1.05631e-21	-201.801	-115.132	-39	9.07783e+07	-9.1002	0	-1837.32	2.28114e+07	-201.801	-115.132	-39	8.91422e+07	-9.1002	0	-1837.32	1.42135e+07
-203.818	-129.548	-39	2.90465e+07	70.6363	0	-1830.84	3.65188e-23	-203.818	-129.548	-39	9.09008e+07	-2.40974	0	-1840.48	2.32228e+07	-203.818	-129.548	-39	8.45494e+07	-2.40974	0	-1840.48	1.31252e+07
-205.502	-132.44	-39	2.89667e+07	1.53739	4.44089e-16	-1841.89	1.7142e-23	-205.502	-132.44	-39	9.08761e+07	-66.0507	0	-1841.01	1.41142e+07	-205.502	-132.44	-39	8.37814e+07	-66.0507	0	-1841.01	2.18918e+07
-202.155	-132.428	-39	2.89983e+07	27.4644	3.55271e-15	-1871.47	6.22399e-24	-202.155	-132.428	-39	9.06811e+07	-5.79714	4.44089e-16	-1843.3	2.36007e+07	-202.155	-132.428	-39	8.39499e+07	-5.79714	4.44089e-16	-1843.3	1.40086e+07
-203.839	-135.32	-39	2.89349e+07	43.0976	0	-1859.8	2.89472e-23	-203.839	-135.32	-39	9.07303e+07	-62.2471	0	-1883.77	1.55098e+07	-203.839	-135.32	-39	8.33246e+07	-62.2471	0	-1883.77	2.11072e+07
-207.187	-135.333	-39	2.89218e+07	66.5332	-1.77636e-15	-1878.96	6.10648e-24	-207.187	-135.333	-39	9.09695e+07	-113.901	8.88178e-16	-1878.87	1.07936e+07	-207.187	-135.333	-39	8.34532e+07	-113.901	8.88178e-16	-1878.87	1.82017e+07
-205.524	-138.212	-39	2.891e+07	159.924	0	-1864.4	2.97986e-23	-205.524	-138.212	-39	9.08317e+07	-105.503	4.44089e-16	-1912.39	1.02645e+07	-205.524	-138.212	-39	8.30365e+07	-105.503	4.44089e-16	-1912.39	1.95816e+07
-208.871	-138.225	-39	2.89245e+07	93.32	1.77636e-15	-1826.43	4.87735e-23	-208.871	-138.225	-39	9.11529e+07	-89.2676	0	-1942.24	9.70666e+06	-208.871	-138.225	-39	8.348e+07	-89.2676	0	-1942.24	2.07155e+07
-200.492	-135.307	-39	2.89514e+07	96.4327	-1.77636e-15	-1883.09	7.076e-24	-200.492	-135.307	-39	9.04623e+07	-80.7034	-8.88178e-16	-1932.5	1.22219e+07	-200.492	-135.307	-39	8.34095e+07	-80.7034	-8.88178e-16	-1932.5	2.18663e+07
-202.177	-138.199	-39	2.89055e+07	165.136	1.77636e-15	-1809.15	2.49022e-22	-202.177	-138.199	-39	9.05178e+07	83.3053	-8.88178e-16	-1747.55	7.41043e+06	-202.177	-138.199	-39	8.28095e+07	83.3053	-8.88178e-16	-1747.55	2.73356e+07
-198.829	-138.187	-39	2.89257e+07	-79.936	0	-1946.31	8.38255e-25	-198.829	-138.187	-39	9.02434e+07	85.7146	0	-1818.2	8.88584e+06	-198.829	-138.187	-39	8.28057e+07	85.7146	0	-1818.2	2.34515e+07
-191.392	-115.084	-39	3.09584e+07	-1.50705	0	-1842.37	3.63791e-24	-191.392	-115.084	-39	8.93337e+07	85.234	0	-1754.37	8.59453e+06	-191.392	-115.084	-39	9.38605e+07	85.234	0	-1754.37	2.79674e+07
-193.215	-117.998	-39	3.05011e+07	-92.5247	-2.22045e-15	-1999.71	1.20698e-25	-193.215	-117.998	-39	8.95624e+07	154.177	1.77636e-15	-1798.02	8.91264e+06	-193.215	-117.998	-39	9.16429e+07	154.177	1.77636e-15	-1798.02	2.0532e+07
-195.038	-120.913	-39	3.00622e+07	172.849	0	-1796.52	9.70576e-22	-195.038	-120.913	-39	8.98317e+07	70.6363	0	-1830.84	9.41069e+06	-195.038	-120.913	-39	8.96359e+07	70.6363	0	-1830.84	2.12967e+07
-189.746	-117.983	-39	3.08093e+07	173.378	3.55271e-15	-1878.64	1.46686e-23	-189.746	-117.983	-39	8.90474e+07	1.53739	4.44089e-16	-1841.89	2.24972e+07	-189.746	-117.983	-39	9.31959e+07	1.53739	4.44089e-16	-1841.89	1.23092e+07
-191.569	-120.897	-39	3.0382e+07	0.530331	2.22045e-16	-1948.09	1.5469e-24	-191.569	-120.897	-39	8.93113e+07	27.4644	3.55271e-15	-1871.47	1.29786e+07	-191.569	-120.897	-39	9.10375e+07	27.4644	3.55271e-15	-1871.47	1.7165e+07
-188.101	-120.882	-39	3.0661e+07	-1.35394	-2.22045e-16	-1951.25	1.19179e-24	-188.101	-120.882	-39	8.87599e+07	43.0976	0	-1859.8	1.16669e+07	-188.101	-120.882	-39	9.25473e+07	43.0976	0	-1859.8	1.85854e+07
-186.241	-117.967	-39	3.11879e+07	-4.02075	-2.22045e-16	-1948.86	1.39635e-24	-186.241	-117.967	-39	8.82697e+07	66.5332	-1.77636e-15	-1878.96	1.02186e+07	-186.241	-117.967	-39	9.50212e+07	66.5332	-1.77636e-15	-1878.96	2.07917e+07
-187.887	-115.068	-39	3.136e+07	-14.8233	-2.22045e-16	-1950.69	8.04457e-25	-187.887	-115.068	-39	8.85921e+07	159.924	0	-1864.4	9.11605e+06	-187.887	-115.068	-39	9.57469e+07	159.924	0	-1864.4	1.83627e+07
-184.381	-115.052	-39	3.17787e+07	-1.78578	0	-1952.71	5.06901e-25	-184.381	-115.052	-39	8.79001e+07	93.32	1.77636e-15	-1826.43	8.26837e+06	-184.381	-115.052	-39	9.7809e+07	93.32	1.77636e-15	-1826.43	2.40767e+07
-197.052	-135.325	-39	2.90836e+07	-26.8875	2.22045e-16	-1966.89	1.23937e-25	-197.052	-135.325	-39	8.99721e+07	96.4327	-1.77636e-15	-1883.09	8.90456e+06	-197.052	-135.325	-39	8.37045e+07	96.4327	-1.77636e-15	-1883.09	2.02294e+07
-198.715	-132.445	-39	2.91307e+07	0.944181	0	-1951.08	6.90304e-25	-198.715	-132.445	-39	9.01866e+07	165.136	1.77636e-15	-1809.15	8.14232e+06	-198.715	-132.445	-39	8.43135e+07	165.136	1.77636e-15	-1809.15	2.18244e+07
-195.275	-132.463	-39	2.92859e+07	75.7405	-1.77636e-15	-1900.53	1.58318e-24	-195.275	-132.463	-39	8.97705e+07	-79.936	0	-1946.31	1.10127e+07	-195.275	-132.463	-39	8.48884e+07	-79.936	0	-1946.31	2.12215e+07
-196.938	-129.584	-39	2.93564e+07	92.0898	0	-1938.19	6.50382e-25	-196.938	-129.584	-39	9.00227e+07	-1.50705	0	-1842.37	2.34274e+07	-196.938	-129.584	-39	8.56074e+07	-1.50705	0	-1842.37	1.30101e+07
-193.498	-129.602	-39	2.9516e+07	123.926	1.77636e-15	-1936.63	2.79005e-24	-193.498	-129.602	-39	8.96319e+07	-92.5247	-2.22045e-15	-1999.71	1.00225e+07	-193.498	-129.602	-39	8.63974e+07	-92.5247	-2.22045e-15	-1999.71	2.30704e+07
-200.378	-129.566	-39	2.91919e+07	171.526	-3.55271e-15	-1927.31	3.19056e-24	-200.378	-129.566	-39	9.04628e+07	172.849	0	-1796.52	7.70572e+06	-200.378	-129.566	-39	8.49907e+07	172.849	0	-1796.52	2.06343e+07
-200.278	-123.802	-39	2.94987e+07	216.46	0	-1929.03	1.35257e-23	-200.278	-123.802	-39	9.0493e+07	173.378	3.55271e-15	-1878.64	8.75022e+06	-200.278	-123.802	-39	8.67389e+07	173.378	3.55271e-15	-1878.64	1.93664e+07
-196.837	-123.82	-39	2.96722e+07	148.822	0	-1881.82	7.92081e-24	-196.837	-123.82	-39	9.01159e+07	0.530331	2.22045e-16	-1948.09	2.76351e+07	-196.837	-123.82	-39	8.77027e+07	0.530331	2.22045e-16	-1948.09	2.70566e+07
-198.608	-126.693	-39	2.94181e+07	86.4619	0	-1896.84	3.2655e-24	-198.608	-126.693	-39	9.02509e+07	-1.35394	-2.22045e-16	-1951.25	2.82503e+07	-198.608	-126.693	-39	8.61979e+07	-1.35394	-2.22045e-16	-1951.25	2.60423e+07
-202.048	-126.675	-39	2.92516e+07	104.85	0	-1939.9	1.65625e-24	-202.048	-126.675	-39	9.07011e+07	-4.02075	-2.22045e-16	-1948.86	2.86695e+07	-202.048	-126.675	-39	8.55328e+07	-4.02075	-2.22045e-16	-1948.86	2.57744e+07
-195.168	-126.711	-39	2.95929e+07	-0.749176	0	-1954.23	1.69661e-25	-195.168	-126.711	-39	8.98793e+07	-14.8233	-2.22045e-16	-1950.69	2.56074e+07	-195.168	-126.711	-39	8.70696e+07	-14.8233	-2.22045e-16	-1950.69	2.56695e+07
-191.699	-126.695	-39	2.98612e+07	128.383	1.77636e-15	-1952.5	9.31958e-25	-191.699	-126.695	-39	8.92871e+07	-1.78578	0	-1952.71	2.70429e+07	-191.699	-126.695	-39	8.81822e+07	-1.78578	0	-1952.71	2.60455e+07
-193.369	-123.804	-39	2.99643e+07	173.908	-3.55271e-15	-1952.42	9.91694e-25	-193.369	-123.804	-39	8.95663e+07	-26.8875	2.22045e-16	-1966.89	2.38003e+07	-193.369	-123.804	-39	8.89036e+07	-26.8875	2.22045e-16	-1966.89	2.80214e+07
-189.9	-123.788	-39	3.02608e+07	191.307	0	-1983.28	4.24218e-25	-189.9	-123.788	-39	8.89899e+07	0.944181	0	-1951.08	2.63146e+07	-189.9	-123.788	-39	9.0252e+07	0.944181	0	-1951.08	2.60566e+07
-166.869	-120.492	-39	3.31001e+07	2.03808	-2.22045e-16	-1953.67	2.17198e-25	-166.869	-120.492	-39	8.32632e+07	75.7405	-1.77636e-15	-1900.53	9.62839e+06	-166.869	-120.492	-39	1.04187e+08	75.7405	-1.77636e-15	-1900.53	2.14623e+07
-165.279	-123.254	-39	3.28544e+07	75.2295	0	-1981.1	1.11202e-25	-165.279	-123.254	-39	8.27296e+07	92.0898	0	-1938.19	7.38001e+06	-165.279	-123.254	-39	1.02719e+08	92.0898	0	-1938.19	1.99729e+07
-163.367	-120.213	-39	3.35382e+07	96.1241	0	-1960.92	3.17858e-25	-163.367	-120.213	-39	8.20068e+07	123.926	1.77636e-15	-1936.63	7.85058e+06	-163.367	-120.213	-39	1.06688e+08	123.926	1.77636e-15	-1936.63	1.92824e+07
-161.777	-122.974	-39	3.33025e+07	145.118	-3.55271e-15	-1992.68	1.15375e-25	-161.777	-122.974	-39	8.14694e+07	171.526	-3.55271e-15	-1927.31	7.71423e+06	-161.777	-122.974	-39	1.05129e+08	171.526	-3.55271e-15	-1927.31	1.89671e+07
-163.688	-126.016	-39	3.2643e+07	217.777	7.10543e-15	-1998.43	4.30112e-25	-163.688	-126.016	-39	8.22201e+07	216.46	0	-1929.03	8.06777e+06	-163.688	-126.016	-39	1.01228e+08	216.46	0	-1929.03	3.39252e+07
-160.186	-125.736	-39	3.3066e+07	191.181	-2.22045e-16	-2060.81	8.38369e-26	-160.186	-125.736	-39	8.09449e+07	148.822	0	-1881.82	1.01557e+07	-160.186	-125.736	-39	1.03594e+08	148.822	0	-1881.82	1.80544e+07
-162.098	-128.777	-39	3.24375e+07	-288.675	0	-47.8595	1.54499e+07	-162.098	-128.777	-39	8.1713e+07	86.4619	0	-1896.84	8.98226e+06	-162.098	-128.777	-39	9.97678e+07	86.4619	0	-1896.84	1.99495e+07
-159.865	-119.933	-39	3.40064e+07	-278.406	-4.44089e-16	-39.1691	2.93512e+07	-159.865	-119.933	-39	8.07546e+07	104.85	0	-1939.9	8.62553e+06	-159.865	-119.933	-39	1.09172e+08	104.85	0	-1939.9	1.91335e+07
-158.275	-122.694	-39	3.37487e+07	-288.675	0	-39	3.02401e+07	-158.275	-122.694	-39	8.02118e+07	-0.749176	0	-1954.23	2.5223e+07	-158.275	-122.694	-39	1.07612e+08	-0.749176	0	-1954.23	2.68549e+07
-180.884	-115.02	-39	3.21773e+07	-278.332	7.77156e-16	-39	2.96602e+07	-180.884	-115.02	-39	8.72167e+07	128.383	1.77636e-15	-1952.5	7.74925e+06	-180.884	-115.02	-39	9.98629e+07	128.383	1.77636e-15	-1952.5	1.91014e+07
-182.744	-117.935	-39	3.15982e+07	-278.267	-1.38778e-16	-39.1829	2.93618e+07	-182.744	-117.935	-39	8.75172e+07	173.908	-3.55271e-15	-1952.42	7.22674e+06	-182.744	-117.935	-39	9.68807e+07	173.908	-3.55271e-15	-1952.42	1.78414e+07
-184.604	-120.85	-39	3.10232e+07	-278.137	1.66533e-16	-39	2.96871e+07	-184.604	-120.85	-39	8.7936e+07	191.307	0	-1983.28	5.21421e+06	-184.604	-120.85	-39	9.41679e+07	191.307	0	-1983.28	2.17876e+07
-179.247	-117.903	-39	3.19952e+07	-262.699	0	-43.7622	2.17795e+07	-179.247	-117.903	-39	8.68176e+07	2.03808	-2.22045e-16	-1953.67	2.48531e+07	-179.247	-117.903	-39	9.88464e+07	2.03808	-2.22045e-16	-1953.67	2.4922e+07
-181.107	-120.819	-39	3.14381e+07	-257.319	0	-39.182	2.9161e+07	-181.107	-120.819	-39	8.71512e+07	75.2295	0	-1981.1	9.06433e+06	-181.107	-120.819	-39	9.59408e+07	75.2295	0	-1981.1	2.31282e+07
-177.61	-120.787	-39	3.18025e+07	-267.541	0	-39.2269	2.90371e+07	-177.61	-120.787	-39	8.63827e+07	96.1241	0	-1960.92	7.52865e+06	-177.61	-120.787	-39	9.78217e+07	96.1241	0	-1960.92	2.03253e+07
-175.647	-117.84	-39	3.24314e+07	-257.21	-1.38778e-17	-39	2.94485e+07	-175.647	-117.84	-39	8.57637e+07	145.118	-3.55271e-15	-1992.68	6.85914e+06	-175.647	-117.84	-39	1.01032e+08	145.118	-3.55271e-15	-1992.68	1.40769e+07
-177.284	-114.957	-39	3.2647e+07	-267.665	0	-39	2.94198e+07	-177.284	-114.957	-39	8.62138e+07	217.777	7.10543e-15	-1998.43	7.25728e+06	-177.284	-114.957	-39	1.02078e+08	217.777	7.10543e-15	-1998.43	2.57604e+07
-173.684	-114.894	-39	3.31228e+07	-235.572	0	-39	3.08551e+07	-173.684	-114.894	-39	8.51804e+07	191.181	-2.22045e-16	-2060.81	1.05819e+07	-173.684	-114.894	-39	1.04406e+08	191.181	-2.22045e-16	-2060.81	2.4469e+07
-170.104	-114.796	-39	3.35441e+07	-246.453	2.77556e-17	-39	2.99203e+07	-170.104	-114.796	-39	8.41892e+07	-288.675	0	-47.8595	7.09125e+07	-170.104	-114.796	-39	1.06797e+08	-288.675	0	-47.8595	2.6419e+07
-172.067	-117.742	-39	3.28793e+07	-241.256	0	-42.8847	2.46658e+07	-172.067	-117.742	-39	8.47006e+07	-278.406	-4.44089e-16	-39.1691	8.00171e+07	-172.067	-117.742	-39	1.03204e+08	-278.406	-4.44089e-16	-39.1691	3.69045e+07
-174.029	-120.689	-39	3.22087e+07	-225.765	0	-39	3.20516e+07	-174.029	-120.689	-39	8.52972e+07	-288.675	0	-39	7.66728e+07	-174.029	-120.689	-39	9.98042e+07	-288.675	0	-39	3.06907e+07
-168.487	-117.644	-39	3.33248e+07	-224.975	-2.22045e-16	-40.2786	3.0498e+07	-168.487	-117.644	-39	8.37281e+07	-278.332	7.77156e-16	-39	8.03213e+07	-168.487	-117.644	-39	1.05517e+08	-278.332	7.77156e-16	-39	3.71698e+07
-170.449	-120.591	-39	3.2672e+07	-224.254	0	-39	3.22779e+07	-170.449	-120.591	-39	8.42541e+07	-278.267	-1.38778e-16	-39.1829	8.01399e+07	-170.449	-120.591	-39	1.01881e+08	-278.267	-1.38778e-16	-39.1829	3.70754e+07
-191.841	-132.479	-39	2.94315e+07	-219.037	-2.22045e-16	-39	3.309e+07	-191.841	-132.479	-39	8.93278e+07	-278.137	1.66533e-16	-39	8.04788e+07	-191.841	-132.479	-39	8.55398e+07	-278.137	1.66533e-16	-39	3.7429e+07
-193.618	-135.34	-39	2.9218e+07	-214.49	-2.22045e-16	-39	3.38392e+07	-193.618	-135.34	-39	8.95318e+07	-262.699	0	-43.7622	8.05019e+07	-193.618	-135.34	-39	8.41315e+07	-262.699	0	-43.7622	4.31834e+07
-195.395	-138.202	-39	2.90374e+07	-215.499	1.11022e-16	-39	3.36282e+07	-195.395	-138.202	-39	8.97377e+07	-257.319	0	-39.182	8.53674e+07	-195.395	-138.202	-39	8.29526e+07	-257.319	0	-39.182	4.92128e+07
-190.184	-135.356	-39	2.9363e+07	-214.665	-5.55112e-16	-40.0029	3.25161e+07	-190.184	-135.356	-39	8.90363e+07	-267.541	0	-39.2269	8.32495e+07	-190.184	-135.356	-39	8.47056e+07	-267.541	0	-39.2269	4.35975e+07
-191.961	-138.217	-39	2.91638e+07	-208.769	-4.44089e-16	-40.8887	3.24688e+07	-191.961	-138.217	-39	8.92421e+07	-257.21	-1.38778e-17	-39	8.55718e+07	-191.961	-138.217	-39	8.32986e+07	-257.21	-1.38778e-17	-39	4.94464e+07
-188.526	-138.233	-39	2.93036e+07	-207.794	0	-39	3.49756e+07	-188.526	-138.233	-39	8.87511e+07	-267.665	0	-39	8.35634e+07	-188.526	-138.233	-39	8.3838e+07	-267.665	0	-39	4.3816e+07
-115.667	-148.283	-39	3.30503e+07	-212.019	0	-45.25	2.64313e+07	-115.667	-148.283	-39	6.23341e+07	-235.572	0	-39	8.70258e+07	-115.667	-148.283	-39	1.01925e+08	-235.572	0	-39	5.94528e+07
-113.074	-150.5	-39	3.2841e+07	-257.086	0	-39.1087	2.92715e+07	-113.074	-150.5	-39	6.11058e+07	-246.453	2.77556e-17	-39	8.69022e+07	-113.074	-150.5	-39	1.00273e+08	-246.453	2.77556e-17	-39	5.48547e+07
-112.554	-146.619	-39	3.31803e+07	-246.787	2.77556e-17	-39	2.99116e+07	-112.554	-146.619	-39	6.07866e+07	-241.256	0	-42.8847	8.33282e+07	-112.554	-146.619	-39	1.06133e+08	-241.256	0	-42.8847	5.36828e+07
-109.961	-148.836	-39	3.29613e+07	-246.996	0	-39.3319	2.93891e+07	-109.961	-148.836	-39	5.95285e+07	-225.765	0	-39	8.6133e+07	-109.961	-148.836	-39	1.04373e+08	-225.765	0	-39	6.29433e+07
-110.481	-152.717	-39	3.26555e+07	-257.108	-1.38778e-17	-39	2.9457e+07	-110.481	-152.717	-39	5.9872e+07	-224.975	-2.22045e-16	-40.2786	8.47817e+07	-110.481	-152.717	-39	9.8508e+07	-224.975	-2.22045e-16	-40.2786	6.19382e+07
-109.442	-144.956	-39	3.33658e+07	-246.627	2.77556e-17	-39.256	2.95525e+07	-109.442	-144.956	-39	5.92704e+07	-224.254	0	-39	8.60259e+07	-109.442	-144.956	-39	1.10427e+08	-224.254	0	-39	6.3585e+07
-117.365	-157.749	-39	3.2319e+07	-243.02	4.44089e-16	-45.1492	2.14344e+07	-117.365	-157.749	-39	6.30868e+07	-219.037	-2.22045e-16	-39	8.49295e+07	-117.365	-157.749	-39	8.87749e+07	-219.037	-2.22045e-16	-39	6.48992e+07
-115.814	-160.261	-39	3.22108e+07	-267.733	0	-39.0525	2.93169e+07	-115.814	-160.261	-39	6.23171e+07	-214.49	-2.22045e-16	-39	8.40839e+07	-115.814	-160.261	-39	8.62799e+07	-214.49	-2.22045e-16	-39	6.63846e+07
-114.206	-156.81	-39	3.23609e+07	-267.788	1.38778e-17	-39	2.93997e+07	-114.206	-156.81	-39	6.15431e+07	-215.499	1.11022e-16	-39	8.41214e+07	-114.206	-156.81	-39	9.12886e+07	-215.499	1.11022e-16	-39	6.58112e+07
-112.654	-159.323	-39	3.22494e+07	-235.617	2.22045e-16	-44.9395	2.26494e+07	-112.654	-159.323	-39	6.07999e+07	-214.665	-5.55112e-16	-40.0029	8.29403e+07	-112.654	-159.323	-39	8.87691e+07	-214.665	-5.55112e-16	-40.0029	6.5016e+07
-114.262	-162.773	-39	3.21293e+07	-235.1	2.77556e-17	-39.5658	3.0135e+07	-114.262	-162.773	-39	6.15796e+07	-208.769	-4.44089e-16	-40.8887	8.04362e+07	-114.262	-162.773	-39	8.38194e+07	-208.769	-4.44089e-16	-40.8887	6.54762e+07
-111.047	-155.872	-39	3.24417e+07	-235.299	2.77556e-17	-39	3.08819e+07	-111.047	-155.872	-39	6.00609e+07	-207.794	0	-39	8.20446e+07	-111.047	-155.872	-39	9.39089e+07	-207.794	0	-39	6.77147e+07
-116.799	-154.594	-39	3.25346e+07	-227.889	1.11022e-16	-41.5142	2.84016e+07	-116.799	-154.594	-39	6.27921e+07	-212.019	0	-45.25	7.72753e+07	-116.799	-154.594	-39	9.30878e+07	-212.019	0	-45.25	6.047e+07
-113.64	-153.655	-39	3.25966e+07	-231.264	-2.22045e-16	-45.25	2.2956e+07	-113.64	-153.655	-39	6.12998e+07	-257.086	0	-39.1087	8.54315e+07	-113.64	-153.655	-39	9.57089e+07	-257.086	0	-39.1087	4.93774e+07
-116.233	-151.438	-39	3.27852e+07	-250.629	-2.22045e-16	-45.1533	2.04891e+07	-116.233	-151.438	-39	6.25349e+07	-246.787	2.77556e-17	-39	8.68253e+07	-116.233	-151.438	-39	9.74605e+07	-246.787	2.77556e-17	-39	5.46178e+07
-128.096	-137.275	-39	3.39908e+07	-278.299	-2.77556e-17	-40.6982	2.69717e+07	-128.096	-137.275	-39	6.79167e+07	-246.996	0	-39.3319	8.64698e+07	-128.096	-137.275	-39	1.0965e+08	-246.996	0	-39.3319	5.41937e+07
-129.409	-140.363	-39	3.35448e+07	-279.361	0	-48.3928	1.48157e+07	-129.409	-140.363	-39	6.8472e+07	-257.108	-1.38778e-17	-39	8.57369e+07	-129.409	-140.363	-39	1.04989e+08	-257.108	-1.38778e-17	-39	4.96466e+07
-126.161	-139.153	-39	3.38202e+07	-288.675	0	-54.8046	9.8888e+06	-126.161	-139.153	-39	6.70589e+07	-246.627	2.77556e-17	-39.256	8.65012e+07	-126.161	-139.153	-39	1.08303e+08	-246.627	2.77556e-17	-39.256	5.43985e+07
-127.475	-142.241	-39	3.33924e+07	-282.687	-1.17961e-16	-55.2015	1.08534e+07	-127.475	-142.241	-39	6.76526e+07	-243.02	4.44089e-16	-45.1492	8.14266e+07	-127.475	-142.241	-39	1.03612e+08	-243.02	4.44089e-16	-45.1492	5.12383e+07
-130.722	-143.451	-39	3.31062e+07	-283.268	1.38778e-17	-56.4285	1.16321e+07	-130.722	-143.451	-39	6.91255e+07	-267.733	0	-39.0525	8.3354e+07	-130.722	-143.451	-39	1.00484e+08	-267.733	0	-39.0525	4.36077e+07
-128.788	-145.329	-39	3.29812e+07	-282.718	-2.77556e-17	-55.2834	1.0855e+07	-128.788	-145.329	-39	6.82876e+07	-267.788	1.38778e-17	-39	8.35228e+07	-128.788	-145.329	-39	9.90416e+07	-267.788	1.38778e-17	-39	4.36752e+07
-132.036	-146.539	-39	3.27285e+07	-282.354	4.16334e-17	-54.765	1.11135e+07	-132.036	-146.539	-39	6.97977e+07	-235.617	2.22045e-16	-44.9395	8.1354e+07	-132.036	-146.539	-39	9.61036e+07	-235.617	2.22045e-16	-44.9395	5.40135e+07
-124.227	-141.031	-39	3.36773e+07	-271.801	-6.93889e-18	-39	2.95206e+07	-124.227	-141.031	-39	6.62173e+07	-235.1	2.77556e-17	-39.5658	8.64367e+07	-124.227	-141.031	-39	1.06977e+08	-235.1	2.77556e-17	-39.5658	5.9077e+07
-125.54	-144.118	-39	3.32664e+07	-268.001	1.38778e-17	-39.7553	2.81895e+07	-125.54	-144.118	-39	6.67937e+07	-235.299	2.77556e-17	-39	8.70701e+07	-125.54	-144.118	-39	1.02149e+08	-235.299	2.77556e-17	-39	5.96334e+07
-122.292	-142.908	-39	3.3496e+07	-270.898	1.11022e-16	-46.1646	1.80758e+07	-122.292	-142.908	-39	6.53491e+07	-227.889	1.11022e-16	-41.5142	8.38636e+07	-122.292	-142.908	-39	1.0558e+08	-227.889	1.11022e-16	-41.5142	5.97111e+07
-136.42	-139.977	-39	3.32072e+07	-275.132	-5.55112e-17	-47.9448	1.54521e+07	-136.42	-139.977	-39	7.16725e+07	-231.264	-2.22045e-16	-45.25	8.08039e+07	-136.42	-139.977	-39	1.0168e+08	-231.264	-2.22045e-16	-45.25	5.52511e+07
-134.958	-142.164	-39	3.30268e+07	-278.928	0	-49.0348	1.40809e+07	-134.958	-142.164	-39	7.10313e+07	-250.629	-2.22045e-16	-45.1533	8.08733e+07	-134.958	-142.164	-39	9.98686e+07	-250.629	-2.22045e-16	-45.1533	4.78153e+07
-133.645	-139.077	-39	3.34366e+07	-282.613	-1.249e-16	-55.338	1.09062e+07	-133.645	-139.077	-39	7.03363e+07	-278.299	-2.77556e-17	-40.6982	7.90198e+07	-133.645	-139.077	-39	1.04266e+08	-278.299	-2.77556e-17	-40.6982	3.62166e+07
-132.184	-141.264	-39	3.32705e+07	-270.627	3.33067e-16	-46.844	1.69496e+07	-132.184	-141.264	-39	6.97093e+07	-279.361	0	-48.3928	7.39695e+07	-132.184	-141.264	-39	1.02377e+08	-279.361	0	-48.3928	3.18997e+07
-133.497	-144.352	-39	3.28783e+07	-264.069	0	-45.2414	1.93597e+07	-133.497	-144.352	-39	7.04144e+07	-288.675	0	-54.8046	7.11591e+07	-133.497	-144.352	-39	9.80125e+07	-288.675	0	-54.8046	2.59394e+07
-130.87	-138.176	-39	3.37374e+07	-262.013	-2.22045e-16	-47.2476	1.77247e+07	-130.87	-138.176	-39	6.90776e+07	-282.687	-1.17961e-16	-55.2015	7.28351e+07	-130.87	-138.176	-39	1.06932e+08	-282.687	-1.17961e-16	-55.2015	2.9225e+07
-126.734	-170.004	-39	3.15186e+07	-288.675	0	-59.961	1.40037e+07	-126.734	-170.004	-39	6.71403e+07	-283.268	1.38778e-17	-56.4285	7.35692e+07	-126.734	-170.004	-39	7.18407e+07	-283.268	1.38778e-17	-56.4285	2.90823e+07
-123.242	-170.247	-39	3.16735e+07	-285.973	1.94289e-16	-61.8469	1.58222e+07	-123.242	-170.247	-39	6.55496e+07	-282.718	-2.77556e-17	-55.2834	7.28676e+07	-123.242	-170.247	-39	7.23537e+07	-282.718	-2.77556e-17	-55.2834	2.92418e+07
-119.75	-170.49	-39	3.1791e+07	-285.442	0	-60.8448	1.54825e+07	-119.75	-170.49	-39	6.39793e+07	-282.354	4.16334e-17	-54.765	7.28152e+07	-119.75	-170.49	-39	7.30832e+07	-282.354	4.16334e-17	-54.765	2.9437e+07
-124.903	-167.082	-39	3.16941e+07	-287.077	0	-64	2.74578e+07	-124.903	-167.082	-39	6.63803e+07	-271.801	-6.93889e-18	-39	8.24542e+07	-124.903	-167.082	-39	7.53316e+07	-271.801	-6.93889e-18	-39	4.1333e+07
-121.411	-167.325	-39	3.18087e+07	-285.699	7.97973e-17	-64	2.47444e+07	-121.411	-167.325	-39	6.47918e+07	-268.001	1.38778e-17	-39.7553	8.27427e+07	-121.411	-167.325	-39	7.60587e+07	-268.001	1.38778e-17	-39.7553	4.29698e+07
-123.072	-164.16	-39	3.1856e+07	-285.991	-1.38778e-16	-62.1807	1.76185e+07	-123.072	-164.16	-39	6.56369e+07	-270.898	1.11022e-16	-46.1646	7.70288e+07	-123.072	-164.16	-39	7.90758e+07	-270.898	1.11022e-16	-46.1646	3.73447e+07
-116.164	-164.91	-39	3.20182e+07	-285.164	0	-59.9347	1.40888e+07	-116.164	-164.91	-39	6.24053e+07	-275.132	-5.55112e-17	-47.9448	7.51871e+07	-116.164	-164.91	-39	8.0503e+07	-275.132	-5.55112e-17	-47.9448	3.43312e+07
-117.957	-167.7	-39	3.18814e+07	-285.237	-2.77556e-17	-60.1154	1.42857e+07	-117.957	-167.7	-39	6.31666e+07	-278.928	0	-49.0348	7.38193e+07	-117.957	-167.7	-39	7.67445e+07	-278.928	0	-49.0348	3.19138e+07
-119.618	-164.535	-39	3.19225e+07	-284.989	-2.77556e-17	-60.1548	1.44135e+07	-119.618	-164.535	-39	6.39975e+07	-282.613	-1.249e-16	-55.338	7.28674e+07	-119.618	-164.535	-39	7.97761e+07	-282.613	-1.249e-16	-55.338	2.93301e+07
-119.267	-159.886	-39	3.21562e+07	-223.938	5.55112e-17	-45.8804	2.45504e+07	-119.267	-159.886	-39	6.3917e+07	-270.627	3.33067e-16	-46.844	7.67116e+07	-119.267	-159.886	-39	8.54044e+07	-270.627	3.33067e-16	-46.844	3.71964e+07
-117.716	-162.398	-39	3.20763e+07	-223.427	4.44089e-16	-47.9038	2.23569e+07	-117.716	-162.398	-39	6.31416e+07	-264.069	0	-45.2414	7.90348e+07	-117.716	-162.398	-39	8.29384e+07	-264.069	0	-45.2414	4.15244e+07
-121.169	-162.023	-39	3.19788e+07	-223.014	3.88578e-16	-47.6565	2.27264e+07	-121.169	-162.023	-39	6.47518e+07	-262.013	-2.22045e-16	-47.2476	7.8641e+07	-121.169	-162.023	-39	8.21828e+07	-262.013	-2.22045e-16	-47.2476	4.17854e+07
-126.108	-163.734	-39	3.17797e+07	-224.118	0	-48.0646	2.191e+07	-126.108	-163.734	-39	6.70165e+07	-288.675	0	-59.961	1.16264e+08	-126.108	-163.734	-39	7.85495e+07	-288.675	0	-59.961	2.79952e+07
-127.939	-166.656	-39	3.15752e+07	-222.292	3.33067e-16	-48.0597	2.23185e+07	-127.939	-166.656	-39	6.775e+07	-285.973	1.94289e-16	-61.8469	8.21187e+07	-127.939	-166.656	-39	7.49431e+07	-285.973	1.94289e-16	-61.8469	2.87895e+07
-129.144	-163.308	-39	3.16414e+07	-223.181	4.44089e-16	-48.2241	2.20027e+07	-129.144	-163.308	-39	6.83675e+07	-285.442	0	-60.8448	8.38465e+07	-129.144	-163.308	-39	7.81097e+07	-285.442	0	-60.8448	2.77881e+07
-130.975	-166.23	-39	3.14468e+07	-199.632	0	-39	3.65888e+07	-130.975	-166.23	-39	6.91203e+07	-287.077	0	-64	4.76005e+08	-130.975	-166.23	-39	7.46079e+07	-287.077	0	-64	3.05734e+07
-132.18	-162.882	-39	3.1521e+07	-203.037	0	-39	3.59055e+07	-132.18	-162.882	-39	6.97287e+07	-285.699	7.97973e-17	-64	1.55521e+08	-132.18	-162.882	-39	7.77635e+07	-285.699	7.97973e-17	-64	2.15535e+07
-129.77	-169.578	-39	3.14029e+07	-198.501	2.22045e-16	-41.1536	3.41337e+07	-129.77	-169.578	-39	6.85362e+07	-285.991	-1.38778e-16	-62.1807	1.40823e+08	-129.77	-169.578	-39	7.15445e+07	-285.991	-1.38778e-16	-62.1807	3.02616e+07
-123.832	-160.782	-39	3.20134e+07	-195.626	0	-39	3.7384e+07	-123.832	-160.782	-39	6.60011e+07	-285.164	0	-59.9347	7.78179e+07	-123.832	-160.782	-39	8.26691e+07	-285.164	0	-59.9347	2.82261e+07
-126.868	-160.356	-39	3.19152e+07	-189.143	8.88178e-16	-39	3.86568e+07	-126.868	-160.356	-39	6.73481e+07	-285.237	-2.77556e-17	-60.1154	7.97771e+07	-126.868	-160.356	-39	8.21319e+07	-285.237	-2.77556e-17	-60.1154	2.81054e+07
-124.593	-157.405	-39	3.21794e+07	-191.023	-1.11022e-16	-43.6496	3.26692e+07	-124.593	-157.405	-39	6.63804e+07	-284.989	-2.77556e-17	-60.1548	7.8542e+07	-124.593	-157.405	-39	8.62969e+07	-284.989	-2.77556e-17	-60.1548	2.83181e+07
-127.629	-156.979	-39	3.20793e+07	-192.844	-1.11022e-16	-45.25	3.03569e+07	-127.629	-156.979	-39	6.77181e+07	-223.938	5.55112e-17	-45.8804	8.00113e+07	-127.629	-156.979	-39	8.567e+07	-223.938	5.55112e-17	-45.8804	5.76229e+07
-125.353	-154.027	-39	3.23799e+07	-201.902	2.22045e-16	-46.9088	2.71818e+07	-125.353	-154.027	-39	6.68067e+07	-223.427	4.44089e-16	-47.9038	7.82591e+07	-125.353	-154.027	-39	9.00697e+07	-223.427	4.44089e-16	-47.9038	5.61699e+07
-129.904	-159.93	-39	3.17719e+07	-206.752	-2.22045e-16	-43.1113	3.06563e+07	-129.904	-159.93	-39	6.87092e+07	-223.014	3.88578e-16	-47.6565	7.83343e+07	-129.904	-159.93	-39	8.16481e+07	-223.014	3.88578e-16	-47.6565	5.63302e+07
-120.028	-156.508	-39	3.23507e+07	-182.587	6.66134e-16	-44.045	3.38543e+07	-120.028	-156.508	-39	6.43541e+07	-224.118	0	-48.0646	7.83759e+07	-120.028	-156.508	-39	8.91635e+07	-224.118	0	-48.0646	5.59967e+07
-121.93	-158.645	-39	3.21592e+07	-187.995	0	-45.25	3.13879e+07	-121.93	-158.645	-39	6.51657e+07	-222.292	3.33067e-16	-48.0597	7.81474e+07	-121.93	-158.645	-39	8.58457e+07	-222.292	3.33067e-16	-48.0597	5.6503e+07
-122.69	-155.267	-39	3.23519e+07	-182.79	2.22045e-16	-39	4.00482e+07	-122.69	-155.267	-39	6.55797e+07	-223.181	4.44089e-16	-48.2241	7.80799e+07	-122.69	-155.267	-39	8.96346e+07	-223.181	4.44089e-16	-48.2241	5.60618e+07
-129.808	-149.035	-39	3.25954e+07	-179.937	0	-42.0136	3.69513e+07	-129.808	-149.035	-39	6.87966e+07	-199.632	0	-39	7.937e+07	-129.808	-149.035	-39	9.40832e+07	-199.632	0	-39	6.94969e+07
-126.56	-147.825	-39	3.28461e+07	-178.739	0	-39	4.08921e+07	-126.56	-147.825	-39	6.72797e+07	-203.037	0	-39	8.03973e+07	-126.56	-147.825	-39	9.70091e+07	-203.037	0	-39	6.86306e+07
-127.581	-151.531	-39	3.24864e+07	-181.424	6.66134e-16	-45.25	3.26935e+07	-127.581	-151.531	-39	6.78105e+07	-198.501	2.22045e-16	-41.1536	7.65893e+07	-127.581	-151.531	-39	9.20964e+07	-198.501	2.22045e-16	-41.1536	6.70354e+07
-124.333	-150.321	-39	3.27035e+07	-174.205	0	-39	4.17267e+07	-124.333	-150.321	-39	6.62796e+07	-195.626	0	-39	7.76081e+07	-124.333	-150.321	-39	9.50661e+07	-195.626	0	-39	7.00136e+07
-123.313	-146.614	-39	3.30841e+07	-166.286	-4.44089e-16	-39	4.31582e+07	-123.313	-146.614	-39	6.57867e+07	-189.143	8.88178e-16	-39	7.47376e+07	-123.313	-146.614	-39	1.00116e+08	-189.143	8.88178e-16	-39	7.09062e+07
-119.462	-153.353	-39	3.25701e+07	-169.253	-2.22045e-16	-39	4.26161e+07	-119.462	-153.353	-39	6.40335e+07	-191.023	-1.11022e-16	-43.6496	7.09846e+07	-119.462	-153.353	-39	9.34508e+07	-191.023	-1.11022e-16	-43.6496	6.53931e+07
-118.896	-150.198	-39	3.28274e+07	-168.251	-6.66134e-16	-40.8183	4.04536e+07	-118.896	-150.198	-39	6.37603e+07	-192.844	-1.11022e-16	-45.25	7.02142e+07	-118.896	-150.198	-39	9.77556e+07	-192.844	-1.11022e-16	-45.25	6.34395e+07
-122.124	-152.112	-39	3.25872e+07	-159.58	0	-39	4.42297e+07	-122.124	-152.112	-39	6.52625e+07	-201.902	2.22045e-16	-46.9088	7.29675e+07	-122.124	-152.112	-39	9.38718e+07	-201.902	2.22045e-16	-46.9088	6.12945e+07
-117.875	-146.491	-39	3.31824e+07	-160.864	2.22045e-16	-43.3402	3.85841e+07	-117.875	-146.491	-39	6.33478e+07	-206.752	-2.22045e-16	-43.1113	7.81086e+07	-117.875	-146.491	-39	1.0303e+08	-206.752	-2.22045e-16	-43.1113	6.41063e+07
-121.104	-148.406	-39	3.29358e+07	-163.187	-4.44089e-16	-45.25	3.58402e+07	-121.104	-148.406	-39	6.47705e+07	-182.587	6.66134e-16	-44.045	6.63364e+07	-121.104	-148.406	-39	9.89106e+07	-182.587	6.66134e-16	-44.045	6.56524e+07
-120.084	-144.7	-39	3.33094e+07	-170.944	4.44089e-16	-40.8482	4.00834e+07	-120.084	-144.7	-39	6.43456e+07	-187.995	0	-45.25	6.80298e+07	-120.084	-144.7	-39	1.04265e+08	-187.995	0	-45.25	6.40215e+07
-154.64	-122.242	-39	3.41688e+07	-179.714	2.22045e-16	-45.25	3.30538e+07	-154.64	-122.242	-39	7.88843e+07	-182.79	2.22045e-16	-39	7.15488e+07	-154.64	-122.242	-39	1.10328e+08	-182.79	2.22045e-16	-39	7.15944e+07
-156.551	-125.283	-39	3.35123e+07	288.675	0	-47.8595	1.55552e+07	-156.551	-125.283	-39	7.95879e+07	-179.937	0	-42.0136	6.69742e+07	-156.551	-125.283	-39	1.0616e+08	-179.937	0	-42.0136	6.82078e+07
-158.463	-128.325	-39	3.2857e+07	281.569	1.73472e-18	-39.1865	2.95865e+07	-158.463	-128.325	-39	8.03228e+07	-178.739	0	-39	6.94341e+07	-158.463	-128.325	-39	1.02147e+08	-178.739	0	-39	7.20367e+07
-152.917	-124.831	-39	3.39455e+07	282.662	-1.11022e-16	-48.3698	1.48362e+07	-152.917	-124.831	-39	7.82579e+07	-181.424	6.66134e-16	-45.25	6.46353e+07	-152.917	-124.831	-39	1.0882e+08	-181.424	6.66134e-16	-45.25	6.45673e+07
-154.828	-127.873	-39	3.33105e+07	288.675	0	-39	3.03652e+07	-154.828	-127.873	-39	7.89368e+07	-174.205	0	-39	6.66582e+07	-154.828	-127.873	-39	1.04583e+08	-174.205	0	-39	7.20555e+07
-151.194	-127.42	-39	3.37244e+07	281.557	0	-39	2.9931e+07	-151.194	-127.42	-39	7.7651e+07	-166.286	-4.44089e-16	-39	6.18861e+07	-151.194	-127.42	-39	1.07223e+08	-166.286	-4.44089e-16	-39	7.29063e+07
-151.169	-121.675	-39	3.4625e+07	281.56	0	-39.0112	2.98916e+07	-151.169	-121.675	-39	7.74385e+07	-169.253	-2.22045e-16	-39	6.36892e+07	-151.169	-121.675	-39	1.1324e+08	-169.253	-2.22045e-16	-39	7.23743e+07
-149.446	-124.264	-39	3.43983e+07	281.541	0	-39	2.99536e+07	-149.446	-124.264	-39	7.68352e+07	-168.251	-6.66134e-16	-40.8183	6.11104e+07	-149.446	-124.264	-39	1.11689e+08	-168.251	-6.66134e-16	-40.8183	6.99914e+07
-147.698	-121.108	-39	3.51213e+07	281.536	1.73472e-18	-39.0172	2.99017e+07	-147.698	-121.108	-39	7.60663e+07	-159.58	0	-39	5.76296e+07	-147.698	-121.108	-39	1.16273e+08	-159.58	0	-39	7.36992e+07
-160.442	-131.481	-39	3.22504e+07	274.409	4.44089e-16	-43.0047	2.28723e+07	-160.442	-131.481	-39	8.11241e+07	-160.864	2.22045e-16	-43.3402	5.39516e+07	-160.442	-131.481	-39	9.81722e+07	-160.864	2.22045e-16	-43.3402	6.71981e+07
-156.808	-131.029	-39	3.26808e+07	273.835	0	-39	2.96152e+07	-156.808	-131.029	-39	7.97293e+07	-163.187	-4.44089e-16	-45.25	5.35239e+07	-156.808	-131.029	-39	1.0047e+08	-163.187	-4.44089e-16	-45.25	6.49291e+07
-158.787	-134.185	-39	3.20861e+07	265.916	6.66134e-16	-39	2.94326e+07	-158.787	-134.185	-39	8.05626e+07	-170.944	4.44089e-16	-40.8482	6.28345e+07	-158.787	-134.185	-39	9.65191e+07	-170.944	4.44089e-16	-40.8482	6.98943e+07
-155.152	-133.732	-39	3.25036e+07	257.305	-3.33067e-16	-39	2.94927e+07	-155.152	-133.732	-39	7.91607e+07	-179.714	2.22045e-16	-45.25	6.36614e+07	-155.152	-133.732	-39	9.87825e+07	-179.714	2.22045e-16	-45.25	6.4494e+07
-157.131	-136.888	-39	3.19327e+07	259.978	-3.53884e-16	-45.2288	1.9572e+07	-157.131	-136.888	-39	7.99973e+07	288.675	0	-47.8595	7.07033e+07	-157.131	-136.888	-39	9.4852e+07	288.675	0	-47.8595	2.63362e+07
-153.173	-130.576	-39	3.31135e+07	266.313	1.38778e-16	-39	2.94559e+07	-153.173	-130.576	-39	7.83361e+07	281.569	1.73472e-18	-39.1865	7.79101e+07	-153.173	-130.576	-39	1.02808e+08	281.569	1.73472e-18	-39.1865	3.47857e+07
-149.092	-130.27	-39	3.34928e+07	266.693	0	-39.8741	2.79916e+07	-149.092	-130.27	-39	7.68758e+07	282.662	-1.11022e-16	-48.3698	7.20268e+07	-149.092	-130.27	-39	1.05431e+08	282.662	-1.11022e-16	-48.3698	2.98864e+07
-151.071	-133.426	-39	3.29135e+07	271.544	0	-43.9814	2.12167e+07	-151.071	-133.426	-39	7.7558e+07	288.675	0	-39	7.62798e+07	-151.071	-133.426	-39	1.01061e+08	288.675	0	-39	3.05697e+07
-153.05	-136.582	-39	3.23322e+07	272.085	0	-45.3076	1.8978e+07	-153.05	-136.582	-39	7.84012e+07	281.557	0	-39	7.83254e+07	-153.05	-136.582	-39	9.70502e+07	281.557	0	-39	3.51157e+07
-146.99	-133.12	-39	3.33016e+07	269.907	0	-45.25	1.91092e+07	-146.99	-133.12	-39	7.60647e+07	281.56	0	-39.0112	7.81781e+07	-146.99	-133.12	-39	1.03588e+08	281.56	0	-39.0112	3.49917e+07
-148.969	-136.276	-39	3.27481e+07	260.177	1.11022e-16	-45.25	1.95181e+07	-148.969	-136.276	-39	7.67942e+07	281.541	0	-39	7.84791e+07	-148.969	-136.276	-39	9.9319e+07	281.541	0	-39	3.52491e+07
-144.888	-135.97	-39	3.30945e+07	276.653	0	-45.3107	1.89646e+07	-144.888	-135.97	-39	7.52551e+07	281.536	1.73472e-18	-39.0172	7.83152e+07	-144.888	-135.97	-39	1.01733e+08	281.536	1.73472e-18	-39.0172	3.51226e+07
-133.621	-160.313	-39	3.15925e+07	282.639	1.66533e-16	-48.9537	1.4124e+07	-133.621	-160.313	-39	7.04011e+07	274.409	4.44089e-16	-43.0047	7.71272e+07	-133.621	-160.313	-39	8.01221e+07	274.409	4.44089e-16	-43.0047	3.72095e+07
-131.345	-157.362	-39	3.18582e+07	283.964	0	-53.8853	1.05911e+07	-131.345	-157.362	-39	6.93531e+07	273.835	0	-39	8.05276e+07	-131.345	-157.362	-39	8.39332e+07	273.835	0	-39	4.01865e+07
-129.069	-154.41	-39	3.21866e+07	288.675	0	-54.8046	9.95651e+06	-129.069	-154.41	-39	6.83916e+07	265.916	6.66134e-16	-39	8.22535e+07	-129.069	-154.41	-39	8.80491e+07	265.916	6.66134e-16	-39	4.46776e+07
-135.061	-157.744	-39	3.16668e+07	282.026	5.55112e-17	-49.3099	1.38287e+07	-135.061	-157.744	-39	7.1063e+07	257.305	-3.33067e-16	-39	8.37874e+07	-135.061	-157.744	-39	8.24129e+07	257.305	-3.33067e-16	-39	4.94734e+07
-132.785	-154.793	-39	3.1951e+07	247.147	2.22045e-16	-39	2.98998e+07	-132.785	-154.793	-39	7.00053e+07	259.978	-3.53884e-16	-45.2288	7.80266e+07	-132.785	-154.793	-39	8.6243e+07	259.978	-3.53884e-16	-45.2288	4.33624e+07
-136.501	-155.175	-39	3.17544e+07	246.139	3.33067e-16	-39	2.99364e+07	-136.501	-155.175	-39	7.1728e+07	266.313	1.38778e-16	-39	8.22512e+07	-136.501	-155.175	-39	8.4641e+07	266.313	1.38778e-16	-39	4.45186e+07
-133.524	-149.418	-39	3.23753e+07	246.675	1.11022e-16	-39.769	2.8785e+07	-133.524	-149.418	-39	7.03644e+07	266.693	0	-39.8741	8.13581e+07	-133.524	-149.418	-39	9.20878e+07	266.693	0	-39.8741	4.36223e+07
-131.297	-151.914	-39	3.22678e+07	256.366	1.11022e-16	-39.4177	2.8831e+07	-131.297	-151.914	-39	6.93792e+07	271.544	0	-43.9814	7.69117e+07	-131.297	-151.914	-39	9.00899e+07	271.544	0	-43.9814	3.80662e+07
-135.013	-152.297	-39	3.20305e+07	247.817	8.88178e-16	-45.25	2.06362e+07	-135.013	-152.297	-39	7.10004e+07	272.085	0	-45.3076	7.58314e+07	-135.013	-152.297	-39	8.82588e+07	272.085	0	-45.3076	3.6995e+07
-135.351	-146.509	-39	3.25571e+07	256.804	-6.10623e-16	-39	2.94541e+07	-135.351	-146.509	-39	7.12052e+07	269.907	0	-45.25	7.63698e+07	-135.351	-146.509	-39	9.46133e+07	269.907	0	-45.25	3.82632e+07
-136.84	-149.387	-39	3.21797e+07	256.883	-1.11022e-16	-39.373	2.89167e+07	-136.84	-149.387	-39	7.18185e+07	260.177	1.11022e-16	-45.25	7.80901e+07	-136.84	-149.387	-39	9.07335e+07	260.177	1.11022e-16	-45.25	4.33342e+07
-138.666	-146.478	-39	3.2342e+07	259.945	-4.3715e-16	-45.2557	1.95455e+07	-138.666	-146.478	-39	7.26499e+07	276.653	0	-45.3107	7.47638e+07	-138.666	-146.478	-39	9.32278e+07	276.653	0	-45.3107	3.44237e+07
-140.155	-149.357	-39	3.19848e+07	-285.717	2.77556e-17	-62.0868	1.75794e+07	-140.155	-149.357	-39	7.32593e+07	282.639	1.66533e-16	-48.9537	7.18799e+07	-140.155	-149.357	-39	8.93866e+07	282.639	1.66533e-16	-48.9537	2.97659e+07
-141.982	-146.448	-39	3.21285e+07	-285.667	-3.46945e-17	-64	2.43225e+07	-141.982	-146.448	-39	7.40394e+07	283.964	0	-53.8853	7.09482e+07	-141.982	-146.448	-39	9.18369e+07	283.964	0	-53.8853	2.84591e+07
-138.328	-152.266	-39	3.18633e+07	-283.021	2.77556e-17	-64	2.07887e+07	-138.328	-152.266	-39	7.24916e+07	288.675	0	-54.8046	7.1556e+07	-138.328	-152.266	-39	8.69929e+07	288.675	0	-54.8046	2.59026e+07
-139.243	-138.641	-39	3.31881e+07	-284.232	-2.77556e-17	-61.5575	1.67568e+07	-139.243	-138.641	-39	7.28823e+07	282.026	5.55112e-17	-49.3099	7.19319e+07	-139.243	-138.641	-39	1.01653e+08	282.026	5.55112e-17	-49.3099	3.00298e+07
-138.274	-142.134	-39	3.28577e+07	-282.656	1.11022e-16	-63.139	1.95073e+07	-138.274	-142.134	-39	7.24696e+07	247.147	2.22045e-16	-39	8.47848e+07	-138.274	-142.134	-39	9.83278e+07	247.147	2.22045e-16	-39	5.45562e+07
-141.097	-140.798	-39	3.27948e+07	-282.65	0	-64	2.04511e+07	-141.097	-140.798	-39	7.36166e+07	246.139	3.33067e-16	-39	8.47773e+07	-141.097	-140.798	-39	9.83807e+07	246.139	3.33067e-16	-39	5.49921e+07
-142.066	-137.306	-39	3.31172e+07	-280.548	-3.33067e-16	-60.597	1.5806e+07	-142.066	-137.306	-39	7.40484e+07	246.675	1.11022e-16	-39.769	8.40192e+07	-142.066	-137.306	-39	1.0173e+08	246.675	1.11022e-16	-39.769	5.40478e+07
-143.92	-139.463	-39	3.27414e+07	-280.912	1.11022e-16	-59.0927	1.39535e+07	-143.92	-139.463	-39	7.47948e+07	256.366	1.11022e-16	-39.4177	8.33954e+07	-143.92	-139.463	-39	9.83671e+07	256.366	1.11022e-16	-39.4177	4.95413e+07
-140.128	-144.291	-39	3.24768e+07	-279.197	-2.22045e-16	-64	2.01559e+07	-140.128	-144.291	-39	7.32748e+07	247.817	8.88178e-16	-45.25	7.91546e+07	-140.128	-144.291	-39	9.50866e+07	247.817	8.88178e-16	-45.25	4.91531e+07
-142.951	-142.955	-39	3.24226e+07	-279.461	1.11022e-16	-60.7123	1.60623e+07	-142.951	-142.955	-39	7.4416e+07	256.804	-6.10623e-16	-39	8.37671e+07	-142.951	-142.955	-39	9.51456e+07	256.804	-6.10623e-16	-39	4.97073e+07
-136.812	-144.321	-39	3.27e+07	-277.565	0	-64	2.03294e+07	-136.812	-144.321	-39	7.18397e+07	256.883	-1.11022e-16	-39.373	8.32911e+07	-136.812	-144.321	-39	9.64908e+07	256.883	-1.11022e-16	-39.373	4.92344e+07
-152.36	-145.536	-39	3.14374e+07	-276.081	0	-56.7627	1.27475e+07	-152.36	-145.536	-39	7.81837e+07	259.945	-4.3715e-16	-45.2557	7.80049e+07	-152.36	-145.536	-39	8.87652e+07	259.945	-4.3715e-16	-45.2557	4.33753e+07
-149.87	-142.347	-39	3.19487e+07	-275.644	0	-56.8823	1.3009e+07	-149.87	-142.347	-39	7.71255e+07	-285.717	2.77556e-17	-62.0868	1.04108e+08	-149.87	-142.347	-39	9.27615e+07	-285.717	2.77556e-17	-62.0868	2.74442e+07
-153.951	-142.653	-39	3.15853e+07	-237.153	4.44089e-16	-57.75	1.96963e+07	-153.951	-142.653	-39	7.87816e+07	-285.667	-3.46945e-17	-64	1.44713e+08	-153.951	-142.653	-39	9.07971e+07	-285.667	-3.46945e-17	-64	2.20011e+07
-151.46	-139.465	-39	3.21365e+07	-237.275	3.33067e-16	-58.0162	1.98751e+07	-151.46	-139.465	-39	7.777e+07	-283.021	2.77556e-17	-64	8.10039e+07	-151.46	-139.465	-39	9.49302e+07	-283.021	2.77556e-17	-64	2.97394e+07
-147.379	-139.159	-39	3.25303e+07	-236.903	-5.55112e-17	-58.2765	2.01733e+07	-147.379	-139.159	-39	7.61556e+07	-284.232	-2.77556e-17	-61.5575	7.90475e+07	-147.379	-139.159	-39	9.70795e+07	-284.232	-2.77556e-17	-61.5575	2.88954e+07
-155.541	-139.771	-39	3.17467e+07	-258.502	2.22045e-16	-61.2396	2.0032e+07	-155.541	-139.771	-39	7.93866e+07	-282.656	1.11022e-16	-63.139	7.97865e+07	-155.541	-139.771	-39	9.28477e+07	-282.656	1.11022e-16	-63.139	2.9954e+07
-145.441	-146.144	-39	3.19051e+07	-262.156	-5.55112e-17	-59.0701	1.71327e+07	-145.441	-146.144	-39	7.53345e+07	-282.65	0	-64	7.92016e+07	-145.441	-146.144	-39	9.063e+07	-282.65	0	-64	3.03629e+07
-146.41	-142.651	-39	3.21963e+07	-259.138	-6.66134e-16	-64	2.28808e+07	-146.41	-142.651	-39	7.57542e+07	-280.548	-3.33067e-16	-60.597	7.54332e+07	-146.41	-142.651	-39	9.38447e+07	-280.548	-3.33067e-16	-60.597	3.14042e+07
-148.901	-145.84	-39	3.16599e+07	-262.371	0	-57.75	1.57287e+07	-148.901	-145.84	-39	7.67258e+07	-280.912	1.11022e-16	-59.0927	7.45872e+07	-148.901	-145.84	-39	8.96205e+07	-280.912	1.11022e-16	-59.0927	3.0781e+07
-118.784	-189.479	-39	3.17393e+07	-252.82	5.55112e-17	-64	2.37028e+07	-118.784	-189.479	-39	6.29952e+07	-279.197	-2.22045e-16	-64	7.71381e+07	-118.784	-189.479	-39	5.42588e+07	-279.197	-2.22045e-16	-64	3.3812e+07
-121.124	-187.849	-39	3.16292e+07	-252.594	1.11022e-16	-63.7659	2.34413e+07	-121.124	-187.849	-39	6.41228e+07	-279.461	1.11022e-16	-60.7123	7.57641e+07	-121.124	-187.849	-39	5.54027e+07	-279.461	1.11022e-16	-60.7123	3.22007e+07
-123.465	-186.218	-39	3.1516e+07	-252.491	-4.16334e-16	-64	2.36999e+07	-123.465	-186.218	-39	6.52467e+07	-277.565	0	-64	7.77513e+07	-123.465	-186.218	-39	5.65691e+07	-277.565	0	-64	3.48838e+07
-121.199	-191.542	-39	3.16381e+07	-252.324	-4.16334e-16	-63.776	2.3456e+07	-121.199	-191.542	-39	6.40689e+07	-276.081	0	-56.7627	7.4815e+07	-121.199	-191.542	-39	5.20647e+07	-276.081	0	-56.7627	3.33347e+07
-123.539	-189.912	-39	3.1526e+07	-258.291	0	-57.75	1.6419e+07	-123.539	-189.912	-39	6.51785e+07	-275.644	0	-56.8823	7.48691e+07	-123.539	-189.912	-39	5.32407e+07	-275.644	0	-56.8823	3.35252e+07
-123.614	-193.605	-39	3.15352e+07	-237.845	-2.77556e-16	-57.75	1.9607e+07	-123.614	-193.605	-39	6.51521e+07	-237.153	4.44089e-16	-57.75	7.96536e+07	-123.614	-193.605	-39	5.0006e+07	-237.153	4.44089e-16	-57.75	5.19944e+07
-131.102	-188.825	-39	3.10647e+07	-239.794	2.77556e-17	-60.7326	2.20564e+07	-131.102	-188.825	-39	6.86516e+07	-237.275	3.33067e-16	-58.0162	7.97483e+07	-131.102	-188.825	-39	5.35538e+07	-237.275	3.33067e-16	-58.0162	5.20389e+07
-128.606	-190.419	-39	3.11976e+07	-288.675	0	-64	4.74021e+06	-128.606	-190.419	-39	6.74631e+07	-236.903	-5.55112e-17	-58.2765	7.9933e+07	-128.606	-190.419	-39	5.23153e+07	-236.903	-5.55112e-17	-58.2765	5.2353e+07
-128.531	-186.725	-39	3.11986e+07	-261.363	-2.22045e-16	-64	2.25947e+07	-128.531	-186.725	-39	6.74917e+07	-258.502	2.22045e-16	-61.2396	8.08035e+07	-128.531	-186.725	-39	5.55113e+07	-258.502	2.22045e-16	-61.2396	4.48298e+07
-126.035	-188.319	-39	3.13531e+07	-266.315	0	-60.4425	1.81955e+07	-126.035	-188.319	-39	6.63337e+07	-262.156	-5.55112e-17	-59.0701	7.87366e+07	-126.035	-188.319	-39	5.43488e+07	-262.156	-5.55112e-17	-59.0701	4.16877e+07
-126.11	-192.012	-39	3.13661e+07	-264.753	2.22045e-16	-64	2.21056e+07	-126.11	-192.012	-39	6.62966e+07	-259.138	-6.66134e-16	-64	8.25292e+07	-126.11	-192.012	-39	5.11378e+07	-259.138	-6.66134e-16	-64	4.60697e+07
-125.961	-184.625	-39	3.13582e+07	-263.045	0	-58.2911	1.618e+07	-125.961	-184.625	-39	6.6388e+07	-262.371	0	-57.75	7.80455e+07	-125.961	-184.625	-39	5.7643e+07	-262.371	0	-57.75	4.10179e+07
-131.937	-191.715	-39	3.10143e+07	-263.497	5.55112e-17	-57.5904	1.54235e+07	-131.937	-191.715	-39	6.8892e+07	-252.82	5.55112e-17	-64	8.34596e+07	-131.937	-191.715	-39	5.11508e+07	-252.82	5.55112e-17	-64	4.93686e+07
-129.441	-193.309	-39	3.11775e+07	-274.81	0	-57.8921	1.41963e+07	-129.441	-193.309	-39	6.77053e+07	-252.594	1.11022e-16	-63.7659	8.3165e+07	-129.441	-193.309	-39	4.98869e+07	-252.594	1.11022e-16	-63.7659	4.91912e+07
-132.772	-194.605	-39	3.09612e+07	-272.958	1.66533e-16	-64	2.09214e+07	-132.772	-194.605	-39	6.91584e+07	-252.491	-4.16334e-16	-64	8.34006e+07	-132.772	-194.605	-39	4.88896e+07	-252.491	-4.16334e-16	-64	4.94572e+07
-130.276	-196.199	-39	3.114e+07	-271.175	1.66533e-16	-64	2.11606e+07	-130.276	-196.199	-39	6.79819e+07	-252.324	-4.16334e-16	-63.776	8.31455e+07	-130.276	-196.199	-39	4.75556e+07	-252.324	-4.16334e-16	-63.776	4.93088e+07
-133.607	-197.495	-39	3.09127e+07	-275.403	1.38778e-17	-56.4948	1.26551e+07	-133.607	-197.495	-39	6.94528e+07	-258.291	0	-57.75	7.86958e+07	-133.607	-197.495	-39	4.6711e+07	-258.291	0	-57.75	4.31091e+07
-126.945	-194.902	-39	3.13501e+07	-275.548	-1.38778e-17	-56.3923	1.25186e+07	-126.945	-194.902	-39	6.65258e+07	-237.845	-2.77556e-16	-57.75	7.98084e+07	-126.945	-194.902	-39	4.8647e+07	-237.845	-2.77556e-16	-57.75	5.18596e+07
-135.563	-163.094	-39	3.1342e+07	-275.196	-1.38778e-17	-56.3511	1.25587e+07	-135.563	-163.094	-39	7.11198e+07	-239.794	2.77556e-17	-60.7326	8.16771e+07	-135.563	-163.094	-39	7.66261e+07	-239.794	2.77556e-17	-60.7326	5.29381e+07
-137.003	-160.525	-39	3.1406e+07	-148.995	0	-39	4.52773e+07	-137.003	-160.525	-39	7.18105e+07	-288.675	0	-64	2.39136e+08	-137.003	-160.525	-39	7.89224e+07	-288.675	0	-64	5.02407e+07
-138.444	-157.956	-39	3.14672e+07	-159.612	2.22045e-16	-46.5705	3.50862e+07	-138.444	-157.956	-39	7.24759e+07	-261.363	-2.22045e-16	-64	8.21872e+07	-138.444	-157.956	-39	8.11835e+07	-261.363	-2.22045e-16	-64	4.49193e+07
-138.946	-163.305	-39	3.11096e+07	-149.465	-1.11022e-16	-41.4879	4.20837e+07	-138.946	-163.305	-39	7.25596e+07	-266.315	0	-60.4425	7.90164e+07	-138.946	-163.305	-39	7.56102e+07	-266.315	0	-60.4425	4.04106e+07
-140.386	-160.736	-39	3.11579e+07	-146.62	8.88178e-16	-39	4.51916e+07	-140.386	-160.736	-39	7.31972e+07	-264.753	2.22045e-16	-64	8.1446e+07	-140.386	-160.736	-39	7.78341e+07	-264.753	2.22045e-16	-64	4.29749e+07
-142.328	-163.516	-39	3.08931e+07	-236.13	1.11022e-16	-57.8774	2.00073e+07	-142.328	-163.516	-39	7.40184e+07	-263.045	0	-58.2911	7.81728e+07	-142.328	-163.516	-39	7.47214e+07	-263.045	0	-58.2911	4.0873e+07
-140.783	-166.352	-39	3.08697e+07	-234.503	2.77556e-17	-59.3813	2.13464e+07	-140.783	-166.352	-39	7.33353e+07	-263.497	5.55112e-17	-57.5904	7.78086e+07	-140.783	-166.352	-39	7.24064e+07	-263.497	5.55112e-17	-57.5904	4.0416e+07
-137.4	-166.141	-39	3.10891e+07	196.535	2.22045e-16	-39	3.71285e+07	-137.4	-166.141	-39	7.18767e+07	-274.81	0	-57.8921	7.55415e+07	-137.4	-166.141	-39	7.32579e+07	-274.81	0	-57.8921	3.4342e+07
-139.237	-169.188	-39	3.08785e+07	199.226	2.22045e-16	-40.3235	3.49471e+07	-139.237	-169.188	-39	7.26602e+07	-272.958	1.66533e-16	-64	7.92793e+07	-139.237	-169.188	-39	7.00542e+07	-272.958	1.66533e-16	-64	3.79981e+07
-135.854	-168.976	-39	3.10692e+07	199.868	4.44089e-16	-39	3.64546e+07	-135.854	-168.976	-39	7.11782e+07	-271.175	1.66533e-16	-64	7.98158e+07	-135.854	-168.976	-39	7.08605e+07	-271.175	1.66533e-16	-64	3.91751e+07
-137.691	-172.023	-39	3.08824e+07	209.522	5.55112e-17	-39	3.46175e+07	-137.691	-172.023	-39	7.19664e+07	-275.403	1.38778e-17	-56.4948	7.47784e+07	-137.691	-172.023	-39	6.76644e+07	-275.403	1.38778e-17	-56.4948	3.35438e+07
-134.017	-165.929	-39	3.12964e+07	211.222	0	-39.6832	3.34175e+07	-134.017	-165.929	-39	7.0418e+07	-275.548	-1.38778e-17	-56.3923	7.47603e+07	-134.017	-165.929	-39	7.41853e+07	-275.548	-1.38778e-17	-56.3923	3.35113e+07
-134.649	-172.324	-39	3.10311e+07	211.684	-5.55112e-17	-39	3.42134e+07	-134.649	-172.324	-39	7.05871e+07	-275.196	-1.38778e-17	-56.3511	7.48245e+07	-134.649	-172.324	-39	6.78374e+07	-275.196	-1.38778e-17	-56.3511	3.37069e+07
-132.812	-169.277	-39	3.12368e+07	211.947	-5.55112e-17	-39	3.41572e+07	-132.812	-169.277	-39	6.98465e+07	-148.995	0	-39	5.00555e+07	-132.812	-169.277	-39	7.11467e+07	-148.995	0	-39	7.35739e+07
-131.607	-172.625	-39	3.12169e+07	241.398	-8.88178e-16	-43.4866	2.39186e+07	-131.607	-172.625	-39	6.92683e+07	-159.612	2.22045e-16	-46.5705	5.02737e+07	-131.607	-172.625	-39	6.80864e+07	-159.612	2.22045e-16	-46.5705	6.37494e+07
-132.021	-186.225	-39	3.10314e+07	243.68	4.44089e-16	-45.25	2.11467e+07	-132.021	-186.225	-39	6.91134e+07	-149.465	-1.11022e-16	-41.4879	4.79527e+07	-132.021	-186.225	-39	5.57223e+07	-149.465	-1.11022e-16	-41.4879	7.0283e+07
-129.45	-184.124	-39	3.11686e+07	235.689	4.02456e-16	-39	3.08252e+07	-129.45	-184.124	-39	6.79768e+07	-146.62	8.88178e-16	-39	4.8204e+07	-129.45	-184.124	-39	5.76951e+07	-146.62	8.88178e-16	-39	7.38789e+07
-126.88	-182.024	-39	3.1327e+07	235.552	8.04912e-16	-39	3.07652e+07	-126.88	-182.024	-39	6.69112e+07	-236.13	1.11022e-16	-57.8774	7.98318e+07	-126.88	-182.024	-39	5.98901e+07	-236.13	1.11022e-16	-57.8774	5.25429e+07
-132.94	-183.624	-39	3.09828e+07	235.626	2.77556e-17	-39.1362	3.05887e+07	-132.94	-183.624	-39	6.95804e+07	-234.503	2.77556e-17	-59.3813	8.05343e+07	-132.94	-183.624	-39	5.78755e+07	-234.503	2.77556e-17	-59.3813	5.40547e+07
-130.369	-181.524	-39	3.11327e+07	239.279	2.22045e-16	-45.25	2.17186e+07	-130.369	-181.524	-39	6.84927e+07	196.535	2.22045e-16	-39	7.51194e+07	-130.369	-181.524	-39	5.98847e+07	196.535	2.22045e-16	-39	6.99222e+07
-133.859	-181.023	-39	3.09368e+07	234.145	6.93889e-17	-39	3.09317e+07	-133.859	-181.023	-39	7.0061e+07	199.226	2.22045e-16	-40.3235	7.48274e+07	-133.859	-181.023	-39	6.00414e+07	199.226	2.22045e-16	-40.3235	6.78606e+07
-130.329	-175.625	-39	3.12262e+07	224.817	2.22045e-16	-39	3.21555e+07	-130.329	-175.625	-39	6.8634e+07	199.868	4.44089e-16	-39	7.64722e+07	-130.329	-175.625	-39	6.54685e+07	199.868	4.44089e-16	-39	6.93164e+07
-133.371	-175.324	-39	3.10432e+07	225.499	0	-40.1893	3.04714e+07	-133.371	-175.324	-39	6.9938e+07	209.522	5.55112e-17	-39	7.98863e+07	-133.371	-175.324	-39	6.52482e+07	209.522	5.55112e-17	-39	6.75131e+07
-136.413	-175.023	-39	3.08795e+07	235.416	-1.38778e-17	-39.1302	3.05802e+07	-136.413	-175.023	-39	7.12967e+07	211.222	0	-39.6832	7.96239e+07	-136.413	-175.023	-39	6.5103e+07	211.222	0	-39.6832	6.62905e+07
-132.094	-178.324	-39	3.10688e+07	229.074	-2.22045e-16	-45.25	2.32906e+07	-132.094	-178.324	-39	6.93418e+07	211.684	-5.55112e-17	-39	8.05576e+07	-132.094	-178.324	-39	6.26699e+07	211.684	-5.55112e-17	-39	6.70835e+07
-135.136	-178.023	-39	3.08982e+07	223.913	-1.11022e-16	-39	3.22111e+07	-135.136	-178.023	-39	7.0672e+07	211.947	-5.55112e-17	-39	8.04175e+07	-135.136	-178.023	-39	6.25904e+07	211.947	-5.55112e-17	-39	6.67515e+07
-128.604	-178.825	-39	3.12732e+07	224.09	1.11022e-16	-39.9501	3.09669e+07	-128.604	-178.825	-39	6.77874e+07	241.398	-8.88178e-16	-43.4866	8.06959e+07	-128.604	-178.825	-39	6.2686e+07	241.398	-8.88178e-16	-43.4866	5.31627e+07
-133.707	-188.886	-39	3.08968e+07	201.222	0	-40.067	3.48852e+07	-133.707	-188.886	-39	6.97313e+07	243.68	4.44089e-16	-45.25	7.92172e+07	-133.707	-188.886	-39	5.33691e+07	243.68	4.44089e-16	-45.25	5.08059e+07
-134.542	-191.776	-39	3.08155e+07	206.298	-4.44089e-16	-45.25	2.75426e+07	-134.542	-191.776	-39	6.99662e+07	235.689	4.02456e-16	-39	8.46806e+07	-134.542	-191.776	-39	5.10812e+07	235.689	4.02456e-16	-39	5.94254e+07
-136.312	-188.947	-39	3.06947e+07	211.639	0	-40.8763	3.21571e+07	-136.312	-188.947	-39	7.08113e+07	235.552	8.04912e-16	-39	8.4607e+07	-136.312	-188.947	-39	5.32984e+07	235.552	8.04912e-16	-39	5.94393e+07
-137.147	-191.837	-39	3.06298e+07	287.077	0	-64	2.14998e+07	-137.147	-191.837	-39	7.10711e+07	235.626	2.77556e-17	-39.1362	8.43652e+07	-137.147	-191.837	-39	5.10611e+07	235.626	2.77556e-17	-39.1362	5.91617e+07
-138.917	-189.007	-39	3.05298e+07	285.39	0	-62.227	1.63016e+07	-138.917	-189.007	-39	7.19484e+07	239.279	2.22045e-16	-45.25	7.9139e+07	-138.917	-189.007	-39	5.33032e+07	239.279	2.22045e-16	-45.25	5.25204e+07
-135.377	-194.666	-39	3.07605e+07	285.566	-1.11022e-16	-62.8652	1.86646e+07	-135.377	-194.666	-39	7.0243e+07	234.145	6.93889e-17	-39	8.4565e+07	-135.377	-194.666	-39	4.88895e+07	234.145	6.93889e-17	-39	6.00038e+07
-134.626	-186.285	-39	3.0843e+07	288.675	0	-59.961	1.44684e+07	-134.626	-186.285	-39	7.01759e+07	224.817	2.22045e-16	-39	8.33938e+07	-134.626	-186.285	-39	5.54983e+07	224.817	2.22045e-16	-39	6.32059e+07
-135.545	-183.684	-39	3.07965e+07	284.624	2.22045e-16	-58.6518	1.23875e+07	-135.545	-183.684	-39	7.06165e+07	225.499	0	-40.1893	8.23532e+07	-135.545	-183.684	-39	5.76117e+07	225.499	0	-40.1893	6.17937e+07
-137.231	-186.346	-39	3.06486e+07	284.891	0	-60.5973	1.45612e+07	-137.231	-186.346	-39	7.12465e+07	235.416	-1.38778e-17	-39.1302	8.44296e+07	-137.231	-186.346	-39	5.53862e+07	235.416	-1.38778e-17	-39.1302	5.931e+07
-152.724	-163.565	-39	3.017e+07	284.004	2.22045e-16	-54.6739	1.06338e+07	-152.724	-163.565	-39	7.80776e+07	229.074	-2.22045e-16	-45.25	7.82343e+07	-152.724	-163.565	-39	7.28598e+07	229.074	-2.22045e-16	-45.25	5.60411e+07
-151.194	-166.484	-39	3.01544e+07	283.405	0	-55.0976	1.09649e+07	-151.194	-166.484	-39	7.74071e+07	223.913	-1.11022e-16	-39	8.32328e+07	-151.194	-166.484	-39	7.06243e+07	223.913	-1.11022e-16	-39	6.35333e+07
-149.259	-163.548	-39	3.04085e+07	-244.236	0	-59.2506	2.00959e+07	-149.259	-163.548	-39	7.67002e+07	224.09	1.11022e-16	-39.9501	8.22401e+07	-149.259	-163.548	-39	7.33252e+07	224.09	1.11022e-16	-39.9501	6.23976e+07
-147.728	-166.468	-39	3.03996e+07	-246.155	0	-57.75	1.83842e+07	-147.728	-166.468	-39	7.60244e+07	201.222	0	-40.067	7.58657e+07	-147.728	-166.468	-39	7.10497e+07	201.222	0	-40.067	6.78283e+07
-149.663	-169.403	-39	3.01609e+07	-251.764	5.55112e-17	-63.5432	2.33126e+07	-149.663	-169.403	-39	7.6775e+07	206.298	-4.44089e-16	-45.25	7.27847e+07	-149.663	-169.403	-39	6.84453e+07	206.298	-4.44089e-16	-45.25	6.16242e+07
-146.198	-169.387	-39	3.03746e+07	-242.838	0	-64	2.46998e+07	-146.198	-169.387	-39	7.53382e+07	211.639	0	-40.8763	7.86698e+07	-146.198	-169.387	-39	6.88239e+07	211.639	0	-40.8763	6.50314e+07
-148.132	-172.322	-39	3.01567e+07	-248.794	2.77556e-17	-64	2.40994e+07	-148.132	-172.322	-39	7.61334e+07	287.077	0	-64	3.78813e+08	-148.132	-172.322	-39	6.62569e+07	287.077	0	-64	2.54012e+07
-145.794	-163.532	-39	3.06734e+07	-226.224	1.11022e-16	-62.3485	2.46946e+07	-145.794	-163.532	-39	7.53671e+07	285.39	0	-62.227	7.87224e+07	-145.794	-163.532	-39	7.39594e+07	285.39	0	-62.227	2.84715e+07
-144.263	-166.452	-39	3.0636e+07	-227.91	0	-64	2.57002e+07	-144.263	-166.452	-39	7.4654e+07	285.566	-1.11022e-16	-62.8652	1.12622e+08	-144.263	-166.452	-39	7.16373e+07	285.566	-1.11022e-16	-62.8652	2.59788e+07
-141.171	-172.123	-39	3.06482e+07	-234.374	-4.44089e-16	-64	2.53664e+07	-141.171	-172.123	-39	7.32984e+07	288.675	0	-59.961	1.22041e+08	-141.171	-172.123	-39	6.70069e+07	288.675	0	-59.961	3.36212e+07
-142.717	-169.287	-39	3.06237e+07	-242.296	-5.55112e-17	-64	2.4739e+07	-142.717	-169.287	-39	7.39502e+07	284.624	2.22045e-16	-58.6518	7.10049e+07	-142.717	-169.287	-39	6.93317e+07	284.624	2.22045e-16	-58.6518	2.85309e+07
-144.652	-172.222	-39	3.03769e+07	-226.513	1.11022e-16	-64	2.57531e+07	-144.652	-172.222	-39	7.46546e+07	284.891	0	-60.5973	7.16313e+07	-144.652	-172.222	-39	6.65288e+07	284.891	0	-60.5973	2.82355e+07
-143.668	-198.133	-39	3.02212e+07	-252.289	-3.60822e-16	-64	2.37059e+07	-143.668	-198.133	-39	7.37012e+07	284.004	2.22045e-16	-54.6739	7.10374e+07	-143.668	-198.133	-39	4.74658e+07	284.004	2.22045e-16	-54.6739	2.85087e+07
-141.877	-200.986	-39	3.03507e+07	-272.262	-5.55112e-17	-64	2.09962e+07	-141.877	-200.986	-39	7.28757e+07	283.405	0	-55.0976	7.10384e+07	-141.877	-200.986	-39	4.53209e+07	283.405	0	-55.0976	2.88622e+07
-140.314	-197.92	-39	3.04435e+07	-269.696	4.44089e-16	-59.1793	1.63702e+07	-140.314	-197.92	-39	7.22603e+07	-244.236	0	-59.2506	8.08436e+07	-140.314	-197.92	-39	4.7012e+07	-244.236	0	-59.2506	5.03882e+07
-138.524	-200.774	-39	3.05724e+07	-268.291	8.88178e-16	-56.741	1.39914e+07	-138.524	-200.774	-39	7.14127e+07	-246.155	0	-57.75	7.9785e+07	-138.524	-200.774	-39	4.48468e+07	-246.155	0	-57.75	4.86096e+07
-140.087	-203.839	-39	3.04873e+07	-146.413	0	-40.3123	4.33572e+07	-140.087	-203.839	-39	7.20635e+07	-251.764	5.55112e-17	-63.5432	8.31153e+07	-140.087	-203.839	-39	4.32242e+07	-251.764	5.55112e-17	-63.5432	4.94913e+07
-136.733	-203.627	-39	3.07082e+07	-141.041	-4.44089e-16	-42.8964	3.95517e+07	-136.733	-203.627	-39	7.0588e+07	-242.838	0	-64	8.40248e+07	-136.733	-203.627	-39	4.27439e+07	-242.838	0	-64	5.40321e+07
-138.296	-206.692	-39	3.06255e+07	-145.606	-6.66134e-16	-47.8571	3.42909e+07	-138.296	-206.692	-39	7.12563e+07	-248.794	2.77556e-17	-64	8.37833e+07	-138.296	-206.692	-39	4.11442e+07	-248.794	2.77556e-17	-64	5.1312e+07
-136.961	-197.708	-39	3.0678e+07	-144.764	0	-39	4.52117e+07	-136.961	-197.708	-39	7.08273e+07	-226.224	1.11022e-16	-62.3485	8.1673e+07	-136.961	-197.708	-39	4.67422e+07	-226.224	1.11022e-16	-62.3485	5.90903e+07
-135.17	-200.561	-39	3.08107e+07	-135.297	0	-39	4.38221e+07	-135.17	-200.561	-39	6.99949e+07	-227.91	0	-64	8.28776e+07	-135.17	-200.561	-39	4.45983e+07	-227.91	0	-64	5.96638e+07
-138.73	-194.879	-39	3.05437e+07	-141.162	0	-49.5732	3.20223e+07	-138.73	-194.879	-39	7.16483e+07	-234.374	-4.44089e-16	-64	8.38364e+07	-138.73	-194.879	-39	4.89131e+07	-234.374	-4.44089e-16	-64	5.76367e+07
-140.5	-192.049	-39	3.0435e+07	-137.861	4.44089e-16	-47.7075	3.38085e+07	-140.5	-192.049	-39	7.25018e+07	-242.296	-5.55112e-17	-64	8.406e+07	-140.5	-192.049	-39	5.1087e+07	-242.296	-5.55112e-17	-64	5.43105e+07
-142.084	-195.091	-39	3.03225e+07	-220.823	2.22045e-16	-60.4328	2.36638e+07	-142.084	-195.091	-39	7.30851e+07	-226.513	1.11022e-16	-64	8.2874e+07	-142.084	-195.091	-39	4.91873e+07	-226.513	1.11022e-16	-64	6.03509e+07
-154.376	-160.626	-39	3.02018e+07	-223.95	-4.44089e-16	-57.6995	2.15558e+07	-154.376	-160.626	-39	7.87412e+07	-252.289	-3.60822e-16	-64	8.34704e+07	-154.376	-160.626	-39	7.50382e+07	-252.289	-3.60822e-16	-64	4.96238e+07
-156.231	-163.633	-39	2.99439e+07	-220.102	-4.44089e-16	-64	2.59626e+07	-156.231	-163.633	-39	7.92658e+07	-272.262	-5.55112e-17	-64	7.94211e+07	-156.231	-163.633	-39	7.23239e+07	-272.262	-5.55112e-17	-64	3.84025e+07
-157.883	-160.694	-39	2.99661e+07	-215.199	1.11022e-16	-59.0247	2.32967e+07	-157.883	-160.694	-39	7.99076e+07	-269.696	4.44089e-16	-59.1793	7.75047e+07	-157.883	-160.694	-39	7.44097e+07	-269.696	4.44089e-16	-59.1793	3.79296e+07
-156.027	-157.687	-39	3.02361e+07	-182.39	-6.66134e-16	-58.8644	2.6134e+07	-156.027	-157.687	-39	7.93859e+07	-268.291	8.88178e-16	-56.741	7.65978e+07	-156.027	-157.687	-39	7.71388e+07	-268.291	8.88178e-16	-56.741	3.78065e+07
-159.534	-157.755	-39	3.00027e+07	-179.806	0	-61.0854	2.62436e+07	-159.534	-157.755	-39	8.05459e+07	-146.413	0	-40.3123	4.66138e+07	-159.534	-157.755	-39	7.64499e+07	-146.413	0	-40.3123	7.18262e+07
-157.679	-154.748	-39	3.02875e+07	-181.377	4.44089e-16	-57.75	2.61547e+07	-157.679	-154.748	-39	8.00498e+07	-141.041	-4.44089e-16	-42.8964	3.98463e+07	-157.679	-154.748	-39	7.91993e+07	-141.041	-4.44089e-16	-42.8964	6.93681e+07
-159.738	-163.701	-39	2.96951e+07	-213.509	-1.11022e-16	-58.2767	2.29482e+07	-159.738	-163.701	-39	8.04663e+07	-145.606	-6.66134e-16	-47.8571	3.89716e+07	-159.738	-163.701	-39	7.19427e+07	-145.606	-6.66134e-16	-47.8571	6.21493e+07
-161.39	-160.762	-39	2.97159e+07	-214.344	7.77156e-16	-57.5633	2.25319e+07	-161.39	-160.762	-39	8.10926e+07	-144.764	0	-39	4.69012e+07	-161.39	-160.762	-39	7.39488e+07	-144.764	0	-39	7.49611e+07
-163.245	-163.769	-39	2.94706e+07	-209.71	0	-64	2.61829e+07	-163.245	-163.769	-39	8.17114e+07	-135.297	0	-39	3.94505e+07	-163.245	-163.769	-39	7.17236e+07	-135.297	0	-39	7.76022e+07
-158.429	-172.339	-39	2.95155e+07	-215.787	0	-64	2.60881e+07	-158.429	-172.339	-39	7.98999e+07	-141.162	0	-49.5732	3.42222e+07	-158.429	-172.339	-39	6.6005e+07	-141.162	0	-49.5732	6.03133e+07
-156.528	-169.414	-39	2.97179e+07	-213.235	-6.66134e-16	-57.5064	2.26721e+07	-156.528	-169.414	-39	7.9274e+07	-137.861	4.44089e-16	-47.7075	3.34241e+07	-156.528	-169.414	-39	6.80667e+07	-137.861	4.44089e-16	-47.7075	6.37236e+07
-160.035	-169.482	-39	2.94828e+07	-209.503	-4.44089e-16	-60.4288	2.44854e+07	-160.035	-169.482	-39	8.04889e+07	-220.823	2.22045e-16	-60.4328	7.93645e+07	-160.035	-169.482	-39	6.79354e+07	-220.823	2.22045e-16	-60.4328	5.93159e+07
-158.133	-166.557	-39	2.96984e+07	-202.063	-4.44089e-16	-64	2.63016e+07	-158.133	-166.557	-39	7.9866e+07	-223.95	-4.44089e-16	-57.6995	7.83123e+07	-158.133	-166.557	-39	7.00097e+07	-223.95	-4.44089e-16	-57.6995	5.64068e+07
-154.626	-166.489	-39	2.99408e+07	-203.61	-1.11022e-16	-58.7502	2.42152e+07	-154.626	-166.489	-39	7.86389e+07	-220.102	-4.44089e-16	-64	8.14514e+07	-154.626	-166.489	-39	7.03027e+07	-220.102	-4.44089e-16	-64	6.21708e+07
-161.64	-166.626	-39	2.94669e+07	-206.114	-1.11022e-16	-56.5376	2.32884e+07	-161.64	-166.626	-39	8.10873e+07	-215.199	1.11022e-16	-59.0247	7.70471e+07	-161.64	-166.626	-39	6.98294e+07	-215.199	1.11022e-16	-59.0247	5.95014e+07
-151.565	-172.328	-39	2.99694e+07	-198.903	-2.22045e-16	-64	2.61749e+07	-151.565	-172.328	-39	7.74212e+07	-182.39	-6.66134e-16	-58.8644	6.29624e+07	-151.565	-172.328	-39	6.60221e+07	-182.39	-6.66134e-16	-58.8644	6.40502e+07
-153.095	-169.408	-39	2.99478e+07	-197.056	0	-62.3985	2.5843e+07	-153.095	-169.408	-39	7.80183e+07	-179.806	0	-61.0854	6.25932e+07	-153.095	-169.408	-39	6.81763e+07	-179.806	0	-61.0854	6.63226e+07
-154.997	-172.333	-39	2.97411e+07	-198.384	-1.11022e-16	-58.2364	2.50415e+07	-154.997	-172.333	-39	7.86681e+07	-181.377	4.44089e-16	-57.75	6.18465e+07	-154.997	-172.333	-39	6.59375e+07	-181.377	4.44089e-16	-57.75	6.3255e+07
-153.569	-180.908	-39	2.96533e+07	-179.775	-2.22045e-16	-57.75	2.63183e+07	-153.569	-180.908	-39	7.79533e+07	-213.509	-1.11022e-16	-58.2767	7.60403e+07	-153.569	-180.908	-39	6.00101e+07	-213.509	-1.11022e-16	-58.2767	5.93147e+07
-151.757	-178.046	-39	2.98045e+07	-174.302	1.11022e-16	-64	2.6447e+07	-151.757	-178.046	-39	7.73025e+07	-214.344	7.77156e-16	-57.5633	7.59949e+07	-151.757	-178.046	-39	6.18335e+07	-214.344	7.77156e-16	-57.5633	5.87205e+07
-155.189	-178.052	-39	2.95938e+07	-170.776	2.22045e-16	-62.2055	2.65349e+07	-155.189	-178.052	-39	7.85927e+07	-209.71	0	-64	7.85791e+07	-155.189	-178.052	-39	6.20034e+07	-209.71	0	-64	6.48835e+07
-153.377	-175.19	-39	2.97662e+07	-166.316	6.66134e-16	-64	2.64744e+07	-153.377	-175.19	-39	7.7978e+07	-215.787	0	-64	8.04842e+07	-153.377	-175.19	-39	6.38628e+07	-215.787	0	-64	6.34889e+07
-149.944	-175.184	-39	2.99868e+07	-160.898	-4.44089e-16	-59.6405	2.75029e+07	-149.944	-175.184	-39	7.67259e+07	-213.235	-6.66134e-16	-57.5064	7.56351e+07	-149.944	-175.184	-39	6.39383e+07	-213.235	-6.66134e-16	-57.5064	5.89209e+07
-156.809	-175.195	-39	2.95494e+07	-163.185	2.22045e-16	-57.75	2.78019e+07	-156.809	-175.195	-39	7.92434e+07	-209.503	-4.44089e-16	-60.4288	7.62402e+07	-156.809	-175.195	-39	6.39817e+07	-209.503	-4.44089e-16	-60.4288	6.19317e+07
-140.437	-186.186	-39	3.04613e+07	-168.184	4.44089e-16	-62.2216	2.66267e+07	-140.437	-186.186	-39	7.2666e+07	-202.063	-4.44089e-16	-64	7.56837e+07	-140.437	-186.186	-39	5.55289e+07	-202.063	-4.44089e-16	-64	6.63798e+07
-138.751	-183.525	-39	3.05859e+07	-159.644	4.44089e-16	-64	2.65533e+07	-138.751	-183.525	-39	7.19539e+07	-203.61	-1.11022e-16	-58.7502	7.31853e+07	-138.751	-183.525	-39	5.75554e+07	-203.61	-1.11022e-16	-58.7502	6.17899e+07
-137.065	-180.864	-39	3.07362e+07	-156.124	0	-56.8046	2.863e+07	-137.065	-180.864	-39	7.13501e+07	-206.114	-1.11022e-16	-56.5376	7.29983e+07	-137.065	-180.864	-39	5.98442e+07	-206.114	-1.11022e-16	-56.5376	5.97492e+07
-141.957	-183.366	-39	3.03842e+07	-155.042	0	-57.0362	2.85258e+07	-141.957	-183.366	-39	7.33741e+07	-198.903	-2.22045e-16	-64	7.42803e+07	-141.957	-183.366	-39	5.76951e+07	-198.903	-2.22045e-16	-64	6.67927e+07
-140.271	-180.704	-39	3.05212e+07	-169.164	-6.66134e-16	-64	2.6429e+07	-140.271	-180.704	-39	7.26929e+07	-197.056	0	-62.3985	7.247e+07	-140.271	-180.704	-39	5.97745e+07	-197.056	0	-62.3985	6.56323e+07
-143.478	-180.545	-39	3.03173e+07	-178.604	0	-64	2.63467e+07	-143.478	-180.545	-39	7.40871e+07	-198.384	-1.11022e-16	-58.2364	7.13111e+07	-143.478	-180.545	-39	5.98898e+07	-198.384	-1.11022e-16	-58.2364	6.27511e+07
-138.342	-177.864	-39	3.07075e+07	148.746	1.11022e-16	-39	4.48323e+07	-138.342	-177.864	-39	7.19868e+07	-179.775	-2.22045e-16	-57.75	6.08807e+07	-138.342	-177.864	-39	6.2339e+07	-179.775	-2.22045e-16	-57.75	6.31771e+07
-139.62	-174.864	-39	3.06957e+07	146.488	2.22045e-16	-39	4.52439e+07	-139.62	-174.864	-39	7.26241e+07	-174.302	1.11022e-16	-64	6.05748e+07	-139.62	-174.864	-39	6.48218e+07	-174.302	1.11022e-16	-64	6.94619e+07
-141.549	-177.704	-39	3.04929e+07	146.238	0	-39.8282	4.36629e+07	-141.549	-177.704	-39	7.33188e+07	-170.776	2.22045e-16	-62.2055	5.72837e+07	-141.549	-177.704	-39	6.22522e+07	-170.776	2.22045e-16	-62.2055	6.77682e+07
-145.029	-177.804	-39	3.02436e+07	174.275	0	-39	4.16366e+07	-145.029	-177.804	-39	7.47496e+07	-166.316	6.66134e-16	-64	5.51139e+07	-145.029	-177.804	-39	6.20428e+07	-166.316	6.66134e-16	-64	7.02548e+07
-146.841	-180.666	-39	3.00991e+07	171.648	2.22045e-16	-44.4995	3.53551e+07	-146.841	-180.666	-39	7.53429e+07	-160.898	-4.44089e-16	-59.6405	4.92768e+07	-146.841	-180.666	-39	5.97367e+07	-160.898	-4.44089e-16	-59.6405	6.55999e+07
-148.393	-177.925	-39	3.00322e+07	172.619	1.11022e-16	-44.8098	3.47953e+07	-148.393	-177.925	-39	7.60264e+07	-163.185	2.22045e-16	-57.75	5.01217e+07	-148.393	-177.925	-39	6.18579e+07	-163.185	2.22045e-16	-57.75	6.36268e+07
-146.581	-175.063	-39	3.01846e+07	168.863	-2.22045e-16	-39	4.25625e+07	-146.581	-175.063	-39	7.54253e+07	-168.184	4.44089e-16	-62.2216	5.54778e+07	-146.581	-175.063	-39	6.41491e+07	-168.184	4.44089e-16	-62.2216	6.77933e+07
-150.205	-180.787	-39	2.98677e+07	172.14	-1.05471e-15	-45.0147	3.46816e+07	-150.205	-180.787	-39	7.66213e+07	-159.644	4.44089e-16	-64	5.02962e+07	-150.205	-180.787	-39	5.97571e+07	-159.644	4.44089e-16	-64	7.08714e+07
-143.1	-174.963	-39	3.0429e+07	180.162	4.44089e-16	-39	4.03985e+07	-143.1	-174.963	-39	7.39817e+07	-156.124	0	-56.8046	4.49612e+07	-143.1	-174.963	-39	6.43929e+07	-156.124	0	-56.8046	6.29139e+07
-148.81	-189.26	-39	2.98825e+07	185.07	2.22045e-16	-39	3.94728e+07	-148.81	-189.26	-39	7.59596e+07	-155.042	0	-57.0362	4.42212e+07	-148.81	-189.26	-39	5.39616e+07	-155.042	0	-57.0362	6.29723e+07
-147.096	-192.218	-39	2.99864e+07	181.394	0	-42.1449	3.63599e+07	-147.096	-192.218	-39	7.51867e+07	-169.164	-6.66134e-16	-64	5.71293e+07	-147.096	-192.218	-39	5.17875e+07	-169.164	-6.66134e-16	-64	6.9796e+07
-145.512	-189.176	-39	3.00939e+07	173.39	0	-45.25	3.41951e+07	-145.512	-189.176	-39	7.4621e+07	-178.604	0	-64	6.34975e+07	-145.512	-189.176	-39	5.35482e+07	-178.604	0	-64	6.93822e+07
-143.798	-192.133	-39	3.02129e+07	172.49	-8.32667e-16	-45.25	3.43736e+07	-143.798	-192.133	-39	7.38379e+07	148.746	1.11022e-16	-39	4.77602e+07	-143.798	-192.133	-39	5.13424e+07	148.746	1.11022e-16	-39	7.31031e+07
-145.382	-195.175	-39	3.01009e+07	158.809	1.33227e-15	-39	4.40437e+07	-145.382	-195.175	-39	7.44367e+07	146.488	2.22045e-16	-39	4.65416e+07	-145.382	-195.175	-39	4.96461e+07	146.488	2.22045e-16	-39	7.44541e+07
-142.214	-189.091	-39	3.0333e+07	164.752	-1.11022e-16	-47.1706	3.40332e+07	-142.214	-189.091	-39	7.33008e+07	146.238	0	-39.8282	4.5149e+07	-142.214	-189.091	-39	5.33405e+07	146.238	0	-39.8282	7.25779e+07
-151.983	-183.692	-39	2.9722e+07	164.395	2.22045e-16	-39	4.34056e+07	-151.983	-183.692	-39	7.72751e+07	174.275	0	-39	6.41545e+07	-151.983	-183.692	-39	5.79943e+07	174.275	0	-39	7.25051e+07
-148.619	-183.571	-39	2.99422e+07	166.401	-1.11022e-16	-47.0329	3.38869e+07	-148.619	-183.571	-39	7.59485e+07	171.648	2.22045e-16	-44.4995	5.7014e+07	-148.619	-183.571	-39	5.77113e+07	171.648	2.22045e-16	-44.4995	6.55401e+07
-150.396	-186.476	-39	2.98021e+07	169.977	0	-46.3118	3.38022e+07	-150.396	-186.476	-39	7.66133e+07	172.619	1.11022e-16	-44.8098	5.73016e+07	-150.396	-186.476	-39	5.59883e+07	172.619	1.11022e-16	-44.8098	6.5222e+07
-147.033	-186.355	-39	3.00139e+07	165.854	-1.11022e-16	-48.1115	3.27939e+07	-147.033	-186.355	-39	7.53085e+07	168.863	-2.22045e-16	-39	6.08848e+07	-147.033	-186.355	-39	5.56995e+07	168.863	-2.22045e-16	-39	7.2559e+07
-145.255	-183.45	-39	3.01693e+07	189.421	-4.44089e-16	-39	3.85218e+07	-145.255	-183.45	-39	7.46861e+07	172.14	-1.05471e-15	-45.0147	5.68375e+07	-145.255	-183.45	-39	5.76726e+07	172.14	-1.05471e-15	-45.0147	6.51272e+07
-143.735	-186.271	-39	3.02401e+07	190.603	2.22045e-16	-42.22	3.44047e+07	-143.735	-186.271	-39	7.40048e+07	180.162	4.44089e-16	-39	6.73017e+07	-143.735	-186.271	-39	5.55463e+07	180.162	4.44089e-16	-39	7.18322e+07
-152.166	-189.378	-39	2.96939e+07	193.822	2.22045e-16	-45.25	3.01157e+07	-152.166	-189.378	-39	7.71297e+07	185.07	2.22045e-16	-39	6.98598e+07	-152.166	-189.378	-39	5.4407e+07	185.07	2.22045e-16	-39	7.14391e+07
-153.752	-186.595	-39	2.96089e+07	187.469	4.44089e-16	-41.3981	3.59935e+07	-153.752	-186.595	-39	7.7789e+07	181.394	0	-42.1449	6.48256e+07	-153.752	-186.595	-39	5.63904e+07	181.394	0	-42.1449	6.79874e+07
-155.338	-183.811	-39	2.9538e+07	182.507	-6.66134e-16	-45.25	3.2435e+07	-155.338	-183.811	-39	7.84599e+07	173.39	0	-45.25	5.74735e+07	-155.338	-183.811	-39	5.83677e+07	173.39	0	-45.25	6.48742e+07
-155.521	-189.497	-39	2.94988e+07	212.339	-5.55112e-17	-39	3.41441e+07	-155.521	-189.497	-39	7.83546e+07	172.49	-8.32667e-16	-45.25	5.69151e+07	-155.521	-189.497	-39	5.50718e+07	172.49	-8.32667e-16	-45.25	6.49746e+07
-157.108	-186.713	-39	2.9421e+07	212.194	0	-39.3975	3.36575e+07	-157.108	-186.713	-39	7.9004e+07	158.809	1.33227e-15	-39	5.46417e+07	-157.108	-186.713	-39	5.69967e+07	158.809	1.33227e-15	-39	7.32665e+07
-158.877	-189.616	-39	2.93271e+07	223.153	0	-39.791	3.1303e+07	-158.877	-189.616	-39	7.95865e+07	164.752	-1.11022e-16	-47.1706	5.10143e+07	-158.877	-189.616	-39	5.59439e+07	164.752	-1.11022e-16	-47.1706	6.36053e+07
-160.501	-186.817	-39	2.92608e+07	215.932	4.44089e-16	-45.25	2.56101e+07	-160.501	-186.817	-39	8.01968e+07	164.395	2.22045e-16	-39	5.82532e+07	-160.501	-186.817	-39	5.77483e+07	164.395	2.22045e-16	-39	7.31029e+07
-162.221	-189.752	-39	2.92263e+07	284.564	0	-64	1.97619e+07	-162.221	-189.752	-39	8.06519e+07	166.401	-1.11022e-16	-47.0329	5.22126e+07	-162.221	-189.752	-39	5.69387e+07	166.401	-1.11022e-16	-47.0329	6.37988e+07
-163.845	-186.953	-39	2.91611e+07	284.55	5.55112e-17	-63.7097	1.96104e+07	-163.845	-186.953	-39	8.1238e+07	169.977	0	-46.3118	5.47237e+07	-163.845	-186.953	-39	5.86798e+07	169.977	0	-46.3118	6.41834e+07
-162.125	-184.018	-39	2.92033e+07	282.324	-4.33681e-18	-62.0016	1.68834e+07	-162.125	-184.018	-39	8.0829e+07	165.854	-1.11022e-16	-48.1115	5.09552e+07	-162.125	-184.018	-39	5.95829e+07	165.854	-1.11022e-16	-48.1115	6.28021e+07
-165.469	-184.154	-39	2.90949e+07	284.312	0	-64	1.99662e+07	-165.469	-184.154	-39	8.18101e+07	189.421	-4.44089e-16	-39	7.19783e+07	-165.469	-184.154	-39	6.04386e+07	189.421	-4.44089e-16	-39	7.09158e+07
-163.749	-181.219	-39	2.91399e+07	281.746	2.77556e-17	-64	1.96085e+07	-163.749	-181.219	-39	8.14674e+07	190.603	2.22045e-16	-42.22	6.93362e+07	-163.749	-181.219	-39	6.14812e+07	190.603	2.22045e-16	-42.22	6.70773e+07
-165.565	-189.888	-39	2.91364e+07	282.22	4.33681e-18	-62.0308	1.69468e+07	-165.565	-189.888	-39	8.17869e+07	193.822	2.22045e-16	-45.25	6.78664e+07	-165.565	-189.888	-39	5.81866e+07	193.822	2.22045e-16	-45.25	6.34293e+07
-167.189	-187.09	-39	2.90678e+07	281.473	0	-64	1.96908e+07	-167.189	-187.09	-39	8.23172e+07	187.469	4.44089e-16	-41.3981	6.85957e+07	-167.189	-187.09	-39	5.98801e+07	187.469	4.44089e-16	-41.3981	6.82772e+07
-168.91	-190.025	-39	2.90591e+07	250.971	0	-63.4683	2.34365e+07	-168.91	-190.025	-39	8.28769e+07	182.507	-6.66134e-16	-45.25	6.24786e+07	-168.91	-190.025	-39	5.96147e+07	182.507	-6.66134e-16	-45.25	6.45319e+07
-160.356	-181.116	-39	2.93075e+07	249.62	5.55112e-17	-60.9726	2.11318e+07	-160.356	-181.116	-39	8.03404e+07	212.339	-5.55112e-17	-39	8.0725e+07	-160.356	-181.116	-39	6.08303e+07	212.339	-5.55112e-17	-39	6.68087e+07
-158.732	-183.914	-39	2.93652e+07	250.713	0	-64	2.40289e+07	-158.732	-183.914	-39	7.96593e+07	212.194	0	-39.3975	8.01587e+07	-158.732	-183.914	-39	5.88871e+07	212.194	0	-39.3975	6.62687e+07
-156.962	-181.012	-39	2.94832e+07	248.426	1.11022e-16	-64	2.42897e+07	-156.962	-181.012	-39	7.91378e+07	223.153	0	-39.791	8.22929e+07	-156.962	-181.012	-39	6.03226e+07	223.153	0	-39.791	6.2914e+07
-158.582	-178.155	-39	2.94177e+07	254.982	-2.22045e-16	-58.8082	1.79186e+07	-158.582	-178.155	-39	7.97638e+07	215.932	4.44089e-16	-45.25	7.56313e+07	-158.582	-178.155	-39	6.22753e+07	215.932	4.44089e-16	-45.25	5.96184e+07
-160.203	-175.299	-39	2.93697e+07	252.17	0	-62.8806	2.26071e+07	-160.203	-175.299	-39	8.03622e+07	284.564	0	-64	8.21911e+07	-160.203	-175.299	-39	6.4186e+07	284.564	0	-64	2.78395e+07
-161.976	-178.259	-39	2.92437e+07	257.532	0	-62.8668	2.18928e+07	-161.976	-178.259	-39	8.0934e+07	284.55	5.55112e-17	-63.7097	7.34909e+07	-161.976	-178.259	-39	6.27419e+07	284.55	5.55112e-17	-63.7097	2.70421e+07
-168.732	-172.542	-39	2.90218e+07	251.58	1.11022e-16	-64	2.39282e+07	-168.732	-172.542	-39	8.32277e+07	282.324	-4.33681e-18	-62.0016	7.05458e+07	-168.732	-172.542	-39	6.69097e+07	282.324	-4.33681e-18	-62.0016	3.0223e+07
-167.071	-175.434	-39	2.905e+07	257.62	0	-64	2.31573e+07	-167.071	-175.434	-39	8.2616e+07	284.312	0	-64	7.19158e+07	-167.071	-175.434	-39	6.51141e+07	284.312	0	-64	2.75025e+07
-165.298	-172.474	-39	2.91746e+07	258.536	0	-64	2.30293e+07	-165.298	-172.474	-39	8.20998e+07	281.746	2.77556e-17	-64	7.05663e+07	-165.298	-172.474	-39	6.64154e+07	281.746	2.77556e-17	-64	3.15813e+07
-163.637	-175.366	-39	2.92041e+07	260.026	0	-61.3201	1.9895e+07	-163.637	-175.366	-39	8.15008e+07	282.22	4.33681e-18	-62.0308	7.00884e+07	-163.637	-175.366	-39	6.45783e+07	282.22	4.33681e-18	-62.0308	3.03087e+07
-165.41	-178.327	-39	2.90853e+07	265.689	4.44089e-16	-60.8184	1.84721e+07	-165.41	-178.327	-39	8.20326e+07	281.473	0	-64	7.07691e+07	-165.41	-178.327	-39	6.33315e+07	281.473	0	-64	3.16114e+07
-161.864	-172.406	-39	2.93385e+07	265.173	-4.44089e-16	-64	2.20742e+07	-161.864	-172.406	-39	8.09428e+07	250.971	0	-63.4683	8.12639e+07	-161.864	-172.406	-39	6.60739e+07	250.971	0	-63.4683	4.98431e+07
-166.903	-169.617	-39	2.91475e+07	269.457	1.11022e-16	-64	2.14082e+07	-166.903	-169.617	-39	8.26718e+07	249.62	5.55112e-17	-60.9726	7.97738e+07	-166.903	-169.617	-39	6.82053e+07	249.62	5.55112e-17	-60.9726	4.89647e+07
-170.373	-169.69	-39	2.89956e+07	263.223	-1.11022e-16	-59.1984	1.71208e+07	-170.373	-169.69	-39	8.37591e+07	250.713	0	-64	8.17649e+07	-170.373	-169.69	-39	6.85761e+07	250.713	0	-64	5.04196e+07
-168.544	-166.765	-39	2.91372e+07	262.428	-2.22045e-16	-64	2.24929e+07	-168.544	-166.765	-39	8.3216e+07	248.426	1.11022e-16	-64	8.19007e+07	-168.544	-166.765	-39	6.99051e+07	248.426	1.11022e-16	-64	5.15246e+07
-165.074	-166.693	-39	2.93035e+07	270.499	3.33067e-16	-62.604	1.9678e+07	-165.074	-166.693	-39	8.21581e+07	254.982	-2.22045e-16	-58.8082	7.78265e+07	-165.074	-166.693	-39	6.97862e+07	254.982	-2.22045e-16	-58.8082	4.50741e+07
-166.715	-163.841	-39	2.93093e+07	268.344	4.44089e-16	-57.75	1.46478e+07	-166.715	-163.841	-39	8.2741e+07	252.17	0	-62.8806	8.07382e+07	-166.715	-163.841	-39	7.15805e+07	252.17	0	-62.8806	4.88563e+07
-172.013	-166.838	-39	2.89898e+07	262.734	-5.55112e-16	-56.8887	1.52528e+07	-172.013	-166.838	-39	8.429e+07	257.532	0	-62.8668	8.01551e+07	-172.013	-166.838	-39	7.02083e+07	257.532	0	-62.8668	4.6124e+07
-170.184	-163.913	-39	2.91396e+07	278.888	2.22045e-16	-64	1.99162e+07	-170.184	-163.913	-39	8.37853e+07	251.58	1.11022e-16	-64	8.16259e+07	-170.184	-163.913	-39	7.1635e+07	251.58	1.11022e-16	-64	4.99165e+07
-173.654	-163.986	-39	2.89809e+07	282.239	8.1532e-17	-61.9347	1.68538e+07	-173.654	-163.986	-39	8.48018e+07	257.62	0	-64	8.11059e+07	-173.654	-163.986	-39	7.18575e+07	257.62	0	-64	4.69451e+07
-163.469	-169.55	-39	2.93129e+07	278.804	-1.11022e-16	-60.1085	1.52547e+07	-163.469	-169.55	-39	8.15401e+07	258.536	0	-64	8.08357e+07	-163.469	-169.55	-39	6.79287e+07	258.536	0	-64	4.63344e+07
-173.891	-181.382	-39	2.89342e+07	275.257	1.52656e-16	-64	2.04891e+07	-173.891	-181.382	-39	8.45215e+07	260.026	0	-61.3201	7.88882e+07	-173.891	-181.382	-39	6.46535e+07	260.026	0	-61.3201	4.40645e+07
-172.231	-184.263	-39	2.89702e+07	274.993	2.77556e-17	-63.8316	2.03171e+07	-172.231	-184.263	-39	8.39425e+07	265.689	4.44089e-16	-60.8184	7.75669e+07	-172.231	-184.263	-39	6.29277e+07	265.689	4.44089e-16	-60.8184	4.07841e+07
-170.511	-181.328	-39	2.89774e+07	271.175	0	-57.8091	1.41898e+07	-170.511	-181.328	-39	8.34412e+07	265.173	-4.44089e-16	-64	7.96564e+07	-170.511	-181.328	-39	6.33359e+07	265.173	-4.44089e-16	-64	4.27359e+07
-168.85	-184.209	-39	2.9017e+07	278.589	-7.77156e-16	-58.8879	1.38404e+07	-168.85	-184.209	-39	8.28335e+07	269.457	1.11022e-16	-64	7.84549e+07	-168.85	-184.209	-39	6.15541e+07	269.457	1.11022e-16	-64	4.01873e+07
-170.57	-187.144	-39	2.90071e+07	275.179	-1.66533e-16	-63.9266	2.03949e+07	-170.57	-187.144	-39	8.33909e+07	263.223	-1.11022e-16	-59.1984	7.7054e+07	-170.57	-187.144	-39	6.12909e+07	263.223	-1.11022e-16	-59.1984	4.12423e+07
-167.13	-181.274	-39	2.90428e+07	275.113	-9.71445e-17	-64	2.04959e+07	-167.13	-181.274	-39	8.23819e+07	262.428	-2.22045e-16	-64	8.03079e+07	-167.13	-181.274	-39	6.22541e+07	262.428	-2.22045e-16	-64	4.43596e+07
-168.791	-178.381	-39	2.8999e+07	271.107	2.22045e-16	-64	2.11465e+07	-168.791	-178.381	-39	8.29646e+07	270.499	3.33067e-16	-62.604	7.73079e+07	-168.791	-178.381	-39	6.40562e+07	270.499	3.33067e-16	-62.604	3.88408e+07
-170.452	-175.488	-39	2.89717e+07	288.675	0	-64	2.16994e+06	-170.452	-175.488	-39	8.35674e+07	268.344	4.44089e-16	-57.75	7.52514e+07	-170.452	-175.488	-39	6.57854e+07	268.344	4.44089e-16	-57.75	3.7888e+07
-172.172	-178.435	-39	2.89405e+07	282.253	8.67362e-18	-61.9333	1.68348e+07	-172.172	-178.435	-39	8.40456e+07	262.734	-5.55112e-16	-56.8887	7.60997e+07	-172.172	-178.435	-39	6.51003e+07	262.734	-5.55112e-16	-56.8887	4.06219e+07
-172.255	-190.036	-39	2.90656e+07	282.274	-1.9082e-17	-61.9289	1.68321e+07	-172.255	-190.036	-39	8.37328e+07	278.888	2.22045e-16	-64	7.38393e+07	-172.255	-190.036	-39	6.11598e+07	278.888	2.22045e-16	-64	3.4002e+07
-173.915	-187.155	-39	2.90306e+07	282.249	-1.05818e-16	-61.9179	1.68101e+07	-173.915	-187.155	-39	8.42741e+07	282.239	8.1532e-17	-61.9347	7.01318e+07	-173.915	-187.155	-39	6.28018e+07	282.239	8.1532e-17	-61.9347	3.01668e+07
-175.576	-184.275	-39	2.8994e+07	240.115	0	-64	2.50747e+07	-175.576	-184.275	-39	8.47954e+07	278.804	-1.11022e-16	-60.1085	7.25349e+07	-175.576	-184.275	-39	6.43936e+07	278.804	-1.11022e-16	-60.1085	3.24689e+07
-175.599	-190.048	-39	2.9108e+07	240.671	1.11022e-16	-57.75	1.92958e+07	-175.599	-190.048	-39	8.46492e+07	275.257	1.52656e-16	-64	7.59822e+07	-175.599	-190.048	-39	6.29267e+07	275.257	1.52656e-16	-64	3.64675e+07
-177.26	-187.167	-39	2.90753e+07	236.962	0	-60.6904	2.24019e+07	-177.26	-187.167	-39	8.51712e+07	274.993	2.77556e-17	-63.8316	7.61827e+07	-177.26	-187.167	-39	6.45197e+07	274.993	2.77556e-17	-63.8316	3.65528e+07
-178.944	-190.059	-39	2.91757e+07	242.362	0	-59.6158	2.07705e+07	-178.944	-190.059	-39	8.56063e+07	271.175	0	-57.8091	7.4489e+07	-178.944	-190.059	-39	6.49163e+07	271.175	0	-57.8091	3.62719e+07
-180.607	-187.179	-39	2.91353e+07	235.62	-2.22045e-16	-57.75	2.00439e+07	-180.607	-187.179	-39	8.60256e+07	278.589	-7.77156e-16	-58.8879	7.22896e+07	-180.607	-187.179	-39	6.63916e+07	278.589	-7.77156e-16	-58.8879	3.21565e+07
-178.923	-184.287	-39	2.90331e+07	233.112	1.11022e-16	-61.2715	2.3214e+07	-178.923	-184.287	-39	8.55997e+07	275.179	-1.66533e-16	-63.9266	7.59736e+07	-178.923	-184.287	-39	6.60216e+07	275.179	-1.66533e-16	-63.9266	3.64187e+07
-177.238	-181.395	-39	2.89565e+07	242.953	-8.88178e-16	-64	2.48506e+07	-177.238	-181.395	-39	8.52362e+07	275.113	-9.71445e-17	-64	7.61696e+07	-177.238	-181.395	-39	6.59789e+07	275.113	-9.71445e-17	-64	3.6564e+07
-182.27	-184.3	-39	2.91085e+07	247.934	4.44089e-16	-58.3185	1.86939e+07	-182.27	-184.3	-39	8.64583e+07	271.107	2.22045e-16	-64	7.79821e+07	-182.27	-184.3	-39	6.78557e+07	271.107	2.22045e-16	-64	3.921e+07
-180.585	-181.407	-39	2.90093e+07	245.187	0	-57.75	1.85979e+07	-180.585	-181.407	-39	8.60377e+07	288.675	0	-64	2.08262e+08	-180.585	-181.407	-39	6.75278e+07	288.675	0	-64	5.33991e+07
-183.932	-181.42	-39	2.90927e+07	248.584	-2.22045e-16	-57.75	1.806e+07	-183.932	-181.42	-39	8.68923e+07	282.253	8.67362e-18	-61.9333	7.04368e+07	-183.932	-181.42	-39	6.92969e+07	282.253	8.67362e-18	-61.9333	3.01911e+07
-203.883	-146.864	-39	2.89318e+07	144.627	-1.11022e-16	-39	4.51214e+07	-203.883	-146.864	-39	9.06754e+07	282.274	-1.9082e-17	-61.9289	7.08379e+07	-203.883	-146.864	-39	8.19301e+07	282.274	-1.9082e-17	-61.9289	3.01584e+07
-202.199	-143.971	-39	2.88896e+07	142.817	-5.55112e-17	-45.7079	3.63852e+07	-202.199	-143.971	-39	9.04462e+07	282.249	-1.05818e-16	-61.9179	7.0619e+07	-202.199	-143.971	-39	8.18531e+07	282.249	-1.05818e-16	-61.9179	3.02037e+07
-205.546	-143.984	-39	2.89186e+07	139.257	0	-49.867	3.11108e+07	-205.546	-143.984	-39	9.08236e+07	240.115	0	-64	8.17956e+07	-205.546	-143.984	-39	8.24318e+07	240.115	0	-64	5.51406e+07
-203.861	-141.092	-39	2.88949e+07	135.231	-4.44089e-16	-44.73	3.51196e+07	-203.861	-141.092	-39	9.06267e+07	240.671	1.11022e-16	-57.75	7.77838e+07	-203.861	-141.092	-39	8.24309e+07	240.671	1.11022e-16	-57.75	5.078e+07
-200.514	-141.079	-39	2.88904e+07	135.205	-4.44089e-16	-39	4.48508e+07	-200.514	-141.079	-39	9.02968e+07	236.962	0	-60.6904	7.93736e+07	-200.514	-141.079	-39	8.21162e+07	236.962	0	-60.6904	5.40433e+07
-207.208	-141.104	-39	2.89269e+07	125	0	-39	5.22549e+07	-207.208	-141.104	-39	9.10114e+07	242.362	0	-59.6158	7.89966e+07	-207.208	-141.104	-39	8.29862e+07	242.362	0	-59.6158	5.12616e+07
-175.554	-178.503	-39	2.8897e+07	-151.654	0	-59.404	2.79343e+07	-175.554	-178.503	-39	8.5015e+07	235.62	-2.22045e-16	-57.75	7.7441e+07	-175.554	-178.503	-39	6.62444e+07	235.62	-2.22045e-16	-57.75	5.26077e+07
-178.901	-178.515	-39	2.89281e+07	-154.837	-1.11022e-16	-56.4846	2.87928e+07	-178.901	-178.515	-39	8.56967e+07	233.112	1.11022e-16	-61.2715	7.93574e+07	-178.901	-178.515	-39	6.74686e+07	233.112	1.11022e-16	-61.2715	5.5894e+07
-177.217	-175.623	-39	2.88682e+07	-148.714	-1.11022e-16	-64	2.71383e+07	-177.217	-175.623	-39	8.54912e+07	242.953	-8.88178e-16	-64	8.1922e+07	-177.217	-175.623	-39	6.77546e+07	242.953	-8.88178e-16	-64	5.3963e+07
-180.563	-175.635	-39	2.89007e+07	-125	0	-39	5.34099e+07	-180.563	-175.635	-39	8.61653e+07	247.934	4.44089e-16	-58.3185	7.80756e+07	-180.563	-175.635	-39	6.89269e+07	247.934	4.44089e-16	-58.3185	4.80808e+07
-178.879	-172.743	-39	2.88369e+07	-132.996	0	-46.1322	3.19209e+07	-178.879	-172.743	-39	8.59776e+07	245.187	0	-57.75	7.78573e+07	-178.879	-172.743	-39	6.93229e+07	245.187	0	-57.75	4.89684e+07
-182.248	-178.528	-39	2.89865e+07	-129.686	0	-48.7814	2.53993e+07	-182.248	-178.528	-39	8.6498e+07	248.584	-2.22045e-16	-57.75	7.77644e+07	-182.248	-178.528	-39	6.8961e+07	248.584	-2.22045e-16	-57.75	4.75046e+07
-177.137	-169.824	-39	2.88532e+07	-135.873	-2.22045e-16	-50.7513	2.9372e+07	-177.137	-169.824	-39	8.55441e+07	144.627	-1.11022e-16	-39	4.52776e+07	-177.137	-169.824	-39	6.98679e+07	144.627	-1.11022e-16	-39	7.53386e+07
-180.541	-169.863	-39	2.88127e+07	-125	0	-51.5	2.02915e+07	-180.541	-169.863	-39	8.64655e+07	142.817	-5.55112e-17	-45.7079	3.72203e+07	-180.541	-169.863	-39	7.08174e+07	142.817	-5.55112e-17	-45.7079	6.48526e+07
-178.8	-166.944	-39	2.88337e+07	-132.087	0	-50.6662	2.72537e+07	-178.8	-166.944	-39	8.5999e+07	139.257	0	-49.867	3.06355e+07	-178.8	-166.944	-39	7.13326e+07	139.257	0	-49.867	5.92179e+07
-175.396	-166.905	-39	2.89032e+07	-134.001	0	-58.4798	2.68741e+07	-175.396	-166.905	-39	8.51166e+07	135.231	-4.44089e-16	-44.73	3.11581e+07	-175.396	-166.905	-39	7.06643e+07	135.231	-4.44089e-16	-44.73	6.44933e+07
-177.058	-164.025	-39	2.88956e+07	-146.443	0	-60.9268	2.76885e+07	-177.058	-164.025	-39	8.55783e+07	135.205	-4.44089e-16	-39	3.95856e+07	-177.058	-164.025	-39	7.21973e+07	135.205	-4.44089e-16	-39	8.00031e+07
-182.204	-166.984	-39	2.88167e+07	-144.935	3.33067e-16	-64	2.71631e+07	-182.204	-166.984	-39	8.69609e+07	125	0	-39	5.13896e+07	-182.204	-166.984	-39	7.22489e+07	125	0	-39	1.29652e+08
-180.462	-164.065	-39	2.8844e+07	-139.197	-1.11022e-16	-56.0023	2.82863e+07	-180.462	-164.065	-39	8.64949e+07	-151.654	0	-59.404	4.23679e+07	-180.462	-164.065	-39	7.28178e+07	-151.654	0	-59.404	6.57096e+07
-183.866	-164.104	-39	2.88242e+07	-135.382	0	-64	2.77776e+07	-183.866	-164.104	-39	8.74452e+07	-154.837	-1.11022e-16	-56.4846	4.39135e+07	-183.866	-164.104	-39	7.36926e+07	-154.837	-1.11022e-16	-56.4846	6.2688e+07
-175.497	-172.676	-39	2.88872e+07	-146.646	2.22045e-16	-64	2.68096e+07	-175.497	-172.676	-39	8.50765e+07	-148.714	-1.11022e-16	-64	4.18619e+07	-175.497	-172.676	-39	6.83094e+07	-148.714	-1.11022e-16	-64	7.14206e+07
-173.834	-175.556	-39	2.89119e+07	-182.002	2.22045e-16	-64	2.63114e+07	-173.834	-175.556	-39	8.45619e+07	-125	0	-39	5.91503e+07	-173.834	-175.556	-39	6.66826e+07	-125	0	-39	1.37343e+08
-172.115	-172.609	-39	2.89457e+07	-194.308	0	-64	2.62541e+07	-172.115	-172.609	-39	8.41299e+07	-132.996	0	-46.1322	2.66994e+07	-172.115	-172.609	-39	6.74823e+07	-132.996	0	-46.1322	5.84408e+07
-173.755	-169.757	-39	2.89265e+07	-187.746	-4.44089e-16	-64	2.62214e+07	-173.755	-169.757	-39	8.46505e+07	-129.686	0	-48.7814	1.85282e+07	-173.755	-169.757	-39	6.91038e+07	-129.686	0	-48.7814	4.85539e+07
-185.595	-178.54	-39	2.9071e+07	-189.787	0	-59.6873	2.54952e+07	-185.595	-178.54	-39	8.73124e+07	-135.873	-2.22045e-16	-50.7513	2.78775e+07	-185.595	-178.54	-39	7.06462e+07	-135.873	-2.22045e-16	-50.7513	5.68736e+07
-183.91	-175.648	-39	2.89627e+07	-190.805	-1.11022e-16	-57.75	2.51324e+07	-183.91	-175.648	-39	8.69234e+07	-125	0	-51.5	1.18003e+07	-183.91	-175.648	-39	7.03557e+07	-125	0	-51.5	3.26196e+07
-182.226	-172.756	-39	2.88794e+07	-186.95	-2.22045e-16	-57.75	2.55968e+07	-182.226	-172.756	-39	8.66004e+07	-132.087	0	-50.6662	2.28608e+07	-182.226	-172.756	-39	7.03912e+07	-132.087	0	-50.6662	5.34234e+07
-187.257	-175.661	-39	2.90549e+07	146.486	1.11022e-16	-41.0869	4.20114e+07	-187.257	-175.661	-39	8.77159e+07	-134.001	0	-58.4798	2.82201e+07	-187.257	-175.661	-39	7.19954e+07	-134.001	0	-58.4798	6.36122e+07
-185.573	-172.768	-39	2.89527e+07	158.979	0	-48.1197	3.45172e+07	-185.573	-172.768	-39	8.732e+07	-146.443	0	-60.9268	3.91033e+07	-185.573	-172.768	-39	7.1712e+07	-146.443	0	-60.9268	6.78797e+07
-188.92	-172.781	-39	2.90399e+07	148.67	0	-41.1754	4.24202e+07	-188.92	-172.781	-39	8.80392e+07	-144.935	3.33067e-16	-64	3.89284e+07	-188.92	-172.781	-39	7.32136e+07	-144.935	3.33067e-16	-64	7.2318e+07
-183.888	-169.876	-39	2.88785e+07	158.94	0	-51.5	3.1187e+07	-183.888	-169.876	-39	8.70979e+07	-139.197	-1.11022e-16	-56.0023	3.18738e+07	-183.888	-169.876	-39	7.18095e+07	-139.197	-1.11022e-16	-56.0023	6.11193e+07
-185.551	-166.996	-39	2.88742e+07	204.566	0	-59.814	2.48493e+07	-185.551	-166.996	-39	8.75717e+07	-135.382	0	-64	3.155e+07	-185.551	-166.996	-39	7.3197e+07	-135.382	0	-64	7.52208e+07
-187.235	-169.889	-39	2.89418e+07	198.559	-3.88578e-16	-63.9647	2.65213e+07	-187.235	-169.889	-39	8.77529e+07	-146.646	2.22045e-16	-64	4.00973e+07	-187.235	-169.889	-39	7.30207e+07	-146.646	2.22045e-16	-64	7.14022e+07
-198.895	-155.503	-39	2.89538e+07	198.631	-6.93889e-17	-64	2.65974e+07	-198.895	-155.503	-39	8.99983e+07	-182.002	2.22045e-16	-64	6.5502e+07	-198.895	-155.503	-39	7.96717e+07	-182.002	2.22045e-16	-64	6.90637e+07
-197.211	-152.611	-39	2.88835e+07	200.068	-2.22045e-16	-57.75	2.43433e+07	-197.211	-152.611	-39	8.97757e+07	-194.308	0	-64	7.21928e+07	-197.211	-152.611	-39	7.96065e+07	-194.308	0	-64	6.76419e+07
-200.558	-152.623	-39	2.89238e+07	208.243	-4.44089e-16	-64	2.64577e+07	-200.558	-152.623	-39	9.0212e+07	-187.746	-4.44089e-16	-64	6.88189e+07	-200.558	-152.623	-39	8.04127e+07	-187.746	-4.44089e-16	-64	6.84539e+07
-198.874	-149.731	-39	2.88774e+07	210.886	-8.88178e-16	-60.3657	2.44373e+07	-198.874	-149.731	-39	9.00185e+07	-189.787	0	-59.6873	6.73985e+07	-198.874	-149.731	-39	8.04086e+07	-189.787	0	-59.6873	6.41939e+07
-195.527	-149.718	-39	2.88548e+07	216.06	-6.66134e-16	-62.8345	2.5604e+07	-195.527	-149.718	-39	8.96222e+07	-190.805	-1.11022e-16	-57.75	6.68608e+07	-195.527	-149.718	-39	7.98647e+07	-190.805	-1.11022e-16	-57.75	6.23545e+07
-197.189	-146.839	-39	2.88663e+07	216.632	-2.22045e-16	-64	2.63808e+07	-197.189	-146.839	-39	8.98775e+07	-186.95	-2.22045e-16	-57.75	6.49174e+07	-197.189	-146.839	-39	8.07139e+07	-186.95	-2.22045e-16	-57.75	6.28105e+07
-193.842	-146.826	-39	2.88523e+07	222.555	0	-59.3049	2.2709e+07	-193.842	-146.826	-39	8.94711e+07	146.486	1.11022e-16	-41.0869	4.40747e+07	-193.842	-146.826	-39	8.03637e+07	146.486	1.11022e-16	-41.0869	7.01192e+07
-202.221	-149.743	-39	2.89299e+07	212.113	-4.44089e-16	-56.4025	2.26802e+07	-202.221	-149.743	-39	9.04577e+07	158.979	0	-48.1197	4.75446e+07	-202.221	-149.743	-39	8.11888e+07	158.979	0	-48.1197	6.41127e+07
-200.536	-146.851	-39	2.88886e+07	214.187	4.44089e-16	-64	2.6358e+07	-200.536	-146.851	-39	9.02655e+07	148.67	0	-41.1754	4.58711e+07	-200.536	-146.851	-39	8.12115e+07	148.67	0	-41.1754	7.03074e+07
-195.505	-143.946	-39	2.88689e+07	214.759	-2.22045e-16	-61.9996	2.53656e+07	-195.505	-143.946	-39	8.97145e+07	158.94	0	-51.5	4.50448e+07	-195.505	-143.946	-39	8.11283e+07	158.94	0	-51.5	6.14863e+07
-198.852	-143.959	-39	2.8875e+07	222.911	1.33227e-15	-64	2.61853e+07	-198.852	-143.959	-39	9.00874e+07	204.566	0	-59.814	7.12315e+07	-198.852	-143.959	-39	8.14087e+07	204.566	0	-59.814	6.23267e+07
-197.167	-141.066	-39	2.8896e+07	228.721	0	-64	2.58629e+07	-197.167	-141.066	-39	8.99781e+07	198.559	-3.88578e-16	-63.9647	7.11681e+07	-197.167	-141.066	-39	8.194e+07	198.559	-3.88578e-16	-63.9647	6.69545e+07
-192.07	-143.962	-39	2.89575e+07	224.813	0	-58.303	2.18502e+07	-192.07	-143.962	-39	8.90964e+07	198.631	-6.93889e-17	-64	7.12901e+07	-192.07	-143.962	-39	8.10726e+07	198.631	-6.93889e-17	-64	6.70562e+07
-193.733	-141.082	-39	2.89908e+07	224.658	-5.55112e-17	-57.75	2.15091e+07	-193.733	-141.082	-39	8.94148e+07	200.068	-2.22045e-16	-57.75	6.82401e+07	-193.733	-141.082	-39	8.19815e+07	200.068	-2.22045e-16	-57.75	6.13925e+07
-190.298	-141.097	-39	2.91136e+07	231.044	0	-64	2.57355e+07	-190.298	-141.097	-39	8.88643e+07	208.243	-4.44089e-16	-64	7.5215e+07	-190.298	-141.097	-39	8.2247e+07	208.243	-4.44089e-16	-64	6.52484e+07
-192.179	-149.706	-39	2.8826e+07	236.223	-2.22045e-16	-64	2.54109e+07	-192.179	-149.706	-39	8.91564e+07	210.886	-8.88178e-16	-60.3657	7.37946e+07	-192.179	-149.706	-39	7.93839e+07	210.886	-8.88178e-16	-60.3657	6.15624e+07
-193.864	-152.598	-39	2.88497e+07	227.548	0	-57.75	2.11485e+07	-193.864	-152.598	-39	8.93252e+07	216.06	-6.66134e-16	-62.8345	7.68505e+07	-193.864	-152.598	-39	7.89069e+07	216.06	-6.66134e-16	-62.8345	6.22067e+07
-195.548	-155.49	-39	2.88959e+07	225.782	0	-58.3093	2.17947e+07	-195.548	-155.49	-39	8.94857e+07	216.632	-2.22045e-16	-64	7.78107e+07	-195.548	-155.49	-39	7.86651e+07	216.632	-2.22045e-16	-64	6.3041e+07
-190.517	-152.585	-39	2.88113e+07	225.387	0	-57.75	2.14178e+07	-190.517	-152.585	-39	8.88263e+07	222.555	0	-59.3049	7.62736e+07	-190.517	-152.585	-39	7.83513e+07	222.555	0	-59.3049	5.77166e+07
-192.201	-155.478	-39	2.88501e+07	172.085	-4.44089e-16	-59.3918	2.71584e+07	-192.201	-155.478	-39	8.90014e+07	212.113	-4.44089e-16	-56.4025	7.22807e+07	-192.201	-155.478	-39	7.78852e+07	212.113	-4.44089e-16	-56.4025	5.86971e+07
-188.854	-155.465	-39	2.8807e+07	178.587	4.44089e-16	-64	2.65604e+07	-188.854	-155.465	-39	8.84877e+07	214.187	4.44089e-16	-64	7.71701e+07	-188.854	-155.465	-39	7.7267e+07	214.187	4.44089e-16	-64	6.3796e+07
-190.582	-169.901	-39	2.89956e+07	179.571	1.11022e-16	-61.8527	2.64782e+07	-190.582	-169.901	-39	8.83273e+07	214.759	-2.22045e-16	-61.9996	7.60171e+07	-190.582	-169.901	-39	7.43284e+07	214.759	-2.22045e-16	-61.9996	6.19283e+07
-188.898	-167.009	-39	2.89112e+07	174.87	-2.22045e-16	-57.75	2.70012e+07	-188.898	-167.009	-39	8.81074e+07	222.911	1.33227e-15	-64	7.97195e+07	-188.898	-167.009	-39	7.42553e+07	222.911	1.33227e-15	-64	6.16307e+07
-187.213	-164.117	-39	2.88543e+07	198.573	4.71845e-16	-64	2.6572e+07	-187.213	-164.117	-39	8.79542e+07	228.721	0	-64	8.07211e+07	-187.213	-164.117	-39	7.45084e+07	228.721	0	-64	5.95877e+07
-192.245	-167.022	-39	2.89877e+07	125	0	-51.5	2.0239e+07	-192.245	-167.022	-39	8.87057e+07	224.813	0	-58.303	7.61683e+07	-192.245	-167.022	-39	7.55447e+07	224.813	0	-58.303	5.63693e+07
-190.561	-164.129	-39	2.89027e+07	-125	0	-64	4.3444e+07	-190.561	-164.129	-39	8.85069e+07	224.658	-5.55112e-17	-57.75	7.58438e+07	-190.561	-164.129	-39	7.55231e+07	224.658	-5.55112e-17	-57.75	5.60728e+07
-193.908	-164.142	-39	2.89791e+07	-133.023	-2.22045e-16	-54.5685	2.70781e+07	-193.908	-164.142	-39	8.91244e+07	231.044	0	-64	8.09449e+07	-193.908	-164.142	-39	7.67688e+07	231.044	0	-64	5.86197e+07
-192.223	-161.25	-39	2.88903e+07	-132.045	-6.66134e-16	-56.777	2.55383e+07	-192.223	-161.25	-39	8.88575e+07	236.223	-2.22045e-16	-64	8.16534e+07	-192.223	-161.25	-39	7.66094e+07	236.223	-2.22045e-16	-64	5.68279e+07
-195.57	-161.262	-39	2.8969e+07	125	0	-64	4.29006e+07	-195.57	-161.262	-39	8.9446e+07	227.548	0	-57.75	7.64463e+07	-195.57	-161.262	-39	7.77337e+07	227.548	0	-57.75	5.53063e+07
-193.886	-158.37	-39	2.88946e+07	135.278	3.33067e-16	-57.2243	2.52336e+07	-193.886	-158.37	-39	8.91782e+07	225.782	0	-58.3093	7.64302e+07	-193.886	-158.37	-39	7.76188e+07	225.782	0	-58.3093	5.61515e+07
-190.539	-158.357	-39	2.88353e+07	135.165	1.66533e-16	-56.7936	2.63351e+07	-190.539	-158.357	-39	8.86359e+07	225.387	0	-57.75	7.60242e+07	-190.539	-158.357	-39	7.6755e+07	225.387	0	-57.75	5.5929e+07
-197.233	-158.383	-39	2.89662e+07	198.47	-9.02056e-17	-64	2.65159e+07	-197.233	-158.383	-39	8.97236e+07	172.085	-4.44089e-16	-59.3918	5.41198e+07	-197.233	-158.383	-39	7.87069e+07	172.085	-4.44089e-16	-59.3918	6.51588e+07
-185.529	-161.224	-39	2.8802e+07	192.609	-1.11022e-15	-57.75	2.514e+07	-185.529	-161.224	-39	8.77721e+07	178.587	4.44089e-16	-64	6.03064e+07	-185.529	-161.224	-39	7.4882e+07	178.587	4.44089e-16	-64	6.93091e+07
-188.876	-161.237	-39	2.88337e+07	190.197	-2.22045e-16	-60.1355	2.57522e+07	-188.876	-161.237	-39	8.82765e+07	179.571	1.11022e-16	-61.8527	5.97996e+07	-188.876	-161.237	-39	7.56363e+07	179.571	1.11022e-16	-61.8527	6.70929e+07
-187.191	-158.345	-39	2.87929e+07	181.787	4.44089e-16	-64	2.66184e+07	-187.191	-158.345	-39	8.81185e+07	174.87	-2.22045e-16	-57.75	5.51237e+07	-187.191	-158.345	-39	7.60606e+07	174.87	-2.22045e-16	-57.75	6.35621e+07
-168.311	-155.118	-39	2.9541e+07	186.409	-6.66134e-16	-61.3174	2.62708e+07	-168.311	-155.118	-39	8.34519e+07	198.573	4.71845e-16	-64	7.12845e+07	-168.311	-155.118	-39	7.71246e+07	198.573	4.71845e-16	-64	6.71079e+07
-170.092	-158.074	-39	2.93393e+07	182.187	0	-57.75	2.62132e+07	-170.092	-158.074	-39	8.38441e+07	125	0	-51.5	9.44232e+06	-170.092	-158.074	-39	7.50129e+07	125	0	-51.5	3.136e+07
-166.622	-158.002	-39	2.95043e+07	135.138	4.44089e-16	-64	2.75125e+07	-166.622	-158.002	-39	8.28605e+07	-125	0	-64	6.07755e+07	-166.622	-158.002	-39	7.52931e+07	-125	0	-64	1.36347e+08
-168.403	-160.958	-39	2.93146e+07	135.932	0	-56.853	2.69212e+07	-168.403	-160.958	-39	8.32907e+07	-133.023	-2.22045e-16	-54.5685	2.60184e+07	-168.403	-160.958	-39	7.33136e+07	-133.023	-2.22045e-16	-54.5685	5.8521e+07
-171.873	-161.03	-39	2.91457e+07	139.377	-2.22045e-16	-59.0053	2.80337e+07	-171.873	-161.03	-39	8.43263e+07	-132.045	-6.66134e-16	-56.777	2.52853e+07	-171.873	-161.03	-39	7.33131e+07	-132.045	-6.66134e-16	-56.777	5.68356e+07
-164.934	-160.885	-39	2.94815e+07	144.707	0	-64	2.71848e+07	-164.934	-160.885	-39	8.2289e+07	125	0	-64	5.5915e+07	-164.934	-160.885	-39	7.35236e+07	125	0	-64	1.34322e+08
-163.078	-157.879	-39	2.97428e+07	146.134	0	-63.1639	2.70563e+07	-163.078	-157.879	-39	8.1689e+07	135.278	3.33067e-16	-57.2243	2.46686e+07	-163.078	-157.879	-39	7.57933e+07	135.278	3.33067e-16	-57.2243	5.59905e+07
-161.223	-154.872	-39	3.00477e+07	141.287	0	-56.6363	2.80785e+07	-161.223	-154.872	-39	8.11669e+07	135.165	1.66533e-16	-56.7936	2.56296e+07	-161.223	-154.872	-39	7.83632e+07	135.165	1.66533e-16	-56.7936	5.76029e+07
-164.767	-154.995	-39	2.97839e+07	146.744	0	-61.6215	2.74512e+07	-164.767	-154.995	-39	8.2296e+07	198.47	-9.02056e-17	-64	7.12098e+07	-164.767	-154.995	-39	7.7671e+07	198.47	-9.02056e-17	-64	6.71053e+07
-182.117	-161.184	-39	2.88508e+07	146.774	0	-64	2.69331e+07	-182.117	-161.184	-39	8.69502e+07	192.609	-1.11022e-15	-57.75	6.48629e+07	-182.117	-161.184	-39	7.42061e+07	192.609	-1.11022e-15	-57.75	6.23202e+07
-183.78	-158.304	-39	2.88442e+07	159.105	-2.22045e-16	-54.8739	2.96901e+07	-183.78	-158.304	-39	8.73248e+07	190.197	-2.22045e-16	-60.1355	6.4876e+07	-183.78	-158.304	-39	7.54529e+07	190.197	-2.22045e-16	-60.1355	6.46248e+07
-180.368	-158.264	-39	2.89209e+07	149.399	2.22045e-16	-64	2.69095e+07	-180.368	-158.264	-39	8.6535e+07	181.787	4.44089e-16	-64	6.22506e+07	-180.368	-158.264	-39	7.50749e+07	181.787	4.44089e-16	-64	6.90943e+07
-182.031	-155.385	-39	2.8931e+07	162.576	0	-59.5804	2.76158e+07	-182.031	-155.385	-39	8.69631e+07	186.409	-6.66134e-16	-61.3174	6.35159e+07	-182.031	-155.385	-39	7.64464e+07	186.409	-6.66134e-16	-61.3174	6.60222e+07
-178.619	-155.344	-39	2.90178e+07	159.543	-4.44089e-16	-64	2.69737e+07	-178.619	-155.344	-39	8.62585e+07	182.187	0	-57.75	5.93953e+07	-178.619	-155.344	-39	7.63828e+07	182.187	0	-57.75	6.31863e+07
-185.442	-155.425	-39	2.88549e+07	149.227	-2.22045e-16	-61.5236	2.74036e+07	-185.442	-155.425	-39	8.77027e+07	135.138	4.44089e-16	-64	2.98412e+07	-185.442	-155.425	-39	7.67269e+07	135.138	4.44089e-16	-64	7.49345e+07
-176.964	-158.225	-39	2.89906e+07	174.931	1.11022e-16	-64	2.6641e+07	-176.964	-158.225	-39	8.575e+07	135.932	0	-56.853	2.73499e+07	-176.964	-158.225	-39	7.48723e+07	135.932	0	-56.853	6.05787e+07
-178.713	-161.145	-39	2.8902e+07	169.374	2.22045e-16	-60.7165	2.70515e+07	-178.713	-161.145	-39	8.60391e+07	139.377	-2.22045e-16	-59.0053	3.16207e+07	-178.713	-161.145	-39	7.36382e+07	139.377	-2.22045e-16	-59.0053	6.67049e+07
-175.309	-161.105	-39	2.89763e+07	171.14	-2.22045e-16	-55.4843	2.81187e+07	-175.309	-161.105	-39	8.52631e+07	144.707	0	-64	3.63995e+07	-175.309	-161.105	-39	7.33699e+07	144.707	0	-64	7.2504e+07
-175.183	-155.269	-39	2.91824e+07	165.835	0	-64	2.67906e+07	-175.183	-155.269	-39	8.53311e+07	146.134	0	-63.1639	3.68208e+07	-175.183	-155.269	-39	7.64493e+07	146.134	0	-63.1639	7.04634e+07
-173.528	-158.15	-39	2.91598e+07	166.897	-4.44089e-16	-57.75	2.76112e+07	-173.528	-158.15	-39	8.48254e+07	141.287	0	-56.6363	3.16004e+07	-173.528	-158.15	-39	7.48822e+07	141.287	0	-56.6363	6.23454e+07
-171.747	-155.194	-39	2.93642e+07	169.394	-2.22045e-16	-64	2.6718e+07	-171.747	-155.194	-39	8.43798e+07	146.744	0	-61.6215	3.73674e+07	-171.747	-155.194	-39	7.66862e+07	146.744	0	-61.6215	6.8582e+07
-162.856	-145.989	-39	3.05357e+07	188.526	-4.44089e-16	-64	2.65321e+07	-162.856	-145.989	-39	8.19054e+07	146.774	0	-64	3.7646e+07	-162.856	-145.989	-39	8.49251e+07	146.774	0	-64	7.16548e+07
-164.674	-149.032	-39	3.01808e+07	-233.925	6.66134e-16	-46.8391	2.15401e+07	-164.674	-149.032	-39	8.22966e+07	159.105	-2.22045e-16	-54.8739	4.54538e+07	-164.674	-149.032	-39	8.20149e+07	159.105	-2.22045e-16	-54.8739	6.34013e+07
-161.13	-148.909	-39	3.04331e+07	-248.742	2.22045e-16	-45.5661	2.02231e+07	-161.13	-148.909	-39	8.13072e+07	149.399	2.22045e-16	-64	3.98034e+07	-161.13	-148.909	-39	8.304e+07	149.399	2.22045e-16	-64	7.06227e+07
-162.949	-151.952	-39	3.01064e+07	-278.344	-1.11022e-16	-48.4906	1.46746e+07	-162.949	-151.952	-39	8.17528e+07	162.576	0	-59.5804	4.78184e+07	-162.949	-151.952	-39	8.02215e+07	162.576	0	-59.5804	6.54797e+07
-166.493	-152.075	-39	2.98374e+07	-277.666	-1.11022e-16	-48.9811	1.42619e+07	-166.493	-152.075	-39	8.28394e+07	159.543	-4.44089e-16	-64	4.74302e+07	-166.493	-152.075	-39	7.94719e+07	159.543	-4.44089e-16	-64	7.11535e+07
-159.404	-151.828	-39	3.03528e+07	-284.355	2.77556e-17	-59.9377	1.43209e+07	-159.404	-151.828	-39	8.06789e+07	149.227	-2.22045e-16	-61.5236	3.91584e+07	-159.404	-151.828	-39	8.11205e+07	149.227	-2.22045e-16	-61.5236	6.81006e+07
-159.357	-145.838	-39	3.0831e+07	-282.586	6.245e-17	-55.2556	1.08644e+07	-159.357	-145.838	-39	8.06944e+07	174.931	1.11022e-16	-64	5.7987e+07	-159.357	-145.838	-39	8.61456e+07	174.931	1.11022e-16	-64	6.96407e+07
-157.632	-148.758	-39	3.07233e+07	-270.809	5.55112e-16	-47.4868	1.6305e+07	-157.632	-148.758	-39	8.00257e+07	169.374	2.22045e-16	-60.7165	5.28405e+07	-157.632	-148.758	-39	8.41773e+07	169.374	2.22045e-16	-60.7165	6.65135e+07
-155.906	-151.677	-39	3.0634e+07	-269.194	2.22045e-16	-47.6292	1.63762e+07	-155.906	-151.677	-39	7.93733e+07	171.14	-2.22045e-16	-55.4843	5.27623e+07	-155.906	-151.677	-39	8.21621e+07	171.14	-2.22045e-16	-55.4843	6.28824e+07
-155.859	-145.687	-39	3.11527e+07	-266.926	5.55112e-16	-52.3303	1.30388e+07	-155.859	-145.687	-39	7.94175e+07	165.835	0	-64	5.18425e+07	-155.859	-145.687	-39	8.74237e+07	165.835	0	-64	7.0263e+07
-154.133	-148.606	-39	3.10355e+07	-266.486	1.66533e-16	-52.3253	1.31021e+07	-154.133	-148.606	-39	7.87717e+07	166.897	-4.44089e-16	-57.75	4.99886e+07	-154.133	-148.606	-39	8.53967e+07	166.897	-4.44089e-16	-57.75	6.36069e+07
-157.449	-142.804	-39	3.12869e+07	-256.384	-4.44089e-16	-47.7782	1.77811e+07	-157.449	-142.804	-39	7.99767e+07	169.394	-2.22045e-16	-64	5.43784e+07	-157.449	-142.804	-39	8.93462e+07	169.394	-2.22045e-16	-64	7.00727e+07
-159.04	-139.922	-39	3.14431e+07	-259.082	0	-51.5	1.44099e+07	-159.04	-139.922	-39	8.05485e+07	188.526	-4.44089e-16	-64	6.61414e+07	-159.04	-139.922	-39	9.1265e+07	188.526	-4.44089e-16	-64	6.84012e+07
-160.948	-142.955	-39	3.09695e+07	-254.042	-2.77556e-17	-54.2257	1.55594e+07	-160.948	-142.955	-39	8.12314e+07	-233.925	6.66134e-16	-46.8391	8.03497e+07	-160.948	-142.955	-39	8.80082e+07	-233.925	6.66134e-16	-46.8391	5.37705e+07
-167.846	-137.679	-39	3.08532e+07	-254.196	0	-54.5219	1.53203e+07	-167.846	-137.679	-39	8.3557e+07	-248.742	2.22045e-16	-45.5661	8.09109e+07	-167.846	-137.679	-39	8.9807e+07	-248.742	2.22045e-16	-45.5661	4.85701e+07
-166.183	-140.449	-39	3.07172e+07	-265.347	0	-54.2995	1.39804e+07	-166.183	-140.449	-39	8.29798e+07	-278.344	-1.11022e-16	-48.4906	7.41879e+07	-166.183	-140.449	-39	8.82406e+07	-278.344	-1.11022e-16	-48.4906	3.24186e+07
-164.275	-137.415	-39	3.11873e+07	-262.449	0	-57.2697	1.55718e+07	-164.275	-137.415	-39	8.22847e+07	-277.666	-1.11022e-16	-48.9811	7.42267e+07	-164.275	-137.415	-39	9.13223e+07	-277.666	-1.11022e-16	-48.9811	3.26704e+07
-162.611	-140.185	-39	3.10743e+07	-254.302	2.77556e-17	-54.7796	1.53945e+07	-162.611	-140.185	-39	8.1756e+07	-284.355	2.77556e-17	-59.9377	7.67169e+07	-162.611	-140.185	-39	8.96818e+07	-284.355	2.77556e-17	-59.9377	2.87171e+07
-164.519	-143.219	-39	3.06224e+07	-240.585	-4.44089e-16	-47.8681	1.96507e+07	-164.519	-143.219	-39	8.24344e+07	-282.586	6.245e-17	-55.2556	7.28963e+07	-164.519	-143.219	-39	8.66044e+07	-282.586	6.245e-17	-55.2556	2.93175e+07
-160.703	-137.152	-39	3.15676e+07	-240.106	-2.22045e-16	-50.3114	1.78839e+07	-160.703	-137.152	-39	8.10935e+07	-270.809	5.55112e-16	-47.4868	7.64515e+07	-160.703	-137.152	-39	9.29568e+07	-270.809	5.55112e-16	-47.4868	3.68977e+07
-164.014	-131.744	-39	3.1887e+07	-244.6	6.66134e-16	-47.654	1.91891e+07	-164.014	-131.744	-39	8.22244e+07	-269.194	2.22045e-16	-47.6292	7.68389e+07	-164.014	-131.744	-39	9.6206e+07	-269.194	2.22045e-16	-47.6292	3.77651e+07
-162.359	-134.448	-39	3.17147e+07	-197.546	4.44089e-16	-45.7624	2.89514e+07	-162.359	-134.448	-39	8.16465e+07	-266.926	5.55112e-16	-52.3303	7.62912e+07	-162.359	-134.448	-39	9.45935e+07	-266.926	5.55112e-16	-52.3303	3.80128e+07
-165.93	-134.712	-39	3.13409e+07	-208.35	0	-47.0552	2.57115e+07	-165.93	-134.712	-39	8.28361e+07	-266.486	1.66533e-16	-52.3253	7.63374e+07	-165.93	-134.712	-39	9.28709e+07	-266.486	1.66533e-16	-52.3253	3.82038e+07
-187.095	-152.576	-39	2.88791e+07	-205.817	-2.22045e-16	-49.0728	2.48829e+07	-187.095	-152.576	-39	8.8104e+07	-256.384	-4.44089e-16	-47.7782	7.93434e+07	-187.095	-152.576	-39	7.79663e+07	-256.384	-4.44089e-16	-47.7782	4.44434e+07
-188.758	-149.696	-39	2.88924e+07	-213.765	2.22045e-16	-49.2263	2.37197e+07	-188.758	-149.696	-39	8.84462e+07	-259.082	0	-51.5	7.76786e+07	-188.758	-149.696	-39	7.90709e+07	-259.082	0	-51.5	4.20386e+07
-185.337	-149.687	-39	2.89927e+07	-221.904	-1.11022e-16	-48.9648	2.18317e+07	-185.337	-149.687	-39	8.78413e+07	-254.042	-2.77556e-17	-54.2257	7.83844e+07	-185.337	-149.687	-39	7.90486e+07	-254.042	-2.77556e-17	-54.2257	4.43252e+07
-186.999	-146.808	-39	2.90303e+07	-215.376	0	-51.6203	2.19654e+07	-186.999	-146.808	-39	8.8183e+07	-254.196	0	-54.5219	7.83657e+07	-186.999	-146.808	-39	8.01564e+07	-254.196	0	-54.5219	4.42563e+07
-183.578	-146.799	-39	2.91208e+07	-212.425	4.44089e-16	-51.627	2.25049e+07	-183.578	-146.799	-39	8.75966e+07	-265.347	0	-54.2995	7.68216e+07	-183.578	-146.799	-39	8.03922e+07	-265.347	0	-54.2995	3.8982e+07
-190.421	-146.817	-39	2.89259e+07	281.839	2.77556e-16	-48.2298	1.50068e+07	-190.421	-146.817	-39	8.87839e+07	-262.449	0	-57.2697	7.79492e+07	-190.421	-146.817	-39	8.01216e+07	-262.449	0	-57.2697	4.09122e+07
-181.925	-149.647	-39	2.90645e+07	269.972	2.22045e-16	-47.4008	1.70105e+07	-181.925	-149.647	-39	8.71435e+07	-254.302	2.77556e-17	-54.7796	7.83885e+07	-181.925	-149.647	-39	7.91031e+07	-254.302	2.77556e-17	-54.7796	4.42369e+07
-183.684	-152.536	-39	2.89577e+07	276.431	1.11022e-16	-50.031	1.39948e+07	-183.684	-152.536	-39	8.74129e+07	-240.585	-4.44089e-16	-47.8681	8.02423e+07	-183.684	-152.536	-39	7.77813e+07	-240.585	-4.44089e-16	-47.8681	5.10019e+07
-180.272	-152.496	-39	2.9033e+07	273.537	0	-48.8729	1.52229e+07	-180.272	-152.496	-39	8.67025e+07	-240.106	-2.22045e-16	-50.3114	7.90868e+07	-180.272	-152.496	-39	7.77712e+07	-240.106	-2.22045e-16	-50.3114	5.01373e+07
-186.877	-141.088	-39	2.92343e+07	280.782	2.22045e-16	-52.7849	1.13972e+07	-186.877	-141.088	-39	8.83644e+07	-244.6	6.66134e-16	-47.654	8.01062e+07	-186.877	-141.088	-39	8.26735e+07	-244.6	6.66134e-16	-47.654	4.93609e+07
-188.649	-143.952	-39	2.90687e+07	282.932	-2.22045e-16	-53.5593	1.07557e+07	-188.649	-143.952	-39	8.84908e+07	-197.546	4.44089e-16	-45.7624	7.20491e+07	-188.649	-143.952	-39	8.11696e+07	-197.546	4.44089e-16	-45.7624	6.27324e+07
-185.228	-143.943	-39	2.91807e+07	277.608	0	-51.8781	1.1827e+07	-185.228	-143.943	-39	8.79859e+07	-208.35	0	-47.0552	7.5089e+07	-185.228	-143.943	-39	8.15043e+07	-208.35	0	-47.0552	6.01293e+07
-176.84	-152.409	-39	2.92226e+07	274.507	-2.22045e-16	-51.83	1.21625e+07	-176.84	-152.409	-39	8.5817e+07	-205.817	-2.22045e-16	-49.0728	7.33972e+07	-176.84	-152.409	-39	7.79477e+07	-205.817	-2.22045e-16	-49.0728	5.97242e+07
-178.493	-149.561	-39	2.92445e+07	268.044	8.88178e-16	-51.5	1.30974e+07	-178.493	-149.561	-39	8.62314e+07	-213.765	2.22045e-16	-49.2263	7.61592e+07	-178.493	-149.561	-39	7.93404e+07	-213.765	2.22045e-16	-49.2263	5.86004e+07
-175.061	-149.474	-39	2.9467e+07	260.001	-1.14492e-16	-45.2759	1.95186e+07	-175.061	-149.474	-39	8.54336e+07	-221.904	-1.11022e-16	-48.9648	7.76238e+07	-175.061	-149.474	-39	7.98263e+07	-221.904	-1.11022e-16	-48.9648	5.62194e+07
-176.714	-146.625	-39	2.95071e+07	259.969	-5.23886e-16	-45.2588	1.95292e+07	-176.714	-146.625	-39	8.58599e+07	-215.376	0	-51.6203	7.55586e+07	-176.714	-146.625	-39	8.12514e+07	-215.376	0	-51.6203	5.73114e+07
-173.282	-146.539	-39	2.97222e+07	-253.741	-2.77556e-17	-54.493	1.53955e+07	-173.282	-146.539	-39	8.50905e+07	-212.425	4.44089e-16	-51.627	7.47749e+07	-173.282	-146.539	-39	8.19754e+07	-212.425	4.44089e-16	-51.627	5.7974e+07
-180.146	-146.712	-39	2.92861e+07	-248.273	0	-47.3414	1.91261e+07	-180.146	-146.712	-39	8.66777e+07	281.839	2.77556e-16	-48.2298	7.22957e+07	-180.146	-146.712	-39	8.07166e+07	281.839	2.77556e-16	-48.2298	3.0408e+07
-171.625	-149.399	-39	2.96439e+07	-278.17	0	-49.292	1.4185e+07	-171.625	-149.399	-39	8.45446e+07	269.972	2.22045e-16	-47.4008	7.55392e+07	-171.625	-149.399	-39	8.03927e+07	269.972	2.22045e-16	-47.4008	3.75134e+07
-173.404	-152.334	-39	2.94076e+07	-254.006	0	-54.7144	1.54058e+07	-173.404	-152.334	-39	8.49282e+07	276.431	1.11022e-16	-50.031	7.32214e+07	-173.404	-152.334	-39	7.82848e+07	276.431	1.11022e-16	-50.031	3.32603e+07
-169.968	-152.259	-39	2.95813e+07	-262.887	-5.55112e-17	-57.7218	1.56201e+07	-169.968	-152.259	-39	8.40024e+07	273.537	0	-48.8729	7.42268e+07	-169.968	-152.259	-39	7.87993e+07	273.537	0	-48.8729	3.51505e+07
-169.806	-146.355	-39	2.99737e+07	-223.528	5.55112e-16	-48.5419	2.17176e+07	-169.806	-146.355	-39	8.39326e+07	280.782	2.22045e-16	-52.7849	7.16946e+07	-169.806	-146.355	-39	8.27602e+07	280.782	2.22045e-16	-52.7849	3.03948e+07
-168.15	-149.215	-39	2.98965e+07	-231.516	0	-48.2877	2.17027e+07	-168.15	-149.215	-39	8.33593e+07	282.932	-2.22045e-16	-53.5593	7.11784e+07	-168.15	-149.215	-39	8.10963e+07	282.932	-2.22045e-16	-53.5593	2.90748e+07
-166.331	-146.172	-39	3.02612e+07	-224.242	4.44089e-16	-49.0295	2.15357e+07	-166.331	-146.172	-39	8.28443e+07	277.608	0	-51.8781	7.24044e+07	-166.331	-146.172	-39	8.37271e+07	277.608	0	-51.8781	3.21833e+07
-169.658	-140.632	-39	3.04598e+07	-237.279	0	-51.3749	1.8375e+07	-169.658	-140.632	-39	8.40216e+07	274.507	-2.22045e-16	-51.83	7.31253e+07	-169.658	-140.632	-39	8.69787e+07	274.507	-2.22045e-16	-51.83	3.39574e+07
-167.995	-143.402	-39	3.03415e+07	-229.552	0	-53.0675	1.94681e+07	-167.995	-143.402	-39	8.34204e+07	268.044	8.88178e-16	-51.5	7.45914e+07	-167.995	-143.402	-39	8.53867e+07	268.044	8.88178e-16	-51.5	3.74883e+07
-171.47	-143.585	-39	3.00672e+07	-237.272	4.996e-16	-57.4407	1.96193e+07	-171.47	-143.585	-39	8.45281e+07	260.001	-1.14492e-16	-45.2759	7.80364e+07	-171.47	-143.585	-39	8.43528e+07	260.001	-1.14492e-16	-45.2759	4.33442e+07
-143.662	-215.722	-39	3.03043e+07	-236.699	5.55112e-17	-57.5368	1.97197e+07	-143.662	-215.722	-39	7.32872e+07	259.969	-5.23886e-16	-45.2588	7.79773e+07	-143.662	-215.722	-39	3.79982e+07	259.969	-5.23886e-16	-45.2588	4.33311e+07
-141.989	-218.393	-39	3.04323e+07	-244.715	0	-55.2856	1.78508e+07	-141.989	-218.393	-39	7.25246e+07	-253.741	-2.77556e-17	-54.493	7.83952e+07	-141.989	-218.393	-39	3.61577e+07	-253.741	-2.77556e-17	-54.493	4.44373e+07
-140.143	-215.336	-39	3.05409e+07	-241.656	2.22045e-16	-53.2441	1.83107e+07	-140.143	-215.336	-39	7.17391e+07	-248.273	0	-47.3414	8.01488e+07	-140.143	-215.336	-39	3.6809e+07	-248.273	0	-47.3414	4.80298e+07
-138.47	-218.008	-39	3.06823e+07	-274.895	0	-55.2678	1.30247e+07	-138.47	-218.008	-39	7.10039e+07	-278.17	0	-49.292	7.41001e+07	-138.47	-218.008	-39	3.49726e+07	-278.17	0	-49.292	3.23857e+07
-140.316	-221.065	-39	3.05618e+07	-275.595	1.38778e-17	-56.2037	1.24991e+07	-140.316	-221.065	-39	7.17844e+07	-254.006	0	-54.7144	7.84242e+07	-140.316	-221.065	-39	3.43473e+07	-254.006	0	-54.7144	4.43727e+07
-136.797	-220.68	-39	3.08143e+07	-280.368	-1.38778e-17	-55.5883	1.13698e+07	-136.797	-220.68	-39	7.02726e+07	-262.887	-5.55112e-17	-57.7218	7.79792e+07	-136.797	-220.68	-39	3.31643e+07	-262.887	-5.55112e-17	-57.7218	4.07821e+07
-136.625	-214.951	-39	3.08059e+07	-272.575	0	-55.0325	1.26917e+07	-136.625	-214.951	-39	7.02536e+07	-223.528	5.55112e-16	-48.5419	7.8035e+07	-136.625	-214.951	-39	3.59372e+07	-223.528	5.55112e-16	-48.5419	5.59212e+07
-134.952	-217.623	-39	3.09423e+07	-275.333	0	-56.26	1.25366e+07	-134.952	-217.623	-39	6.95027e+07	-231.516	0	-48.2877	7.99995e+07	-134.952	-217.623	-39	3.40959e+07	-231.516	0	-48.2877	5.44328e+07
-133.106	-214.566	-39	3.10639e+07	-275.422	-1.38778e-17	-56.3272	1.25108e+07	-133.106	-214.566	-39	6.88177e+07	-224.242	4.44089e-16	-49.0295	7.80477e+07	-133.106	-214.566	-39	3.53493e+07	-224.242	4.44089e-16	-49.0295	5.56061e+07
-140.085	-209.702	-39	3.05252e+07	-266.786	-4.996e-16	-52.5028	1.30931e+07	-140.085	-209.702	-39	7.18924e+07	-237.279	0	-51.3749	7.8993e+07	-140.085	-209.702	-39	3.97808e+07	-237.279	0	-51.3749	5.11932e+07
-136.566	-209.317	-39	3.07568e+07	-253.298	0	-58.958	1.91839e+07	-136.566	-209.317	-39	7.0422e+07	-229.552	0	-53.0675	7.8184e+07	-136.566	-209.317	-39	3.92057e+07	-229.552	0	-53.0675	5.36046e+07
-138.355	-212.327	-39	3.06526e+07	-155.758	4.44089e-16	-48.9358	3.3297e+07	-138.355	-212.327	-39	7.10571e+07	-237.272	4.996e-16	-57.4407	7.96991e+07	-138.355	-212.327	-39	3.78627e+07	-237.272	4.996e-16	-57.4407	5.19871e+07
-141.873	-212.712	-39	3.04086e+07	-150.103	2.22045e-16	-48.5591	3.38582e+07	-141.873	-212.712	-39	7.25595e+07	-236.699	5.55112e-17	-57.5368	7.96845e+07	-141.873	-212.712	-39	3.87168e+07	-236.699	5.55112e-17	-57.5368	5.21769e+07
-134.836	-211.941	-39	3.09057e+07	-226.46	0	-55.5061	2.02345e+07	-134.836	-211.941	-39	6.96212e+07	-244.715	0	-55.2856	7.93852e+07	-134.836	-211.941	-39	3.72849e+07	-244.715	0	-55.2856	4.87323e+07
-145.685	-229.911	-39	3.02371e+07	-218.144	2.22045e-16	-53.5204	2.1596e+07	-145.685	-229.911	-39	7.38599e+07	-241.656	2.22045e-16	-53.2441	7.92354e+07	-145.685	-229.911	-39	3.40679e+07	-241.656	2.22045e-16	-53.2441	4.9721e+07
-149.001	-230.11	-39	3.00719e+07	-223.646	4.44089e-16	-49.7333	2.18348e+07	-149.001	-230.11	-39	7.51531e+07	-274.895	0	-55.2678	7.48198e+07	-149.001	-230.11	-39	3.60909e+07	-274.895	0	-55.2678	3.38581e+07
-147.312	-227.164	-39	3.01438e+07	-182.339	-2.22045e-16	-48.0601	3.04777e+07	-147.312	-227.164	-39	7.45673e+07	-275.595	1.38778e-17	-56.2037	7.47403e+07	-147.312	-227.164	-39	3.57636e+07	-275.595	1.38778e-17	-56.2037	3.34595e+07
-150.627	-227.362	-39	2.99801e+07	-190.977	0	-45.7644	3.02771e+07	-150.627	-227.362	-39	7.58469e+07	-280.368	-1.38778e-17	-55.5883	7.35132e+07	-150.627	-227.362	-39	3.78051e+07	-280.368	-1.38778e-17	-55.5883	3.06495e+07
-148.938	-224.416	-39	3.00414e+07	-185.054	0	-50.5188	2.80135e+07	-148.938	-224.416	-39	7.52727e+07	-272.575	0	-55.0325	7.52896e+07	-148.938	-224.416	-39	3.75256e+07	-272.575	0	-55.0325	3.5083e+07
-152.317	-230.308	-39	2.99088e+07	-190.886	0	-49.9641	2.73525e+07	-152.317	-230.308	-39	7.64315e+07	-275.333	0	-56.26	7.46775e+07	-152.317	-230.308	-39	3.83115e+07	-275.333	0	-56.26	3.35531e+07
-145.507	-224.19	-39	3.02404e+07	-183.667	0	-51.5	2.77113e+07	-145.507	-224.19	-39	7.38002e+07	-275.422	-1.38778e-17	-56.3272	7.47268e+07	-145.507	-224.19	-39	3.55441e+07	-275.422	-1.38778e-17	-56.3272	3.35296e+07
-143.88	-226.937	-39	3.03449e+07	-214.256	1.11022e-16	-55.9844	2.24299e+07	-143.88	-226.937	-39	7.30831e+07	-266.786	-4.996e-16	-52.5028	7.62811e+07	-143.88	-226.937	-39	3.37985e+07	-266.786	-4.996e-16	-52.5028	3.80541e+07
-142.075	-223.963	-39	3.0463e+07	-216.14	1.11022e-16	-57.8785	2.25054e+07	-142.075	-223.963	-39	7.23867e+07	-253.298	0	-58.958	8.05962e+07	-142.075	-223.963	-39	3.38922e+07	-253.298	0	-58.958	4.66094e+07
-145.421	-218.62	-39	3.02169e+07	-198.061	-7.77156e-16	-53.4631	2.4843e+07	-145.421	-218.62	-39	7.39018e+07	-155.758	4.44089e-16	-48.9358	4.61067e+07	-145.421	-218.62	-39	3.75326e+07	-155.758	4.44089e-16	-48.9358	6.20921e+07
-143.748	-221.292	-39	3.03398e+07	-194.514	-1.11022e-16	-49.5709	2.77265e+07	-143.748	-221.292	-39	7.31395e+07	-150.103	2.22045e-16	-48.5591	4.21213e+07	-143.748	-221.292	-39	3.57057e+07	-150.103	2.22045e-16	-48.5591	6.22231e+07
-147.18	-221.518	-39	3.0121e+07	-200.395	0	-52.6197	2.464e+07	-147.18	-221.518	-39	7.45502e+07	-226.46	0	-55.5061	7.79596e+07	-147.18	-221.518	-39	3.73615e+07	-226.46	0	-55.5061	5.48424e+07
-148.749	-207.166	-39	2.99359e+07	-197.139	-1.11022e-16	-54.0233	2.46895e+07	-148.749	-207.166	-39	7.54765e+07	-218.144	2.22045e-16	-53.5204	7.61727e+07	-148.749	-207.166	-39	4.39373e+07	-218.144	2.22045e-16	-53.5204	5.67026e+07
-147.053	-210.018	-39	3.00487e+07	-198.507	2.22045e-16	-54.7781	2.43025e+07	-147.053	-210.018	-39	7.47107e+07	-223.646	4.44089e-16	-49.7333	7.81259e+07	-147.053	-210.018	-39	4.1912e+07	-223.646	4.44089e-16	-49.7333	5.59749e+07
-145.265	-207.008	-39	3.01502e+07	-207.925	1.11022e-16	-55.1937	2.30096e+07	-145.265	-207.008	-39	7.40276e+07	-182.339	-2.22045e-16	-48.0601	6.37666e+07	-145.265	-207.008	-39	4.27273e+07	-182.339	-2.22045e-16	-48.0601	6.3096e+07
-143.569	-209.86	-39	3.02859e+07	-205.676	0	-54.3819	2.37908e+07	-143.569	-209.86	-39	7.3291e+07	-190.977	0	-45.7644	6.90509e+07	-143.569	-209.86	-39	4.06991e+07	-190.977	0	-45.7644	6.32433e+07
-145.358	-212.87	-39	3.01776e+07	-205.284	1.11022e-15	-56.329	2.33774e+07	-145.358	-212.87	-39	7.3993e+07	-185.054	0	-50.5188	6.38909e+07	-145.358	-212.87	-39	3.9943e+07	-185.054	0	-50.5188	6.1645e+07
-141.781	-206.85	-39	3.03992e+07	-162.087	2.22045e-16	-47.4722	3.4209e+07	-141.781	-206.85	-39	7.26442e+07	-190.886	0	-49.9641	6.70634e+07	-141.781	-206.85	-39	4.18075e+07	-190.886	0	-49.9641	6.14875e+07
-145.361	-201.144	-39	3.01225e+07	-166.663	-4.44089e-16	-48.4714	3.2753e+07	-145.361	-201.144	-39	7.42206e+07	-183.667	0	-51.5	6.28849e+07	-145.361	-201.144	-39	4.5944e+07	-183.667	0	-51.5	6.15863e+07
-143.571	-203.997	-39	3.02532e+07	-164.811	-4.44089e-16	-51.5	3.05875e+07	-143.571	-203.997	-39	7.34255e+07	-214.256	1.11022e-16	-55.9844	7.57509e+07	-143.571	-203.997	-39	4.38778e+07	-214.256	1.11022e-16	-55.9844	5.83556e+07
-147.055	-204.155	-39	3.00214e+07	-173.84	-1.94289e-16	-51.1865	2.95491e+07	-147.055	-204.155	-39	7.48174e+07	-216.14	1.11022e-16	-57.8785	7.66424e+07	-147.055	-204.155	-39	4.47933e+07	-216.14	1.11022e-16	-57.8785	5.84911e+07
-153.795	-198.349	-39	2.96036e+07	-173.389	-4.996e-16	-51.1933	2.96652e+07	-153.795	-198.349	-39	7.75905e+07	-198.061	-7.77156e-16	-53.4631	6.96432e+07	-153.795	-198.349	-39	5.00027e+07	-198.061	-7.77156e-16	-53.4631	6.03259e+07
-152.113	-201.288	-39	2.97094e+07	-174.739	8.32667e-17	-51.5	2.92619e+07	-152.113	-201.288	-39	7.68698e+07	-194.514	-1.11022e-16	-49.5709	6.94531e+07	-152.113	-201.288	-39	4.79737e+07	-194.514	-1.11022e-16	-49.5709	6.18848e+07
-150.419	-198.277	-39	2.97893e+07	-173.634	5.55112e-17	-51.5	2.93627e+07	-150.419	-198.277	-39	7.62489e+07	-200.395	0	-52.6197	7.07092e+07	-150.419	-198.277	-39	4.89176e+07	-200.395	0	-52.6197	6.01221e+07
-148.737	-201.216	-39	2.99074e+07	-173.138	-5.27356e-16	-51.5	2.95033e+07	-148.737	-201.216	-39	7.55243e+07	-197.139	-1.11022e-16	-54.0233	6.91762e+07	-148.737	-201.216	-39	4.68385e+07	-197.139	-1.11022e-16	-54.0233	6.04444e+07
-150.431	-204.227	-39	2.98265e+07	-159.609	2.22045e-16	-53.7916	3.02249e+07	-150.431	-204.227	-39	7.61774e+07	-198.507	2.22045e-16	-54.7781	6.9759e+07	-150.431	-204.227	-39	4.59711e+07	-198.507	2.22045e-16	-54.7781	6.03668e+07
-147.043	-198.205	-39	3.00042e+07	-162.081	6.66134e-16	-55.5298	2.88482e+07	-147.043	-198.205	-39	7.49459e+07	-207.925	1.11022e-16	-55.1937	7.34719e+07	-147.043	-198.205	-39	4.80606e+07	-207.925	1.11022e-16	-55.1937	5.91665e+07
-157.183	-192.527	-39	2.94147e+07	-173.835	-2.77556e-16	-51.811	2.91817e+07	-157.183	-192.527	-39	7.89185e+07	-205.676	0	-54.3819	7.29825e+07	-157.183	-192.527	-39	5.3979e+07	-205.676	0	-54.3819	5.97797e+07
-153.827	-192.408	-39	2.95922e+07	-173.389	-5.82867e-16	-51.8073	2.92551e+07	-153.827	-192.408	-39	7.76847e+07	-205.284	1.11022e-15	-56.329	7.26628e+07	-153.827	-192.408	-39	5.30674e+07	-205.284	1.11022e-15	-56.329	5.98667e+07
-155.489	-195.438	-39	2.95094e+07	-166.668	8.88178e-16	-54.5315	2.89168e+07	-155.489	-195.438	-39	7.82563e+07	-162.087	2.22045e-16	-47.4722	5.16483e+07	-155.489	-195.438	-39	5.19967e+07	-162.087	2.22045e-16	-47.4722	6.37962e+07
-152.134	-195.319	-39	2.96872e+07	232.937	-8.88178e-16	-45.25	2.26591e+07	-152.134	-195.319	-39	7.70082e+07	-166.663	-4.44089e-16	-48.4714	5.41836e+07	-152.134	-195.319	-39	5.10456e+07	-166.663	-4.44089e-16	-48.4714	6.32838e+07
-150.472	-192.289	-39	2.97872e+07	224.545	4.44089e-16	-45.25	2.40565e+07	-150.472	-192.289	-39	7.6448e+07	-164.811	-4.44089e-16	-51.5	5.14916e+07	-150.472	-192.289	-39	5.23513e+07	-164.811	-4.44089e-16	-51.5	6.18999e+07
-148.758	-195.247	-39	2.98892e+07	220.23	4.44089e-16	-45.25	2.485e+07	-148.758	-195.247	-39	7.56922e+07	-173.84	-1.94289e-16	-51.1865	5.73154e+07	-148.758	-195.247	-39	5.02237e+07	-173.84	-1.94289e-16	-51.1865	6.1802e+07
-157.174	-198.456	-39	2.94674e+07	202.578	4.44089e-16	-45.25	2.82971e+07	-157.174	-198.456	-39	7.87072e+07	-173.389	-4.996e-16	-51.1933	5.70739e+07	-157.174	-198.456	-39	5.11439e+07	-173.389	-4.996e-16	-51.1933	6.18803e+07
-158.868	-195.545	-39	2.93756e+07	210.116	-4.44089e-16	-47.8479	2.47611e+07	-158.868	-195.545	-39	7.93542e+07	-174.739	8.32667e-17	-51.5	5.78915e+07	-158.868	-195.545	-39	5.30903e+07	-174.739	8.32667e-17	-51.5	6.1919e+07
-160.562	-192.634	-39	2.92883e+07	211.548	0	-47.7422	2.45609e+07	-160.562	-192.634	-39	8.00185e+07	-173.634	5.55112e-17	-51.5	5.70549e+07	-160.562	-192.634	-39	5.50439e+07	-173.634	5.55112e-17	-51.5	6.17175e+07
-160.554	-198.563	-39	2.93372e+07	241.69	-4.44089e-16	-48.3725	1.93197e+07	-160.554	-198.563	-39	7.98856e+07	-173.138	-5.27356e-16	-51.5	5.68489e+07	-160.554	-198.563	-39	5.25541e+07	-173.138	-5.27356e-16	-51.5	6.18652e+07
-162.247	-195.652	-39	2.92535e+07	253.974	0	-51.3885	1.52451e+07	-162.247	-195.652	-39	8.05275e+07	-159.609	2.22045e-16	-53.7916	4.81348e+07	-162.247	-195.652	-39	5.44636e+07	-159.609	2.22045e-16	-53.7916	6.28933e+07
-163.933	-198.67	-39	2.9237e+07	259.151	0	-46.0959	1.89399e+07	-163.933	-198.67	-39	8.10826e+07	-162.081	6.66134e-16	-55.5298	4.93702e+07	-163.933	-198.67	-39	5.42075e+07	-162.081	6.66134e-16	-55.5298	6.27782e+07
-167.251	-192.907	-39	2.91195e+07	254.927	0	-47.5106	1.97181e+07	-167.251	-192.907	-39	8.22764e+07	-173.835	-2.77556e-16	-51.811	5.71591e+07	-167.251	-192.907	-39	5.77983e+07	-173.835	-2.77556e-16	-51.811	6.17275e+07
-163.906	-192.77	-39	2.91925e+07	253.801	-2.77556e-17	-51.3337	1.53435e+07	-163.906	-192.77	-39	8.11539e+07	-173.389	-5.82867e-16	-51.8073	5.69131e+07	-163.906	-192.77	-39	5.63304e+07	-173.389	-5.82867e-16	-51.8073	6.1817e+07
-165.592	-195.788	-39	2.91763e+07	253.295	2.77556e-17	-51.173	1.55098e+07	-165.592	-195.788	-39	8.16757e+07	-166.668	8.88178e-16	-54.5315	5.2624e+07	-165.592	-195.788	-39	5.6012e+07	-166.668	8.88178e-16	-54.5315	6.27015e+07
-173.957	-198.698	-39	2.92475e+07	254.114	0	-51.5	1.51313e+07	-173.957	-198.698	-39	8.40914e+07	232.937	-8.88178e-16	-45.25	7.87269e+07	-173.957	-198.698	-39	6.00702e+07	232.937	-8.88178e-16	-45.25	5.48296e+07
-172.274	-195.807	-39	2.91682e+07	253.655	0	-51.5	1.52103e+07	-172.274	-195.807	-39	8.36066e+07	224.545	4.44089e-16	-45.25	7.75787e+07	-172.274	-195.807	-39	5.96091e+07	224.545	4.44089e-16	-45.25	5.74694e+07
-175.619	-195.818	-39	2.92197e+07	242.28	0	-51.5	1.71512e+07	-175.619	-195.818	-39	8.45717e+07	220.23	4.44089e-16	-45.25	7.67401e+07	-175.619	-195.818	-39	6.16727e+07	220.23	4.44089e-16	-45.25	5.86927e+07
-173.937	-192.927	-39	2.9134e+07	253.852	0	-51.5	1.51784e+07	-173.937	-192.927	-39	8.41172e+07	202.578	4.44089e-16	-45.25	7.14481e+07	-173.937	-192.927	-39	6.125e+07	202.578	4.44089e-16	-45.25	6.22696e+07
-170.592	-192.916	-39	2.91044e+07	265.661	4.44089e-16	-52.0975	1.3322e+07	-170.592	-192.916	-39	8.31853e+07	210.116	-4.44089e-16	-47.8479	7.25482e+07	-170.592	-192.916	-39	5.94131e+07	210.116	-4.44089e-16	-47.8479	5.9416e+07
-177.282	-192.939	-39	2.91961e+07	259.979	1.38778e-16	-45.2989	1.95034e+07	-177.282	-192.939	-39	8.50867e+07	211.548	0	-47.7422	7.30801e+07	-177.282	-192.939	-39	6.32841e+07	211.548	0	-47.7422	5.92252e+07
-167.274	-198.679	-39	2.92166e+07	260.743	0	-52.3586	1.39756e+07	-167.274	-198.679	-39	8.20455e+07	241.69	-4.44089e-16	-48.3725	7.80035e+07	-167.274	-198.679	-39	5.59608e+07	241.69	-4.44089e-16	-48.3725	5.04336e+07
-168.933	-195.798	-39	2.91603e+07	258.404	-6.66134e-16	-57.0315	1.64756e+07	-168.933	-195.798	-39	8.26073e+07	253.974	0	-51.3885	7.64269e+07	-168.933	-195.798	-39	5.76861e+07	253.974	0	-51.3885	4.41963e+07
-170.615	-198.689	-39	2.92167e+07	254.117	0	-52.0279	1.53209e+07	-170.615	-198.689	-39	8.30526e+07	259.151	0	-46.0959	7.77342e+07	-170.615	-198.689	-39	5.79117e+07	259.151	0	-46.0959	4.3434e+07
-168.969	-207.337	-39	2.93497e+07	279.391	-1.11022e-16	-56.6986	1.30739e+07	-168.969	-207.337	-39	8.24365e+07	254.927	0	-47.5106	7.85671e+07	-168.969	-207.337	-39	5.49117e+07	254.927	0	-47.5106	4.57301e+07
-167.29	-204.448	-39	2.93055e+07	275.665	-1.11022e-15	-52.2016	1.19577e+07	-167.29	-204.448	-39	8.19241e+07	253.801	-2.77556e-17	-51.3337	7.65163e+07	-167.29	-204.448	-39	5.44081e+07	253.801	-2.77556e-17	-51.3337	4.42798e+07
-170.631	-204.457	-39	2.93172e+07	273.852	-2.22045e-16	-53.5913	1.27024e+07	-170.631	-204.457	-39	8.29868e+07	253.295	2.77556e-17	-51.173	7.68112e+07	-170.631	-204.457	-39	5.66381e+07	253.295	2.77556e-17	-51.173	4.47222e+07
-168.953	-201.568	-39	2.92599e+07	268.712	4.44089e-16	-54.5233	1.3744e+07	-168.953	-201.568	-39	8.249e+07	254.114	0	-51.5	7.65445e+07	-168.953	-201.568	-39	5.61606e+07	254.114	0	-51.5	4.42618e+07
-165.611	-201.559	-39	2.92678e+07	264.589	2.22045e-16	-57.75	1.53212e+07	-165.611	-201.559	-39	8.14633e+07	253.655	0	-51.5	7.66923e+07	-165.611	-201.559	-39	5.41561e+07	253.655	0	-51.5	4.45088e+07
-172.294	-201.578	-39	2.92811e+07	275.954	-2.22045e-16	-53.2281	1.24219e+07	-172.294	-201.578	-39	8.35411e+07	242.28	0	-51.5	7.69525e+07	-172.294	-201.578	-39	5.83438e+07	242.28	0	-51.5	4.925e+07
-158.993	-224.615	-39	2.96331e+07	273.604	-2.22045e-16	-58.1874	1.41093e+07	-158.993	-224.615	-39	7.89125e+07	253.852	0	-51.5	7.65913e+07	-158.993	-224.615	-39	4.42671e+07	253.852	0	-51.5	4.43719e+07
-157.331	-227.495	-39	2.96934e+07	279.67	-2.22045e-16	-58.7751	1.35268e+07	-157.331	-227.495	-39	7.82598e+07	265.661	4.44089e-16	-52.0975	7.4986e+07	-157.331	-227.495	-39	4.24715e+07	265.661	4.44089e-16	-52.0975	3.86728e+07
-155.642	-224.549	-39	2.97411e+07	283.567	1.11022e-16	-58.704	1.26357e+07	-155.642	-224.549	-39	7.76519e+07	259.979	1.38778e-16	-45.2989	7.79046e+07	-155.642	-224.549	-39	4.18165e+07	259.979	1.38778e-16	-45.2989	4.32434e+07
-153.979	-227.429	-39	2.98192e+07	252.898	-2.77556e-17	-52.6575	1.56779e+07	-153.979	-227.429	-39	7.70167e+07	260.743	0	-52.3586	7.58028e+07	-153.979	-227.429	-39	4.00384e+07	260.743	0	-52.3586	4.11836e+07
-155.668	-230.375	-39	2.9762e+07	247.034	2.22045e-16	-56.53	1.79269e+07	-155.668	-230.375	-39	7.76337e+07	258.404	-6.66134e-16	-57.0315	7.70284e+07	-155.668	-230.375	-39	4.07413e+07	258.404	-6.66134e-16	-57.0315	4.30772e+07
-152.29	-224.483	-39	2.98806e+07	242.337	0	-57.106	1.88488e+07	-152.29	-224.483	-39	7.64422e+07	254.117	0	-52.0279	7.65297e+07	-152.29	-224.483	-39	3.95852e+07	254.117	0	-52.0279	4.42122e+07
-130.597	-232.2	-39	3.13354e+07	-145.86	4.44089e-16	-51.8264	3.15551e+07	-130.597	-232.2	-39	6.72942e+07	279.391	-1.11022e-16	-56.6986	7.20397e+07	-130.597	-232.2	-39	2.61575e+07	279.391	-1.11022e-16	-56.6986	3.14591e+07
-128.941	-235.124	-39	3.14793e+07	-142.958	-2.22045e-16	-53.4335	2.97564e+07	-128.941	-235.124	-39	6.65067e+07	275.665	-1.11022e-15	-52.2016	7.27837e+07	-128.941	-235.124	-39	2.46261e+07	275.665	-1.11022e-15	-52.2016	3.32562e+07
-127.285	-238.048	-39	3.16203e+07	-148.287	0	-53.3811	3.0434e+07	-127.285	-238.048	-39	6.57378e+07	273.852	-2.22045e-16	-53.5913	7.33359e+07	-127.285	-238.048	-39	2.32373e+07	273.852	-2.22045e-16	-53.5913	3.43534e+07
-127.25	-232.117	-39	3.16035e+07	-146.214	2.22045e-16	-54.7559	2.96703e+07	-127.25	-232.117	-39	6.5748e+07	268.712	4.44089e-16	-54.5233	7.47121e+07	-127.25	-232.117	-39	2.51764e+07	268.712	4.44089e-16	-54.5233	3.73157e+07
-125.593	-235.041	-39	3.17489e+07	-154.619	-1.11022e-16	-55.7488	2.9312e+07	-125.593	-235.041	-39	6.4972e+07	264.589	2.22045e-16	-57.75	7.59865e+07	-125.593	-235.041	-39	2.36899e+07	264.589	2.22045e-16	-57.75	3.98505e+07
-123.902	-232.034	-39	3.18738e+07	-154.206	0	-56.3797	2.89532e+07	-123.902	-232.034	-39	6.42614e+07	275.954	-2.22045e-16	-53.2281	7.28124e+07	-123.902	-232.034	-39	2.44963e+07	275.954	-2.22045e-16	-53.2281	3.31718e+07
-135.314	-223.436	-39	3.09466e+07	-139.701	-4.44089e-16	-51.9399	2.99336e+07	-135.314	-223.436	-39	6.95702e+07	273.604	-2.22045e-16	-58.1874	7.40432e+07	-135.314	-223.436	-39	3.13559e+07	273.604	-2.22045e-16	-58.1874	3.50905e+07
-133.748	-226.285	-39	3.10831e+07	-185.972	-2.22045e-16	-53.3754	2.68906e+07	-133.748	-226.285	-39	6.8823e+07	279.67	-2.22045e-16	-58.7751	7.18403e+07	-133.748	-226.285	-39	2.95667e+07	279.67	-2.22045e-16	-58.7751	3.14749e+07
-132.182	-229.134	-39	3.1209e+07	-182.296	-2.22045e-16	-55.0476	2.68317e+07	-132.182	-229.134	-39	6.80937e+07	283.567	1.11022e-16	-58.704	7.10405e+07	-132.182	-229.134	-39	2.78758e+07	283.567	1.11022e-16	-58.704	2.91369e+07
-131.985	-223.136	-39	3.12116e+07	-194.322	1.11022e-16	-56.1935	2.47655e+07	-131.985	-223.136	-39	6.81047e+07	252.898	-2.77556e-17	-52.6575	7.67121e+07	-131.985	-223.136	-39	3.04747e+07	252.898	-2.77556e-17	-52.6575	4.48394e+07
-130.419	-225.985	-39	3.13374e+07	-190.204	0	-56.0049	2.58015e+07	-130.419	-225.985	-39	6.73528e+07	247.034	2.22045e-16	-56.53	7.75397e+07	-130.419	-225.985	-39	2.86833e+07	247.034	2.22045e-16	-56.53	4.78927e+07
-128.655	-222.835	-39	3.14464e+07	180.264	2.22045e-16	-45.25	3.28603e+07	-128.655	-222.835	-39	6.66348e+07	242.337	0	-57.106	7.77855e+07	-128.655	-222.835	-39	2.98427e+07	242.337	0	-57.106	5.00684e+07
-130.139	-220.079	-39	3.13337e+07	190.093	8.88178e-16	-45.25	3.08843e+07	-130.139	-220.079	-39	6.73547e+07	-145.86	4.44089e-16	-51.8264	3.78432e+07	-130.139	-220.079	-39	3.16516e+07	-145.86	4.44089e-16	-51.8264	6.15344e+07
-133.468	-220.379	-39	3.10709e+07	186.404	-4.44089e-16	-45.25	3.16623e+07	-133.468	-220.379	-39	6.87844e+07	-142.958	-2.22045e-16	-53.4335	3.45403e+07	-133.468	-220.379	-39	3.2273e+07	-142.958	-2.22045e-16	-53.4335	5.99537e+07
-131.623	-217.322	-39	3.11974e+07	198.791	0	-49.3212	2.64507e+07	-131.623	-217.322	-39	6.80626e+07	-148.287	0	-53.3811	3.91979e+07	-131.623	-217.322	-39	3.34668e+07	-148.287	0	-53.3811	6.14364e+07
-125.487	-228.968	-39	3.17174e+07	193.218	-2.22045e-16	-49.3414	2.75174e+07	-125.487	-228.968	-39	6.50049e+07	-146.214	2.22045e-16	-54.7559	3.7341e+07	-125.487	-228.968	-39	2.61902e+07	-146.214	2.22045e-16	-54.7559	6.1542e+07
-128.834	-229.051	-39	3.14651e+07	195.978	0	-51.5	2.55855e+07	-128.834	-229.051	-39	6.65315e+07	-154.619	-1.11022e-16	-55.7488	4.39168e+07	-128.834	-229.051	-39	2.6885e+07	-154.619	-1.11022e-16	-55.7488	6.26758e+07
-127.071	-225.901	-39	3.15733e+07	185.431	-2.77556e-17	-51.0777	2.77112e+07	-127.071	-225.901	-39	6.57903e+07	-154.206	0	-56.3797	4.34488e+07	-127.071	-225.901	-39	2.79475e+07	-154.206	0	-56.3797	6.27831e+07
-134.66	-206.107	-39	3.08741e+07	184.949	0	-51.2455	2.77104e+07	-134.66	-206.107	-39	6.96141e+07	-139.701	-4.44089e-16	-51.9399	3.1828e+07	-134.66	-206.107	-39	4.07922e+07	-139.701	-4.44089e-16	-51.9399	5.88693e+07
-132.929	-208.731	-39	3.10221e+07	184.741	0	-51.3179	2.77519e+07	-132.929	-208.731	-39	6.88114e+07	-185.972	-2.22045e-16	-53.3754	6.4095e+07	-132.929	-208.731	-39	3.88498e+07	-185.972	-2.22045e-16	-53.3754	6.16969e+07
-131.199	-211.356	-39	3.11745e+07	178.17	2.22045e-16	-48.0055	3.1134e+07	-131.199	-211.356	-39	6.80181e+07	-182.296	-2.22045e-16	-55.0476	6.22101e+07	-131.199	-211.356	-39	3.69375e+07	-182.296	-2.22045e-16	-55.0476	6.23873e+07
-131.023	-205.521	-39	3.11484e+07	184.328	2.77556e-17	-51.5	2.77174e+07	-131.023	-205.521	-39	6.80451e+07	-194.322	1.11022e-16	-56.1935	6.81786e+07	-131.023	-205.521	-39	4.07395e+07	-194.322	1.11022e-16	-56.1935	6.13756e+07
-129.293	-208.146	-39	3.1296e+07	184.939	-2.77556e-17	-51.5	2.75668e+07	-129.293	-208.146	-39	6.72358e+07	-190.204	0	-56.0049	6.66108e+07	-129.293	-208.146	-39	3.88124e+07	-190.204	0	-56.0049	6.21968e+07
-127.386	-204.935	-39	3.13943e+07	208.387	2.22045e-16	-49.5394	2.41362e+07	-127.386	-204.935	-39	6.65042e+07	180.264	2.22045e-16	-45.25	6.1276e+07	-127.386	-204.935	-39	4.09493e+07	180.264	2.22045e-16	-45.25	6.46521e+07
-131.533	-199.975	-39	3.10678e+07	205.133	-2.22045e-16	-48.6729	2.56458e+07	-131.533	-199.975	-39	6.84774e+07	190.093	8.88178e-16	-45.25	6.62514e+07	-131.533	-199.975	-39	4.47609e+07	190.093	8.88178e-16	-45.25	6.39274e+07
-133.096	-203.041	-39	3.09752e+07	202.481	2.22045e-16	-51.5	2.44057e+07	-133.096	-203.041	-39	6.90197e+07	186.404	-4.44089e-16	-45.25	6.44693e+07	-133.096	-203.041	-39	4.26751e+07	186.404	-4.44089e-16	-45.25	6.42419e+07
-129.46	-202.455	-39	3.12283e+07	205.589	0	-51.5	2.38008e+07	-129.46	-202.455	-39	6.74943e+07	198.791	0	-49.3212	6.81382e+07	-129.46	-202.455	-39	4.28433e+07	198.791	0	-49.3212	6.09927e+07
-128.202	-198.679	-39	3.12831e+07	230.859	0	-49.5314	2.04067e+07	-128.202	-198.679	-39	6.69852e+07	193.218	-2.22045e-16	-49.3414	6.57779e+07	-128.202	-198.679	-39	4.56162e+07	193.218	-2.22045e-16	-49.3414	6.1686e+07
-126.129	-201.159	-39	3.14284e+07	228.885	0	-49.8771	2.05429e+07	-126.129	-201.159	-39	6.59977e+07	195.978	0	-51.5	6.60887e+07	-126.129	-201.159	-39	4.37537e+07	195.978	0	-51.5	6.05609e+07
-124.871	-197.382	-39	3.14845e+07	229.928	-2.22045e-16	-51.5	1.93851e+07	-124.871	-197.382	-39	6.55327e+07	185.431	-2.77556e-17	-51.0777	6.11291e+07	-124.871	-197.382	-39	4.67674e+07	185.431	-2.77556e-17	-51.0777	6.15026e+07
-14.819	-232.388	-39	3.23936e+07	236.168	0	-48.1086	2.03613e+07	-14.819	-232.388	-39	1.98092e+07	184.949	0	-51.2455	6.0773e+07	-14.819	-232.388	-39	5.52249e+07	184.949	0	-51.2455	6.14447e+07
-16.4505	-229.385	-39	3.22067e+07	239.902	4.44089e-16	-51.5	1.75905e+07	-16.4505	-229.385	-39	1.99761e+07	184.741	0	-51.3179	6.07471e+07	-16.4505	-229.385	-39	5.59068e+07	184.741	0	-51.3179	6.15312e+07
-18.1729	-232.36	-39	3.24689e+07	231.909	0	-51.5	1.90139e+07	-18.1729	-232.36	-39	2.03757e+07	178.17	2.22045e-16	-48.0055	5.86851e+07	-18.1729	-232.36	-39	5.4814e+07	178.17	2.22045e-16	-48.0055	6.32688e+07
-19.8043	-229.357	-39	3.22938e+07	219.446	-3.33067e-16	-51.0612	2.15483e+07	-19.8043	-229.357	-39	2.0594e+07	184.328	2.77556e-17	-51.5	6.05687e+07	-19.8043	-229.357	-39	5.5457e+07	184.328	2.77556e-17	-51.5	6.16448e+07
-18.082	-226.382	-39	3.19944e+07	220.168	1.66533e-16	-51.0371	2.14249e+07	-18.082	-226.382	-39	2.01535e+07	184.939	-2.77556e-17	-51.5	6.07691e+07	-18.082	-226.382	-39	5.6662e+07	184.939	-2.77556e-17	-51.5	6.15043e+07
-21.4358	-226.354	-39	3.2086e+07	222.165	-1.11022e-16	-51.5	2.07976e+07	-21.4358	-226.354	-39	2.08202e+07	208.387	2.22045e-16	-49.5394	7.13184e+07	-21.4358	-226.354	-39	5.62263e+07	208.387	2.22045e-16	-49.5394	5.90859e+07
-21.5267	-232.333	-39	3.25645e+07	220.056	-5.55112e-17	-51.5	2.1171e+07	-21.5267	-232.333	-39	2.10092e+07	205.133	-2.22045e-16	-48.6729	7.09125e+07	-21.5267	-232.333	-39	5.43563e+07	205.133	-2.22045e-16	-48.6729	6.03891e+07
-23.1582	-229.329	-39	3.23873e+07	219.761	-5.55112e-16	-51.707	2.12148e+07	-23.1582	-229.329	-39	2.12744e+07	202.481	2.22045e-16	-51.5	6.87342e+07	-23.1582	-229.329	-39	5.49942e+07	202.481	2.22045e-16	-51.5	5.96925e+07
-24.8805	-232.305	-39	3.2667e+07	219.267	-1.66533e-16	-51.7085	2.12968e+07	-24.8805	-232.305	-39	2.17432e+07	205.589	0	-51.5	6.9844e+07	-24.8805	-232.305	-39	5.38088e+07	205.589	0	-51.5	5.9146e+07
-11.5305	-232.405	-39	3.2325e+07	210.941	2.22045e-16	-49.5862	2.38888e+07	-11.5305	-232.405	-39	1.94124e+07	230.859	0	-49.5314	7.67136e+07	-11.5305	-232.405	-39	5.54943e+07	230.859	0	-49.5314	5.37648e+07
-13.1656	-229.394	-39	3.2131e+07	207.19	4.44089e-16	-53.6753	2.36329e+07	-13.1656	-229.394	-39	1.94863e+07	228.885	0	-49.8771	7.63476e+07	-13.1656	-229.394	-39	5.62823e+07	228.885	0	-49.8771	5.42722e+07
-9.87699	-229.411	-39	3.20694e+07	222.047	0	-54.2694	2.1309e+07	-9.87699	-229.411	-39	1.91405e+07	229.928	-2.22045e-16	-51.5	7.59293e+07	-9.87699	-229.411	-39	5.65115e+07	229.928	-2.22045e-16	-51.5	5.34465e+07
-8.24191	-232.422	-39	3.22789e+07	225.009	-1.11022e-16	-57.3561	2.13786e+07	-8.24191	-232.422	-39	1.91334e+07	236.168	0	-48.1086	7.78299e+07	-8.24191	-232.422	-39	5.57437e+07	236.168	0	-48.1086	5.26092e+07
-11.5121	-226.4	-39	3.18413e+07	233.408	-1.11022e-16	-54.2277	1.94882e+07	-11.5121	-226.4	-39	1.91744e+07	239.902	4.44089e-16	-51.5	7.68733e+07	-11.5121	-226.4	-39	5.74076e+07	239.902	4.44089e-16	-51.5	5.01497e+07
-14.797	-226.391	-39	3.19077e+07	238.624	2.22045e-16	-55.4932	1.89013e+07	-14.797	-226.391	-39	1.96099e+07	231.909	0	-51.5	7.62196e+07	-14.797	-226.391	-39	5.70733e+07	231.909	0	-51.5	5.28776e+07
-13.1975	-235.359	-39	3.25453e+07	242.423	1.11022e-16	-57.75	1.90381e+07	-13.1975	-235.359	-39	1.96687e+07	219.446	-3.33067e-16	-51.0612	7.40913e+07	-13.1975	-235.359	-39	5.47003e+07	219.446	-3.33067e-16	-51.0612	5.64196e+07
-9.9089	-235.376	-39	3.24894e+07	253.904	0	-51.6375	1.51844e+07	-9.9089	-235.376	-39	1.93411e+07	220.168	1.66533e-16	-51.0371	7.43044e+07	-9.9089	-235.376	-39	5.49901e+07	220.168	1.66533e-16	-51.0371	5.62822e+07
-11.5759	-238.33	-39	3.26755e+07	135.306	-4.44089e-16	-48.4849	3.15751e+07	-11.5759	-238.33	-39	1.95578e+07	222.165	-1.11022e-16	-51.5	7.46496e+07	-11.5759	-238.33	-39	5.43052e+07	222.165	-1.11022e-16	-51.5	5.57029e+07
-8.28732	-238.347	-39	3.26187e+07	-134.891	4.44089e-16	-56.3949	2.72905e+07	-8.28732	-238.347	-39	1.9282e+07	220.056	-5.55112e-17	-51.5	7.41498e+07	-8.28732	-238.347	-39	5.45541e+07	220.056	-5.55112e-17	-51.5	5.62036e+07
-9.95431	-241.301	-39	3.27699e+07	140.275	7.77156e-16	-50.4249	3.12373e+07	-9.95431	-241.301	-39	1.94547e+07	219.761	-5.55112e-16	-51.707	7.39599e+07	-9.95431	-241.301	-39	5.39801e+07	219.761	-5.55112e-16	-51.707	5.61652e+07
-6.62033	-235.393	-39	3.24471e+07	198.617	-1.11022e-15	-53.558	2.48106e+07	-6.62033	-235.393	-39	1.91219e+07	219.267	-1.66533e-16	-51.7085	7.39517e+07	-6.62033	-235.393	-39	5.52042e+07	219.267	-1.66533e-16	-51.7085	5.63924e+07
-115.133	-190.106	-39	3.1912e+07	135.281	-1.66533e-16	-56.0167	2.74668e+07	-115.133	-190.106	-39	6.1236e+07	210.941	2.22045e-16	-49.5862	7.23526e+07	-115.133	-190.106	-39	5.42635e+07	210.941	2.22045e-16	-49.5862	5.88365e+07
-117.548	-192.169	-39	3.18199e+07	141.241	-5.55112e-16	-50.4812	3.15367e+07	-117.548	-192.169	-39	6.22936e+07	207.19	4.44089e-16	-53.6753	7.05389e+07	-117.548	-192.169	-39	5.19619e+07	207.19	4.44089e-16	-53.6753	5.9216e+07
-119.962	-194.232	-39	3.17181e+07	140.507	2.22045e-16	-51.6691	3.04916e+07	-119.962	-194.232	-39	6.34023e+07	222.047	0	-54.2694	7.47512e+07	-119.962	-194.232	-39	4.97703e+07	222.047	0	-54.2694	5.59803e+07
-113.896	-192.796	-39	3.19977e+07	147.637	0	-51.5334	3.15652e+07	-113.896	-192.796	-39	6.05722e+07	225.009	-1.11022e-16	-57.3561	7.57962e+07	-113.896	-192.796	-39	5.20152e+07	225.009	-1.11022e-16	-57.3561	5.58622e+07
-116.311	-194.86	-39	3.19107e+07	143.084	2.22045e-16	-54.8488	2.90506e+07	-116.311	-194.86	-39	6.16167e+07	233.408	-1.11022e-16	-54.2277	7.66548e+07	-116.311	-194.86	-39	4.96711e+07	233.408	-1.11022e-16	-54.2277	5.26807e+07
-112.66	-195.487	-39	3.20803e+07	165.674	0	-48.8063	3.23948e+07	-112.66	-195.487	-39	5.99279e+07	238.624	2.22045e-16	-55.4932	7.72315e+07	-112.66	-195.487	-39	4.97693e+07	238.624	2.22045e-16	-55.4932	5.10866e+07
-124.13	-204.778	-39	3.1609e+07	155.736	2.22045e-16	-51.5	3.1467e+07	-124.13	-204.778	-39	6.49735e+07	242.423	1.11022e-16	-57.75	7.79204e+07	-124.13	-204.778	-39	4.09464e+07	242.423	1.11022e-16	-57.75	5.0176e+07
-122.872	-201.002	-39	3.1651e+07	161.029	0	-51.5	3.10239e+07	-122.872	-201.002	-39	6.45002e+07	253.904	0	-51.6375	7.65457e+07	-122.872	-201.002	-39	4.39554e+07	253.904	0	-51.6375	4.43116e+07
-120.874	-204.622	-39	3.18405e+07	164.754	0	-48.7668	3.25007e+07	-120.874	-204.622	-39	6.34918e+07	135.306	-4.44089e-16	-48.4849	2.82482e+07	-120.874	-204.622	-39	4.11479e+07	135.306	-4.44089e-16	-48.4849	6.01866e+07
-119.616	-200.845	-39	3.18631e+07	170.111	8.88178e-16	-51.5	2.98963e+07	-119.616	-200.845	-39	6.30404e+07	-134.891	4.44089e-16	-56.3949	2.83466e+07	-119.616	-200.845	-39	4.43092e+07	-134.891	4.44089e-16	-56.3949	6.10369e+07
-117.618	-204.465	-39	3.20125e+07	172.326	2.22045e-16	-45.838	3.39315e+07	-117.618	-204.465	-39	6.20018e+07	140.275	7.77156e-16	-50.4249	3.14798e+07	-117.618	-204.465	-39	4.15332e+07	140.275	7.77156e-16	-50.4249	5.96824e+07
-121.615	-197.225	-39	3.16902e+07	173.711	2.22045e-16	-51.5	2.93787e+07	-121.615	-197.225	-39	6.4088e+07	198.617	-1.11022e-15	-53.558	6.72766e+07	-121.615	-197.225	-39	4.71303e+07	198.617	-1.11022e-15	-53.558	6.06053e+07
-114.312	-198.479	-39	3.20534e+07	178.05	2.22045e-16	-54.9514	2.76605e+07	-114.312	-198.479	-39	6.05607e+07	135.281	-1.66533e-16	-56.0167	2.73032e+07	-114.312	-198.479	-39	4.68753e+07	135.281	-1.66533e-16	-56.0167	6.04613e+07
-117.964	-197.852	-39	3.18825e+07	164.571	-2.22045e-16	-55.8071	2.86506e+07	-117.964	-197.852	-39	6.23161e+07	141.241	-5.55112e-16	-50.4812	3.23707e+07	-117.964	-197.852	-39	4.68974e+07	141.241	-5.55112e-16	-50.4812	6.01063e+07
-115.965	-201.472	-39	3.20178e+07	179.664	2.22045e-16	-57.75	2.65148e+07	-115.965	-201.472	-39	6.12584e+07	140.507	2.22045e-16	-51.6691	3.14097e+07	-115.965	-201.472	-39	4.41428e+07	140.507	2.22045e-16	-51.6691	5.97971e+07
-104.858	-216.884	-39	3.29033e+07	194.004	0	-51.5	2.59493e+07	-104.858	-216.884	-39	5.54607e+07	147.637	0	-51.5334	3.71669e+07	-104.858	-216.884	-39	3.38445e+07	147.637	0	-51.5334	6.14943e+07
-103.178	-219.147	-39	3.30327e+07	185.214	0	-51.5	2.75098e+07	-103.178	-219.147	-39	5.45693e+07	143.084	2.22045e-16	-54.8488	3.30581e+07	-103.178	-219.147	-39	3.26631e+07	143.084	2.22045e-16	-54.8488	6.15445e+07
-101.766	-215.819	-39	3.29974e+07	203.567	4.44089e-16	-54.2372	2.39953e+07	-101.766	-215.819	-39	5.39652e+07	165.674	0	-48.8063	5.06269e+07	-101.766	-215.819	-39	3.52991e+07	165.674	0	-48.8063	6.2777e+07
-100.086	-218.081	-39	3.31258e+07	185.581	0	-52.1152	2.72824e+07	-100.086	-218.081	-39	5.30801e+07	155.736	2.22045e-16	-51.5	4.28991e+07	-100.086	-218.081	-39	3.41913e+07	155.736	2.22045e-16	-51.5	6.16627e+07
-101.498	-221.41	-39	3.31568e+07	192.735	1.11022e-16	-54.268	2.56356e+07	-101.498	-221.41	-39	5.3688e+07	161.029	0	-51.5	4.64948e+07	-101.498	-221.41	-39	3.1571e+07	161.029	0	-51.5	6.19894e+07
-98.406	-220.344	-39	3.32315e+07	187.114	-4.44089e-16	-57.75	2.57498e+07	-98.406	-220.344	-39	5.21941e+07	164.754	0	-48.7668	4.99712e+07	-98.406	-220.344	-39	3.31999e+07	164.754	0	-48.7668	6.27058e+07
-99.8183	-223.672	-39	3.32658e+07	189.961	-1.11022e-15	-57.75	2.54345e+07	-99.8183	-223.672	-39	5.28015e+07	170.111	8.88178e-16	-51.5	5.23052e+07	-99.8183	-223.672	-39	3.05685e+07	170.111	8.88178e-16	-51.5	6.19934e+07
-98.6736	-214.753	-39	3.30904e+07	184.898	0	-51.8015	2.74616e+07	-98.6736	-214.753	-39	5.25198e+07	172.326	2.22045e-16	-45.838	5.65026e+07	-98.6736	-214.753	-39	3.69457e+07	172.326	2.22045e-16	-45.838	6.46028e+07
-96.9936	-217.016	-39	3.31998e+07	231.004	0	-52.3689	1.93809e+07	-96.9936	-217.016	-39	5.1621e+07	173.711	2.22045e-16	-51.5	5.45224e+07	-96.9936	-217.016	-39	3.58743e+07	173.711	2.22045e-16	-51.5	6.19412e+07
-95.5813	-213.687	-39	3.31273e+07	-192.08	-1.11022e-16	1961	4.06337e+07	-95.5813	-213.687	-39	5.10462e+07	178.05	2.22045e-16	-54.9514	5.70144e+07	-95.5813	-213.687	-39	3.86937e+07	178.05	2.22045e-16	-54.9514	6.25972e+07
-90.1277	-223.053	-39	3.35424e+07	-193.102	0	1961	3.95648e+07	-90.1277	-223.053	-39	4.80743e+07	164.571	-2.22045e-16	-55.8071	4.85221e+07	-90.1277	-223.053	-39	3.43534e+07	164.571	-2.22045e-16	-55.8071	6.30546e+07
-91.9455	-219.931	-39	3.34144e+07	-192.531	0	1956.67	4.47324e+07	-91.9455	-219.931	-39	4.90425e+07	179.664	2.22045e-16	-57.75	5.80456e+07	-91.9455	-219.931	-39	3.56277e+07	179.664	2.22045e-16	-57.75	6.3493e+07
-93.3579	-223.259	-39	3.34736e+07	-288.675	0	1961	1.58358e+07	-93.3579	-223.259	-39	4.96325e+07	194.004	0	-51.5	6.52739e+07	-93.3579	-223.259	-39	3.29588e+07	194.004	0	-51.5	6.0848e+07
-95.1758	-220.137	-39	3.33278e+07	-97.3159	0	1961	9.26399e+07	-95.1758	-220.137	-39	5.06108e+07	185.214	0	-51.5	6.09279e+07	-95.1758	-220.137	-39	3.43364e+07	185.214	0	-51.5	6.15528e+07
-93.7634	-216.809	-39	3.32629e+07	-104.75	1.11022e-16	1955.78	9.26111e+07	-93.7634	-216.809	-39	5.00211e+07	203.567	4.44089e-16	-54.2372	6.92194e+07	-93.7634	-216.809	-39	3.7049e+07	203.567	4.44089e-16	-54.2372	5.99151e+07
-96.5881	-223.466	-39	3.33583e+07	-188.039	1.77636e-15	1899.34	9.09264e+07	-96.5881	-223.466	-39	5.11984e+07	185.581	0	-52.1152	6.10534e+07	-96.5881	-223.466	-39	3.17002e+07	185.581	0	-52.1152	6.14814e+07
-85.5308	-213.61	-39	3.32345e+07	-202.72	-3.55271e-15	1898.87	9.53407e+07	-85.5308	-213.61	-39	4.61216e+07	192.735	1.11022e-16	-54.268	6.46788e+07	-85.5308	-213.61	-39	4.22658e+07	192.735	1.11022e-16	-54.268	6.13901e+07
-88.8809	-213.636	-39	3.32082e+07	-288.675	0	1860.68	1.14287e+08	-88.8809	-213.636	-39	4.77257e+07	187.114	-4.44089e-16	-57.75	6.21088e+07	-88.8809	-213.636	-39	4.09529e+07	187.114	-4.44089e-16	-57.75	6.28798e+07
-87.0631	-216.757	-39	3.33484e+07	-191.412	-7.10543e-15	1887.33	8.96341e+07	-87.0631	-216.757	-39	4.67324e+07	189.961	-1.11022e-15	-57.75	6.35792e+07	-87.0631	-216.757	-39	3.95115e+07	189.961	-1.11022e-15	-57.75	6.26257e+07
-90.4132	-216.783	-39	3.33079e+07	-2.92128	0	1959.55	1.14459e+08	-90.4132	-216.783	-39	4.83618e+07	184.898	0	-51.8015	6.0725e+07	-90.4132	-216.783	-39	3.82476e+07	184.898	0	-51.8015	6.14703e+07
-92.2311	-213.661	-39	3.31509e+07	-95.5522	0	1959.56	9.34845e+07	-92.2311	-213.661	-39	4.93473e+07	231.004	0	-52.3689	7.61166e+07	-92.2311	-213.661	-39	3.9754e+07	231.004	0	-52.3689	5.31987e+07
-88.5954	-219.905	-39	3.3444e+07	-71.3866	1.77636e-15	1905.22	7.87945e+07	-88.5954	-219.905	-39	4.73831e+07	-192.08	-1.11022e-16	1961	6.8819e+07	-88.5954	-219.905	-39	3.69043e+07	-192.08	-1.11022e-16	1961	4.62719e+07
-125.814	-241.121	-39	3.17339e+07	-96.0756	2.22045e-16	1961	9.0296e+07	-125.814	-241.121	-39	6.49836e+07	-193.102	0	1961	6.8929e+07	-125.814	-241.121	-39	2.19817e+07	-193.102	0	1961	4.62978e+07
-124.298	-244.103	-39	3.18668e+07	-2.29805	0	1961	1.1387e+08	-124.298	-244.103	-39	6.4251e+07	-192.531	0	1956.67	6.73933e+07	-124.298	-244.103	-39	2.098e+07	-192.531	0	1956.67	4.66573e+07
-122.782	-247.084	-39	3.19913e+07	-1.99683	0	1960.25	1.15374e+08	-122.782	-247.084	-39	6.35409e+07	-288.675	0	1961	7.00373e+07	-122.782	-247.084	-39	2.02313e+07	-288.675	0	1961	4.67828e+07
-122.651	-241.187	-39	3.19881e+07	-1.04799	0	1961	1.14371e+08	-122.651	-241.187	-39	6.34695e+07	-97.3159	0	1961	7.03407e+07	-122.651	-241.187	-39	2.11137e+07	-97.3159	0	1961	4.68998e+07
-121.136	-244.168	-39	3.21137e+07	189.459	0	1959.61	4.06269e+07	-121.136	-244.168	-39	6.27518e+07	-104.75	1.11022e-16	1955.78	6.79675e+07	-121.136	-244.168	-39	2.01797e+07	-104.75	1.11022e-16	1955.78	4.70598e+07
-119.489	-241.253	-39	3.2242e+07	94.7855	2.22045e-16	1958.52	9.31335e+07	-119.489	-241.253	-39	6.20281e+07	-188.039	1.77636e-15	1899.34	4.05046e+07	-119.489	-241.253	-39	2.04767e+07	-188.039	1.77636e-15	1899.34	4.84275e+07
-120.96	-238.18	-39	3.21274e+07	117.492	5.32907e-15	1894.64	7.87408e+07	-120.96	-238.18	-39	6.27484e+07	-202.72	-3.55271e-15	1898.87	4.03238e+07	-120.96	-238.18	-39	2.16342e+07	-202.72	-3.55271e-15	1898.87	4.8501e+07
-124.122	-238.114	-39	3.187e+07	191.256	-1.11022e-16	1961	3.95694e+07	-124.122	-238.114	-39	6.42093e+07	-288.675	0	1860.68	3.94724e+07	-124.122	-238.114	-39	2.23252e+07	-288.675	0	1860.68	5.74842e+07
-122.431	-235.107	-39	3.20047e+07	191.28	0	1960.16	4.53807e+07	-122.431	-235.107	-39	6.34981e+07	-191.412	-7.10543e-15	1887.33	4.20311e+07	-122.431	-235.107	-39	2.2977e+07	-191.412	-7.10543e-15	1887.33	5.11895e+07
-120.843	-232.089	-39	3.21185e+07	191.858	0	1961	4.24044e+07	-120.843	-232.089	-39	6.28048e+07	-2.92128	0	1959.55	6.99995e+07	-120.843	-232.089	-39	2.39151e+07	-2.92128	0	1959.55	4.71062e+07
-119.372	-235.162	-39	3.22414e+07	95.047	0	1961	9.13444e+07	-119.372	-235.162	-39	6.2042e+07	-95.5522	0	1959.56	6.93229e+07	-119.372	-235.162	-39	2.24155e+07	-95.5522	0	1959.56	4.68042e+07
-117.901	-238.235	-39	3.23582e+07	-97.2469	2.22045e-16	1959.36	9.73367e+07	-117.901	-238.235	-39	6.13046e+07	-71.3866	1.77636e-15	1905.22	4.29649e+07	-117.901	-238.235	-39	2.1131e+07	-71.3866	1.77636e-15	1905.22	4.75647e+07
-117.784	-232.145	-39	3.23488e+07	-215.505	0	1784.84	4.34552e+07	-117.784	-232.145	-39	6.13399e+07	-96.0756	2.22045e-16	1961	6.90163e+07	-117.784	-232.145	-39	2.35516e+07	-96.0756	2.22045e-16	1961	4.63068e+07
-116.313	-235.217	-39	3.24636e+07	-204.847	0	1793.52	5.22833e+07	-116.313	-235.217	-39	6.05822e+07	-2.29805	0	1961	6.98184e+07	-116.313	-235.217	-39	2.21119e+07	-2.29805	0	1961	4.66941e+07
-114.725	-232.2	-39	3.2554e+07	-288.675	0	1760.37	5.45858e+07	-114.725	-232.2	-39	5.98806e+07	-1.99683	0	1960.25	7.04301e+07	-114.725	-232.2	-39	2.34143e+07	-1.99683	0	1960.25	4.71225e+07
-116.225	-241.217	-39	3.24894e+07	-233.926	3.10862e-15	1735.48	8.36166e+07	-116.225	-241.217	-39	6.04389e+07	-1.04799	0	1961	6.99013e+07	-116.225	-241.217	-39	1.99967e+07	-1.04799	0	1961	4.66886e+07
-114.637	-238.2	-39	3.25954e+07	-0.801126	-2.22045e-16	1959.71	1.15436e+08	-114.637	-238.2	-39	5.96948e+07	189.459	0	1959.61	6.93813e+07	-114.637	-238.2	-39	2.08524e+07	189.459	0	1959.61	4.6816e+07
-112.962	-241.182	-39	3.27313e+07	93.9604	0	1961	9.07263e+07	-112.962	-241.182	-39	5.884e+07	94.7855	2.22045e-16	1958.52	6.96443e+07	-112.962	-241.182	-39	1.97572e+07	94.7855	2.22045e-16	1958.52	4.71891e+07
-111.373	-238.164	-39	3.28263e+07	93.7293	0	1959.9	9.2477e+07	-111.373	-238.164	-39	5.81172e+07	117.492	5.32907e-15	1894.64	3.93956e+07	-111.373	-238.164	-39	2.08129e+07	117.492	5.32907e-15	1894.64	4.93248e+07
-109.698	-241.146	-39	3.29524e+07	52.9791	-8.88178e-16	1888.53	6.02405e+07	-109.698	-241.146	-39	5.7287e+07	191.256	-1.11022e-16	1961	6.97177e+07	-109.698	-241.146	-39	1.98526e+07	191.256	-1.11022e-16	1961	4.66312e+07
-113.049	-235.182	-39	3.26829e+07	288.675	0	1961	1.26771e+07	-113.049	-235.182	-39	5.89759e+07	191.28	0	1960.16	7.05821e+07	-113.049	-235.182	-39	2.20127e+07	191.28	0	1960.16	4.72287e+07
-121.111	-250	-39	3.21151e+07	192.133	0	1960.42	4.3707e+07	-121.111	-250	-39	6.2706e+07	191.858	0	1961	6.9919e+07	-121.111	-250	-39	1.96789e+07	191.858	0	1961	4.67294e+07
-119.464	-247.084	-39	3.22404e+07	219.697	0	1897.6	9.91853e+07	-119.464	-247.084	-39	6.19143e+07	95.047	0	1961	6.97581e+07	-119.464	-247.084	-39	1.9458e+07	95.047	0	1961	4.66823e+07
-117.793	-250	-39	3.23724e+07	288.675	0	1860.68	1.12851e+08	-117.793	-250	-39	6.10967e+07	-97.2469	2.22045e-16	1959.36	7.10768e+07	-117.793	-250	-39	1.89962e+07	-97.2469	2.22045e-16	1959.36	4.76663e+07
-116.146	-247.084	-39	3.25025e+07	205.923	0	1844.93	8.0154e+07	-116.146	-247.084	-39	6.03454e+07	-215.505	0	1784.84	7.38377e+07	-116.146	-247.084	-39	1.89357e+07	-215.505	0	1784.84	7.2215e+07
-114.475	-250	-39	3.26252e+07	-234.542	-4.44089e-15	1731.51	8.7888e+07	-114.475	-250	-39	5.95425e+07	-204.847	0	1793.52	7.01847e+07	-114.475	-250	-39	1.85976e+07	-204.847	0	1793.52	7.09515e+07
-117.818	-244.168	-39	3.23712e+07	-229.657	0	1733.84	8.46802e+07	-117.818	-244.168	-39	6.11776e+07	-288.675	0	1760.37	8.07809e+07	-117.818	-244.168	-39	1.9581e+07	-288.675	0	1760.37	7.3801e+07
-111.29	-244.097	-39	3.28527e+07	-288.675	0	1660.05	7.42383e+07	-111.29	-244.097	-39	5.80092e+07	-233.926	3.10862e-15	1735.48	8.1753e+07	-111.29	-244.097	-39	1.9037e+07	-233.926	3.10862e-15	1735.48	7.27782e+07
-114.554	-244.133	-39	3.26223e+07	-229.597	-1.77636e-15	1721.96	8.52463e+07	-114.554	-244.133	-39	5.95903e+07	-0.801126	-2.22045e-16	1959.71	7.04155e+07	-114.554	-244.133	-39	1.91705e+07	-0.801126	-2.22045e-16	1959.71	4.72437e+07
-112.882	-247.049	-39	3.2741e+07	-216.431	0	1672.53	7.07733e+07	-112.882	-247.049	-39	5.87673e+07	93.9604	0	1961	6.90264e+07	-112.882	-247.049	-39	1.86322e+07	93.9604	0	1961	4.64144e+07
-104.67	-232.291	-39	3.31882e+07	203.76	1.77636e-15	1822.48	6.36305e+07	-104.67	-232.291	-39	5.49719e+07	93.7293	0	1959.9	6.95953e+07	-104.67	-232.291	-39	2.43612e+07	93.7293	0	1959.9	4.69172e+07
-108.022	-232.26	-39	3.29715e+07	220.785	8.88178e-15	1789.88	3.91897e+07	-108.022	-232.26	-39	5.65624e+07	52.9791	-8.88178e-16	1888.53	3.76792e+07	-108.022	-232.26	-39	2.3732e+07	52.9791	-8.88178e-16	1888.53	5.07376e+07
-106.346	-235.242	-39	3.31139e+07	194.601	0	1837.72	7.3535e+07	-106.346	-235.242	-39	5.57215e+07	288.675	0	1961	7.01329e+07	-106.346	-235.242	-39	2.2586e+07	288.675	0	1961	4.67812e+07
-109.698	-235.212	-39	3.28961e+07	203.714	-8.88178e-16	1835.32	7.15512e+07	-109.698	-235.212	-39	5.73275e+07	192.133	0	1960.42	7e+07	-109.698	-235.212	-39	2.21128e+07	192.133	0	1960.42	4.69146e+07
-111.373	-232.23	-39	3.27487e+07	288.675	0	1760.37	5.97189e+07	-111.373	-232.23	-39	5.81876e+07	219.697	0	1897.6	3.99468e+07	-111.373	-232.23	-39	2.34122e+07	219.697	0	1897.6	4.87973e+07
-108.022	-238.194	-39	3.30346e+07	-216.175	-1.77636e-15	1654.67	6.23066e+07	-108.022	-238.194	-39	5.6496e+07	288.675	0	1860.68	3.93078e+07	-108.022	-238.194	-39	2.10711e+07	288.675	0	1860.68	5.73351e+07
-111.156	-250	-39	3.28459e+07	-202.946	-1.77636e-15	1671.78	6.85788e+07	-111.156	-250	-39	5.78909e+07	205.923	0	1844.93	4.74649e+07	-111.156	-250	-39	1.8373e+07	205.923	0	1844.93	6.11083e+07
-109.564	-247.049	-39	3.29607e+07	-251.828	7.10543e-15	1608.57	4.39756e+07	-109.564	-247.049	-39	5.71223e+07	-234.542	-4.44089e-15	1731.51	8.29189e+07	-109.564	-247.049	-39	1.85774e+07	-234.542	-4.44089e-15	1731.51	7.31353e+07
-107.838	-250	-39	3.30728e+07	-288.675	0	1559.73	6.73638e+07	-107.838	-250	-39	5.62592e+07	-229.657	0	1733.84	8.23304e+07	-107.838	-250	-39	1.84955e+07	-229.657	0	1733.84	7.29311e+07
-106.246	-247.049	-39	3.31805e+07	-184.406	-2.66454e-15	1580.31	7.9675e+07	-106.246	-247.049	-39	5.55155e+07	-288.675	0	1660.05	6.02126e+07	-106.246	-247.049	-39	1.89191e+07	-288.675	0	1660.05	6.03773e+07
-104.52	-250	-39	3.3285e+07	-182.276	-5.32907e-15	1578.68	8.35592e+07	-104.52	-250	-39	5.46673e+07	-229.597	-1.77636e-15	1721.96	8.01883e+07	-104.52	-250	-39	1.9079e+07	-229.597	-1.77636e-15	1721.96	7.15933e+07
-107.972	-244.097	-39	3.30632e+07	224.734	1.77636e-15	1766.2	5.54714e+07	-107.972	-244.097	-39	5.63902e+07	-216.431	0	1672.53	6.52921e+07	-107.972	-244.097	-39	1.92164e+07	-216.431	0	1672.53	6.29467e+07
-101.337	-232.36	-39	3.33553e+07	203.925	0	1777.2	5.21432e+07	-101.337	-232.36	-39	5.33096e+07	203.76	1.77636e-15	1822.48	5.6134e+07	-101.337	-232.36	-39	2.51395e+07	203.76	1.77636e-15	1822.48	6.55689e+07
-103.053	-229.418	-39	3.32265e+07	213.104	0	1699.75	7.90717e+07	-103.053	-229.418	-39	5.42287e+07	220.785	8.88178e-15	1789.88	7.26075e+07	-103.053	-229.418	-39	2.62937e+07	220.785	8.88178e-15	1789.88	7.20394e+07
-99.7195	-229.487	-39	3.33865e+07	214.764	0	1683.37	8.32738e+07	-99.7195	-229.487	-39	5.25835e+07	194.601	0	1837.72	4.87265e+07	-99.7195	-229.487	-39	2.71926e+07	194.601	0	1837.72	6.27937e+07
-98.0034	-232.429	-39	3.3508e+07	288.675	0	1660.05	7.28114e+07	-98.0034	-232.429	-39	5.16814e+07	203.714	-8.88178e-16	1835.32	4.95446e+07	-98.0034	-232.429	-39	2.62088e+07	203.714	-8.88178e-16	1835.32	6.29463e+07
-96.3861	-229.556	-39	3.35205e+07	-224.692	1.77636e-15	1492.41	6.74804e+07	-96.3861	-229.556	-39	5.09645e+07	288.675	0	1760.37	8.19454e+07	-96.3861	-229.556	-39	2.83302e+07	288.675	0	1760.37	7.4405e+07
-94.67	-232.498	-39	3.36366e+07	-213.139	0	1505.26	7.03762e+07	-94.67	-232.498	-39	5.00831e+07	-216.175	-1.77636e-15	1654.67	5.79871e+07	-94.67	-232.498	-39	2.75241e+07	-216.175	-1.77636e-15	1654.67	5.91866e+07
-101.436	-226.545	-39	3.32599e+07	-288.675	0	1459.42	6.75972e+07	-101.436	-226.545	-39	5.35028e+07	-202.946	-1.77636e-15	1671.78	6.53479e+07	-101.436	-226.545	-39	2.83388e+07	-202.946	-1.77636e-15	1671.78	6.30004e+07
-98.1022	-226.614	-39	3.33907e+07	214.123	-4.44089e-16	1642.32	6.48197e+07	-98.1022	-226.614	-39	5.18704e+07	-251.828	7.10543e-15	1608.57	3.76464e+07	-98.1022	-226.614	-39	2.93552e+07	-251.828	7.10543e-15	1608.57	4.84839e+07
-94.872	-226.408	-39	3.34969e+07	216.934	1.33227e-15	1612.12	5.21041e+07	-94.872	-226.408	-39	5.0283e+07	-288.675	0	1559.73	4.81435e+07	-94.872	-226.408	-39	3.05853e+07	-288.675	0	1559.73	4.54906e+07
-93.1559	-229.349	-39	3.36159e+07	214.687	-8.88178e-16	1678.13	7.78166e+07	-93.1559	-229.349	-39	4.94019e+07	-184.406	-2.66454e-15	1580.31	3.95285e+07	-93.1559	-229.349	-39	2.9716e+07	-184.406	-2.66454e-15	1580.31	4.50978e+07
-91.6418	-226.201	-39	3.35929e+07	211.645	4.44089e-16	1683.19	8.00902e+07	-91.6418	-226.201	-39	4.87385e+07	-182.276	-5.32907e-15	1578.68	4.00561e+07	-91.6418	-226.201	-39	3.19866e+07	-182.276	-5.32907e-15	1578.68	4.50846e+07
-99.656	-241.247	-39	3.35213e+07	288.675	0	1559.73	6.85659e+07	-99.656	-241.247	-39	5.23585e+07	224.734	1.77636e-15	1766.2	7.56257e+07	-99.656	-241.247	-39	2.21081e+07	224.734	1.77636e-15	1766.2	7.19831e+07
-103.003	-241.213	-39	3.33301e+07	225.372	-5.32907e-15	1538.1	6.94274e+07	-103.003	-241.213	-39	5.39527e+07	203.925	0	1777.2	7.67666e+07	-103.003	-241.213	-39	2.09617e+07	203.925	0	1777.2	7.30836e+07
-101.277	-244.164	-39	3.34458e+07	-224.959	-3.55271e-15	1470.43	6.52443e+07	-101.277	-244.164	-39	5.30874e+07	213.104	0	1699.75	7.28515e+07	-101.277	-244.164	-39	2.07338e+07	213.104	0	1699.75	6.75757e+07
-104.625	-244.131	-39	3.32562e+07	-207.367	-3.55271e-15	1491.77	6.37882e+07	-104.625	-244.131	-39	5.47251e+07	214.764	0	1683.37	7.14198e+07	-104.625	-244.131	-39	1.97522e+07	214.764	0	1683.37	6.5984e+07
-106.351	-241.18	-39	3.3135e+07	-210.802	0	1421.64	7.04404e+07	-106.351	-241.18	-39	5.5614e+07	288.675	0	1660.05	6.00864e+07	-106.351	-241.18	-39	2.02265e+07	288.675	0	1660.05	6.03496e+07
-102.899	-247.082	-39	3.33667e+07	-288.675	0	1359.1	5.69865e+07	-102.899	-247.082	-39	5.38673e+07	-224.692	1.77636e-15	1492.41	7.83481e+07	-102.899	-247.082	-39	1.97138e+07	-224.692	1.77636e-15	1492.41	5.8933e+07
-104.675	-238.228	-39	3.32236e+07	225.109	-5.32907e-15	1523.21	7.11274e+07	-104.675	-238.228	-39	5.48308e+07	-213.139	0	1505.26	7.30733e+07	-104.675	-238.228	-39	2.16571e+07	-213.139	0	1505.26	5.72243e+07
-101.327	-238.261	-39	3.34133e+07	214.49	3.55271e-15	1528.85	7.20917e+07	-101.327	-238.261	-39	5.31946e+07	-288.675	0	1459.42	8.30473e+07	-101.327	-238.261	-39	2.2574e+07	-288.675	0	1459.42	6.64951e+07
-102.999	-235.276	-39	3.33054e+07	288.675	0	1459.42	6.80973e+07	-102.999	-235.276	-39	5.40708e+07	214.123	-4.44089e-16	1642.32	5.20784e+07	-102.999	-235.276	-39	2.33322e+07	214.123	-4.44089e-16	1642.32	5.61083e+07
-96.332	-235.414	-39	3.36128e+07	215.009	4.44089e-16	1468.41	7.30196e+07	-96.332	-235.414	-39	5.08325e+07	216.934	1.33227e-15	1612.12	3.81236e+07	-96.332	-235.414	-39	2.55882e+07	216.934	1.33227e-15	1612.12	4.89143e+07
-99.6654	-235.345	-39	3.3465e+07	215.227	-8.88178e-16	1442.97	7.2023e+07	-99.6654	-235.345	-39	5.24296e+07	214.687	-8.88178e-16	1678.13	6.84949e+07	-99.6654	-235.345	-39	2.43038e+07	214.687	-8.88178e-16	1678.13	6.44774e+07
-97.994	-238.33	-39	3.35717e+07	-198.144	-5.32907e-15	1406.9	7.50858e+07	-97.994	-238.33	-39	5.16004e+07	211.645	4.44089e-16	1683.19	7.09822e+07	-97.994	-238.33	-39	2.37918e+07	211.645	4.44089e-16	1683.19	6.57576e+07
[truncated: 16,252 more rows]

## Sheet: fig. 2a
wavelenght/nm	Delay Time (ps)	Delay Time (ps)	Delay Time (ps)	Delay Time (ps)	Delay Time (ps)	Delay Time (ps)	Delay Time (ps)	Delay Time (ps)	Delay Time (ps)	Delay Time (ps)	Delay Time (ps)	Delay Time (ps)	Delay Time (ps)	Delay Time (ps)	Delay Time (ps)	Delay Time (ps)	Delay Time (ps)	Delay Time (ps)	Delay Time (ps)	Delay Time (ps)	Delay Time (ps)	Delay Time (ps)	Delay Time (ps)	Delay Time (ps)	Delay Time (ps)	Delay Time (ps)	Delay Time (ps)	Delay Time (ps)	Delay Time (ps)	Delay Time (ps)	Delay Time (ps)	Delay Time (ps)	Delay Time (ps)	Delay Time (ps)	Delay Time (ps)	Delay Time (ps)	Delay Time (ps)	Delay Time (ps)	Delay Time (ps)	Delay Time (ps)	Delay Time (ps)	Delay Time (ps)	Delay Time (ps)	Delay Time (ps)	Delay Time (ps)	Delay Time (ps)	Delay Time (ps)	Delay Time (ps)	Delay Time (ps)
[truncated: 1,026 more rows]
[truncated: 309 more columns]

[truncated: 33 more sheets: fig. 2b, fig. 2c, fig. 2d, fig. 2e, fig. 2f, fig. 3a, fig. 3b, fig. 3c, fig. 3d, fig. 3e, fig. 3f, fig. 4b, fig. 4c, fig. 4d, fig. 4e, fig. 5a, fig. 5b, fig. 5c, fig. S4a, fig. S4b …]
